# Supplementary material for: Comparative Transcriptomic Analysis of Developing Cotton Cotyledons and Embryo Axis
Source: PLoS One. 2013 Aug 20;8(8):e71756. doi: 10.1371/journal.pone.0071756 (PMC3748104; doi:10.1371/journal.pone.0071756)
Supplement: Table S1 — A list of miRNAs in cotton developing embryos. (XLSX) [file pone.0071756.s002.xlsx]

## Sheet: Pre-miRs in unigenes
Table S1. Pre-miRNA sequences in cotton developing embryos
Unigene ID	geneLength	ghEAX01_RPKM	ghCOT01_RPKM	Log( EAX/COT (RPKMs),2)	miRNA name	score	E-value	direction	start	end
Unigene22636	398	10.0492	9.2991	0.111918	gra-MIR482	246	4e-65	+	167	315
Unigene48285	435	31.6057	8.0524	1.97269	gra-MIR482	48	2e-05	+	108	282
Unigene45184	778	10.6672	1.9538	2.44883	ghr-MIR167	168	5e-42	-	553	655
Unigene49186	588	15.8146	17.0846	-0.111439	ghr-MIR394a	260	3e-69	-	358	513
Unigene57180	255	4.7054	0.5184	3.18218	ghr-MIR482a	258	1e-68	-	32	189
Unigene14308	462	18.6127	11.1581	0.738196	ghr-MIR482b	214	2e-55	+	23	176
Unigene29826	612	2.8592	9.0712	-1.66568	ghr-MIR827a	260	3e-69	-	392	536
Unigene33331	326	3.3739	24.3277	-2.85011	ghr-MIR2948	264	2e-70	+	148	294
Unigene35889	733	3.2057	5.5	-0.778792	ghr-MIR2949a	174	9e-44	-	490	588
Unigene27903	621	5.2329	4.5763	0.193429	ghr-MIR2949a	165	9e-41	+	592	702
Unigene16568	285	37.0135	16.0008	1.20991	ghr-MIR156a	135	7e-32	+	557	712
Unigene59028	417	6.1144	0	\	ghr-MIR156a	129	4e-30	-	196	302
Unigene70006	208	42.0627	20.3355	1.04854	ghr-MIR166b	297	1e-80	+	1	150
Unigene57220	609	7.6346	2.8216	1.43604	ghr-MIR166b	62	1e-09	+	289	421
Unigene62861	229	56.7624	0	\	ghr-MIR390a	246	3e-65	+	55	178
Unigene70294	263	1.7108	6.7849	-1.98766	ghr-MIR390a	54	3e-07	-	51	168
Unigene45713	538	0.7434	1.9655	-1.40269	ghr-MIR3476	174	9e-44	-	393	502
Unigene45712	494	4.453	1.7392	1.35635	ghr-MIR3476	172	4e-43	-	245	353
Note: Embryo axis abbreviated as EAX, Cotyledon abbreviated as COT, FC EAX/COT (RPKMs) is calculated by the formula: log (RPKM (EAX)/RPKM (COT), 2).
