# Supplementary material for: Comparative Transcriptomic Analysis of Developing Cotton Cotyledons and Embryo Axis
Source: PLoS One. 2013 Aug 20;8(8):e71756. doi: 10.1371/journal.pone.0071756 (PMC3748104; doi:10.1371/journal.pone.0071756)
Supplement: Table S2 — A list of genes encoding transcription factors. (XLSX) [file pone.0071756.s003.xlsx]

## Sheet: TF families
Table S2. A list of genes encoding transcription factors
geneID	Transcription factor family	Transcription factor family	Number of transcription factors	Percentageof transcription factors
Unigene59126_All	ABI3L	bHLH	245	0.118243
Unigene57198_All	ABI3L	MYB	226	0.109073
Unigene23620_All	ABI3L	AP2	194	0.0936293
Unigene9181_All	ABI3L	bZIP	153	0.0738417
Unigene107_All	ABI3L	WRKY	139	0.0670849
Unigene43569_All	ABI3L	GRAS	97	0.0468147
Unigene106_All	ABI3L	TCP	71	0.0342664
Unigene66411_All	ABI3L	C2H2L	69	0.0333012
Unigene53680_All	AGF	GATA	63	0.0304054
Unigene69055_All	AGF	ARF	59	0.0284749
Unigene40736_All	AGL MADS-box	C3HL	56	0.027027
Unigene8630_All	AGL MADS-box	HSF	54	0.0260618
Unigene69190_All	AGL MADS-box	COL	39	0.0188224
Unigene70198_All	AGL MADS-box	B3	37	0.0178571
Unigene39111_All	AGL MADS-box	NFY	30	0.0144788
Unigene68330_All	AGL MADS-box	SCL	28	0.0135135
Unigene27484_All	ALF	HD	27	0.0130309
Unigene844_All	ALF	Putative Transcription factor	27	0.0130309
Unigene845_All	ALF	jmjC	26	0.0125483
Unigene76217_All	ALF	GT-2	23	0.0111004
Unigene39624_All	ALY2	Homeobox-leucine zipper	23	0.0111004
Unigene72960_All	ALY2	C2H2	18	0.00868726
Unigene20165_All	ALY2	E2F	16	0.00772201
Unigene27931_All	ALY2	SPL	16	0.00772201
Unigene4100_All	AN1-like	CBF	15	0.00723938
Unigene3781_All	AP2	GRF	15	0.00723938
Unigene35893_All	AP2	ICE	15	0.00723938
Unigene2559_All	AP2	MADS	14	0.00675676
Unigene32582_All	AP2	MYBR	13	0.00627413
Unigene44241_All	AP2	TLP	12	0.00579151
Unigene12545_All	AP2	YABBY	10	0.00482625
Unigene23218_All	AP2	GT-1	9	0.00434363
Unigene43069_All	AP2	NAC	9	0.00434363
Unigene50332_All	AP2	ABI3L	8	0.003861
Unigene69456_All	AP2	CPP	8	0.003861
Unigene13524_All	AP2	DOF	8	0.003861
Unigene43900_All	AP2	FHY	8	0.003861
Unigene83302_All	AP2	HB	8	0.003861
Unigene16826_All	AP2	REF6	8	0.003861
Unigene76926_All	AP2	DP	7	0.00337838
Unigene83311_All	AP2	PAN	7	0.00337838
Unigene65832_All	AP2	AGL MADS-box	6	0.00289575
Unigene36802_All	AP2	GAMYB	6	0.00289575
Unigene12991_All	AP2	HUA	6	0.00289575
Unigene71181_All	AP2	KTF	6	0.00289575
Unigene70867_All	AP2	TGA	6	0.00289575
Unigene65933_All	AP2	ZF-HD	6	0.00289575
Unigene15956_All	AP2	DREB	5	0.00241313
Unigene47491_All	AP2	eny	5	0.00241313
Unigene58933_All	AP2	GL3	5	0.00241313
Unigene61711_All	AP2	ALF	4	0.0019305
Unigene61328_All	AP2	ALY2	4	0.0019305
Unigene60163_All	AP2	APFI-like	4	0.0019305
Unigene63968_All	AP2	ATS	4	0.0019305
Unigene18705_All	AP2	BLH	4	0.0019305
Unigene60931_All	AP2	BTF3	4	0.0019305
Unigene66863_All	AP2	GT-3	4	0.0019305
Unigene62750_All	AP2	LHY	4	0.0019305
Unigene55795_All	AP2	NF-X-LIKE	4	0.0019305
Unigene66372_All	AP2	SUP	4	0.0019305
Unigene63630_All	AP2	ZFP	4	0.0019305
Unigene49982_All	AP2	ARR	3	0.00144788
Unigene68763_All	AP2	Basic-leucine zipper	3	0.00144788
Unigene74246_All	AP2	FAR	3	0.00144788
Unigene62266_All	AP2	GTE	3	0.00144788
Unigene57886_All	AP2	OCP	3	0.00144788
Unigene58330_All	AP2	PURA	3	0.00144788
Unigene67359_All	AP2	MEE	3	0.00144788
Unigene64081_All	AP2	WOX	3	0.00144788
Unigene57924_All	AP2	XPB	3	0.00144788
Unigene10786_All	AP2	AGF	2	0.000965251
Unigene63182_All	AP2	EDM2	2	0.000965251
Unigene68718_All	AP2	FHA	2	0.000965251
Unigene16073_All	AP2	GTE4	2	0.000965251
Unigene9672_All	AP2	HAT	2	0.000965251
Unigene9409_All	AP2	IDD	2	0.000965251
Unigene43331_All	AP2	JKD	2	0.000965251
Unigene43332_All	AP2	NTT	2	0.000965251
Unigene37112_All	AP2	SNF	2	0.000965251
Unigene1882_All	AP2	steroid hormone receptor/ transcription factor	2	0.000965251
Unigene61847_All	AP2	STH	2	0.000965251
Unigene76086_All	AP2	SUF4	2	0.000965251
Unigene29789_All	AP2	SWI	2	0.000965251
Unigene11466_All	AP2	Ubtf	2	0.000965251
Unigene70576_All	AP2	ULT	2	0.000965251
Unigene5754_All	AP2	AN1-like	1	0.000482625
Unigene40516_All	AP2	APRR	1	0.000482625
Unigene28947_All	AP2	ATR	1	0.000482625
Unigene757_All	AP2	MADS-box	1	0.000482625
Unigene42293_All	AP2	BPC7	1	0.000482625
Unigene83016_All	AP2	BT2	1	0.000482625
Unigene58597_All	AP2	BZR	1	0.000482625
Unigene82858_All	AP2	C3H	1	0.000482625
Unigene78838_All	AP2	Coiled-coil	1	0.000482625
Unigene38023_All	AP2	EIN	1	0.000482625
Unigene28498_All	AP2	ELF	1	0.000482625
Unigene19002_All	AP2	FHL	1	0.000482625
Unigene80467_All	AP2	gamete-specific transcription factor	1	0.000482625
Unigene35551_All	AP2	GPRI1	1	0.000482625
Unigene45330_All	AP2	GT-1a	1	0.000482625
Unigene62080_All	AP2	GTF	1	0.000482625
Unigene5014_All	AP2	HBP	1	0.000482625
Unigene21938_All	AP2	KANADI like	1	0.000482625
Unigene37581_All	AP2	LBD	1	0.000482625
Unigene26718_All	AP2	LEC2	1	0.000482625
Unigene30463_All	AP2	LZF	1	0.000482625
Unigene66559_All	AP2	MGP	1	0.000482625
Unigene17659_All	AP2	NLP	1	0.000482625
Unigene35025_All	AP2	NUC	1	0.000482625
Unigene67194_All	AP2	POSF	1	0.000482625
Unigene30877_All	AP2	PRH	1	0.000482625
Unigene64142_All	AP2	RCOM	1	0.000482625
Unigene71490_All	AP2	RF2a	1	0.000482625
Unigene59014_All	AP2	SCRM	1	0.000482625
Unigene81197_All	AP2	SLC	1	0.000482625
Unigene78082_All	AP2	SWC	1	0.000482625
Unigene67443_All	AP2	TF3	1	0.000482625
Unigene18734_All	AP2	UGLYAH	1	0.000482625
Unigene68008_All	AP2	USP	1	0.000482625
Unigene20864_All	AP2	WHY	1	0.000482625
Unigene48479_All	AP2
Unigene2315_All	AP2
Unigene42804_All	AP2
Unigene83750_All	AP2
Unigene80061_All	AP2
Unigene47512_All	AP2
Unigene79507_All	AP2
Unigene44557_All	AP2
Unigene57297_All	AP2
Unigene70826_All	AP2
Unigene67968_All	AP2
Unigene68693_All	AP2
Unigene15603_All	AP2
Unigene58519_All	AP2
Unigene55122_All	AP2
Unigene29044_All	AP2
Unigene27501_All	AP2
Unigene48684_All	AP2
Unigene3180_All	AP2
Unigene28904_All	AP2
Unigene5422_All	AP2
Unigene71673_All	AP2
Unigene79118_All	AP2
Unigene7925_All	AP2
Unigene50853_All	AP2
Unigene17240_All	AP2
Unigene24949_All	AP2
Unigene17241_All	AP2
Unigene14673_All	AP2
Unigene27473_All	AP2
Unigene38463_All	AP2
Unigene42151_All	AP2
Unigene68660_All	AP2
Unigene56830_All	AP2
Unigene21505_All	AP2
Unigene62244_All	AP2
Unigene42645_All	AP2
Unigene43477_All	AP2
Unigene42646_All	AP2
Unigene53175_All	AP2
Unigene76744_All	AP2
Unigene43476_All	AP2
Unigene51510_All	AP2
Unigene48773_All	AP2
Unigene25246_All	AP2
Unigene5599_All	AP2
Unigene37791_All	AP2
Unigene413_All	AP2
Unigene42210_All	AP2
Unigene41329_All	AP2
Unigene414_All	AP2
Unigene23320_All	AP2
Unigene835_All	AP2
Unigene28110_All	AP2
Unigene58964_All	AP2
Unigene17442_All	AP2
Unigene26926_All	AP2
Unigene1196_All	AP2
Unigene26925_All	AP2
Unigene50922_All	AP2
Unigene64894_All	AP2
Unigene56655_All	AP2
Unigene81790_All	AP2
Unigene17762_All	AP2
Unigene7570_All	AP2
Unigene28984_All	AP2
Unigene40726_All	AP2
Unigene37593_All	AP2
Unigene35411_All	AP2
Unigene59142_All	AP2
Unigene45040_All	AP2
Unigene39910_All	AP2
Unigene83457_All	AP2
Unigene14870_All	AP2
Unigene71189_All	AP2
Unigene72284_All	AP2
Unigene72614_All	AP2
Unigene28225_All	AP2
Unigene67949_All	AP2
Unigene43070_All	AP2
Unigene41434_All	AP2
Unigene42979_All	AP2
Unigene8414_All	AP2
Unigene2479_All	AP2
Unigene82559_All	AP2
Unigene14087_All	AP2
Unigene65164_All	AP2
Unigene6720_All	AP2
Unigene25558_All	AP2
Unigene52869_All	AP2
Unigene25559_All	AP2
Unigene53564_All	AP2
Unigene72824_All	AP2
Unigene9601_All	AP2
Unigene12147_All	AP2
Unigene67745_All	AP2
Unigene58352_All	AP2
Unigene74171_All	AP2
Unigene54297_All	AP2
Unigene52476_All	APFI-like
Unigene71919_All	APFI-like
Unigene57736_All	APFI-like
Unigene14260_All	APFI-like
Unigene82539_All	APRR
Unigene37134_All	ARF
Unigene77512_All	ARF
Unigene26230_All	ARF
Unigene52315_All	ARF
Unigene66696_All	ARF
Unigene48628_All	ARF
Unigene44674_All	ARF
Unigene42411_All	ARF
Unigene9450_All	ARF
Unigene53559_All	ARF
Unigene63675_All	ARF
Unigene59562_All	ARF
Unigene66384_All	ARF
Unigene69860_All	ARF
Unigene4537_All	ARF
Unigene53022_All	ARF
Unigene43087_All	ARF
Unigene27828_All	ARF
Unigene43308_All	ARF
Unigene53498_All	ARF
Unigene9807_All	ARF
Unigene57009_All	ARF
Unigene29630_All	ARF
Unigene452_All	ARF
Unigene7255_All	ARF
Unigene46282_All	ARF
Unigene46284_All	ARF
Unigene45942_All	ARF
Unigene5192_All	ARF
Unigene8934_All	ARF
Unigene14953_All	ARF
Unigene42410_All	ARF
Unigene35801_All	ARF
Unigene27829_All	ARF
Unigene27786_All	ARF
Unigene34906_All	ARF
Unigene52394_All	ARF
Unigene8615_All	ARF
Unigene46485_All	ARF
Unigene12835_All	ARF
Unigene17829_All	ARF
Unigene17828_All	ARF
Unigene16472_All	ARF
Unigene4519_All	ARF
Unigene7032_All	ARF
Unigene28184_All	ARF
Unigene37229_All	ARF
Unigene29326_All	ARF
Unigene40400_All	ARF
Unigene27306_All	ARF
Unigene12409_All	ARF
Unigene81499_All	ARF
Unigene22128_All	ARF
Unigene39600_All	ARF
Unigene70870_All	ARF
Unigene46993_All	ARF
Unigene74963_All	ARF
Unigene43688_All	ARF
Unigene39866_All	ARF
Unigene16307_All	ARR
Unigene60925_All	ARR
Unigene61589_All	ARR
Unigene70494_All	ATR
Unigene36175_All	ATS
Unigene18714_All	ATS
Unigene11098_All	ATS
Unigene49776_All	ATS
Unigene77872_All	B3
Unigene29444_All	B3
Unigene32219_All	B3
Unigene25751_All	B3
Unigene3165_All	B3
Unigene20058_All	B3
Unigene16835_All	B3
Unigene35461_All	B3
Unigene20727_All	B3
Unigene74646_All	B3
Unigene74552_All	B3
Unigene43128_All	B3
Unigene81212_All	B3
Unigene25304_All	B3
Unigene24393_All	B3
Unigene22871_All	B3
Unigene18652_All	B3
Unigene18115_All	B3
Unigene18114_All	B3
Unigene15542_All	B3
Unigene11979_All	B3
Unigene70362_All	B3
Unigene57673_All	B3
Unigene57156_All	B3
Unigene50961_All	B3
Unigene49039_All	B3
Unigene39967_All	B3
Unigene36927_All	B3
Unigene251_All	B3
Unigene39599_All	B3
Unigene14100_All	B3
Unigene11528_All	B3
Unigene32549_All	B3
Unigene47928_All	B3
Unigene57771_All	B3
Unigene73582_All	B3
Unigene15841_All	B3
Unigene43384_All	Basic-leucine zipper
Unigene19943_All	Basic-leucine zipper
Unigene67422_All	Basic-leucine zipper
Unigene78309_All	MADS-box
Unigene38982_All	bHLH
Unigene76987_All	bHLH
Unigene14853_All	bHLH
Unigene2179_All	bHLH
Unigene29827_All	bHLH
Unigene1825_All	bHLH
Unigene28290_All	bHLH
Unigene20268_All	bHLH
Unigene65781_All	bHLH
Unigene65862_All	bHLH
Unigene45679_All	bHLH
Unigene16292_All	bHLH
Unigene83542_All	bHLH
Unigene28527_All	bHLH
Unigene27248_All	bHLH
Unigene58375_All	bHLH
Unigene5460_All	bHLH
Unigene2346_All	bHLH
Unigene51713_All	bHLH
Unigene51714_All	bHLH
Unigene2347_All	bHLH
Unigene29055_All	bHLH
Unigene19298_All	bHLH
Unigene57681_All	bHLH
Unigene67665_All	bHLH
Unigene59144_All	bHLH
Unigene29290_All	bHLH
Unigene13456_All	bHLH
Unigene1635_All	bHLH
Unigene59042_All	bHLH
Unigene67643_All	bHLH
Unigene74402_All	bHLH
Unigene15132_All	bHLH
Unigene20735_All	bHLH
Unigene22123_All	bHLH
Unigene13069_All	bHLH
Unigene24484_All	bHLH
Unigene68327_All	bHLH
Unigene72017_All	bHLH
Unigene59905_All	bHLH
Unigene74511_All	bHLH
Unigene71714_All	bHLH
Unigene36831_All	bHLH
Unigene2717_All	bHLH
Unigene46996_All	bHLH
Unigene73745_All	bHLH
Unigene26848_All	bHLH
Unigene20119_All	bHLH
Unigene56113_All	bHLH
Unigene10015_All	bHLH
Unigene68256_All	bHLH
Unigene82959_All	bHLH
Unigene67743_All	bHLH
Unigene69031_All	bHLH
Unigene67952_All	bHLH
Unigene68869_All	bHLH
Unigene2202_All	bHLH
Unigene81923_All	bHLH
Unigene82348_All	bHLH
Unigene37638_All	bHLH
Unigene81810_All	bHLH
Unigene48382_All	bHLH
Unigene60625_All	bHLH
Unigene42749_All	bHLH
Unigene42750_All	bHLH
Unigene3413_All	bHLH
Unigene24025_All	bHLH
Unigene1455_All	bHLH
Unigene29878_All	bHLH
Unigene39525_All	bHLH
Unigene41263_All	bHLH
Unigene50754_All	bHLH
Unigene12583_All	bHLH
Unigene35665_All	bHLH
Unigene5500_All	bHLH
Unigene30597_All	bHLH
Unigene67308_All	bHLH
Unigene46415_All	bHLH
Unigene3174_All	bHLH
Unigene10349_All	bHLH
Unigene6003_All	bHLH
Unigene44026_All	bHLH
Unigene21156_All	bHLH
Unigene44740_All	bHLH
Unigene69548_All	bHLH
Unigene78010_All	bHLH
Unigene67077_All	bHLH
Unigene45233_All	bHLH
Unigene76149_All	bHLH
Unigene25368_All	bHLH
Unigene22688_All	bHLH
Unigene25668_All	bHLH
Unigene63135_All	bHLH
Unigene11969_All	bHLH
Unigene26419_All	bHLH
Unigene17296_All	bHLH
Unigene79950_All	bHLH
Unigene44702_All	bHLH
Unigene67648_All	bHLH
Unigene83357_All	bHLH
Unigene41393_All	bHLH
Unigene41859_All	bHLH
Unigene19252_All	bHLH
Unigene52053_All	bHLH
Unigene2834_All	bHLH
Unigene40824_All	bHLH
Unigene7845_All	bHLH
Unigene22233_All	bHLH
Unigene33176_All	bHLH
Unigene22546_All	bHLH
Unigene18364_All	bHLH
Unigene55221_All	bHLH
Unigene40486_All	bHLH
Unigene8851_All	bHLH
Unigene8852_All	bHLH
Unigene38796_All	bHLH
Unigene36903_All	bHLH
Unigene8020_All	bHLH
Unigene48777_All	bHLH
Unigene6942_All	bHLH
Unigene20130_All	bHLH
Unigene23540_All	bHLH
Unigene6175_All	bHLH
Unigene49370_All	bHLH
Unigene31748_All	bHLH
Unigene74159_All	bHLH
Unigene74339_All	bHLH
Unigene6437_All	bHLH
Unigene20806_All	bHLH
Unigene80191_All	bHLH
Unigene35841_All	bHLH
Unigene35842_All	bHLH
Unigene11840_All	bHLH
Unigene79446_All	bHLH
Unigene27455_All	bHLH
Unigene51964_All	bHLH
Unigene27983_All	bHLH
Unigene44983_All	bHLH
Unigene72593_All	bHLH
Unigene9038_All	bHLH
Unigene59121_All	bHLH
Unigene56256_All	bHLH
Unigene59289_All	bHLH
Unigene26869_All	bHLH
Unigene6139_All	bHLH
Unigene31637_All	bHLH
Unigene13271_All	bHLH
Unigene51901_All	bHLH
Unigene49053_All	bHLH
Unigene29374_All	bHLH
Unigene71558_All	bHLH
Unigene68872_All	bHLH
Unigene65081_All	bHLH
Unigene20759_All	bHLH
Unigene51312_All	bHLH
Unigene17775_All	bHLH
Unigene22835_All	bHLH
Unigene11738_All	bHLH
Unigene73250_All	bHLH
Unigene20441_All	bHLH
Unigene37540_All	bHLH
Unigene47389_All	bHLH
Unigene54203_All	bHLH
Unigene79330_All	bHLH
Unigene74460_All	bHLH
Unigene48320_All	bHLH
Unigene42651_All	bHLH
Unigene20819_All	bHLH
Unigene70574_All	bHLH
Unigene81313_All	bHLH
Unigene63837_All	bHLH
Unigene65130_All	bHLH
Unigene69200_All	bHLH
Unigene45065_All	bHLH
Unigene12536_All	bHLH
Unigene23837_All	bHLH
Unigene23855_All	bHLH
Unigene34630_All	bHLH
Unigene82507_All	bHLH
Unigene68058_All	bHLH
Unigene71149_All	bHLH
Unigene34933_All	bHLH
Unigene10668_All	bHLH
Unigene29911_All	bHLH
Unigene35978_All	bHLH
Unigene2281_All	bHLH
Unigene5260_All	bHLH
Unigene42387_All	bHLH
Unigene45315_All	bHLH
Unigene4837_All	bHLH
Unigene12394_All	bHLH
Unigene6632_All	bHLH
Unigene36829_All	bHLH
Unigene59843_All	bHLH
Unigene36215_All	bHLH
Unigene81425_All	bHLH
Unigene80075_All	bHLH
Unigene21706_All	bHLH
Unigene46275_All	bHLH
Unigene24978_All	bHLH
Unigene5521_All	bHLH
Unigene37561_All	bHLH
Unigene26335_All	bHLH
Unigene46762_All	bHLH
Unigene27833_All	bHLH
Unigene10375_All	bHLH
Unigene53767_All	bHLH
Unigene45557_All	bHLH
Unigene56939_All	bHLH
Unigene45703_All	bHLH
Unigene76678_All	bHLH
Unigene3088_All	bHLH
Unigene50739_All	bHLH
Unigene48674_All	bHLH
Unigene31535_All	bHLH
Unigene8792_All	bHLH
Unigene40434_All	bHLH
Unigene31532_All	bHLH
Unigene20687_All	bHLH
Unigene31222_All	bHLH
Unigene15865_All	bHLH
Unigene47985_All	bHLH
Unigene613_All	bHLH
Unigene24087_All	bHLH
Unigene20756_All	bHLH
Unigene614_All	bHLH
Unigene20670_All	bHLH
Unigene66954_All	bHLH
Unigene57531_All	bHLH
Unigene42789_All	bHLH
Unigene45156_All	bHLH
Unigene45157_All	bHLH
Unigene13049_All	bHLH
Unigene74326_All	bHLH
Unigene6843_All	bHLH
Unigene34113_All	bHLH
Unigene31305_All	bHLH
Unigene65190_All	bHLH
Unigene14820_All	bHLH
Unigene39335_All	bHLH
Unigene33247_All	bHLH
Unigene2754_All	bHLH
Unigene15230_All	bHLH
Unigene14405_All	bHLH
Unigene43664_All	bHLH
Unigene7798_All	BLH
Unigene21872_All	BLH
Unigene83164_All	BLH
Unigene71327_All	BLH
Unigene5886_All	BPC7
Unigene8060_All	BT2
Unigene25675_All	BTF3
Unigene79100_All	BTF3
Unigene77785_All	BTF3
Unigene16692_All	BTF3
Unigene81349_All	bZIP
Unigene51624_All	bZIP
Unigene46266_All	bZIP
Unigene48694_All	bZIP
Unigene5614_All	bZIP
Unigene24570_All	bZIP
Unigene29580_All	bZIP
Unigene51633_All	bZIP
Unigene56689_All	bZIP
Unigene26374_All	bZIP
Unigene36620_All	bZIP
Unigene51911_All	bZIP
Unigene653_All	bZIP
Unigene9205_All	bZIP
Unigene12455_All	bZIP
Unigene36111_All	bZIP
Unigene17905_All	bZIP
Unigene3641_All	bZIP
Unigene53402_All	bZIP
Unigene69690_All	bZIP
Unigene42758_All	bZIP
Unigene19866_All	bZIP
Unigene34827_All	bZIP
Unigene14898_All	bZIP
Unigene42757_All	bZIP
Unigene4318_All	bZIP
Unigene52115_All	bZIP
Unigene34133_All	bZIP
Unigene7337_All	bZIP
Unigene70263_All	bZIP
Unigene24951_All	bZIP
Unigene18806_All	bZIP
Unigene25255_All	bZIP
Unigene6932_All	bZIP
Unigene2329_All	bZIP
Unigene5736_All	bZIP
Unigene9173_All	bZIP
Unigene58304_All	bZIP
Unigene39978_All	bZIP
Unigene53606_All	bZIP
Unigene67559_All	bZIP
Unigene71832_All	bZIP
Unigene72260_All	bZIP
Unigene2637_All	bZIP
Unigene69777_All	bZIP
Unigene40031_All	bZIP
Unigene69052_All	bZIP
Unigene67818_All	bZIP
Unigene62201_All	bZIP
Unigene28415_All	bZIP
Unigene10425_All	bZIP
Unigene22458_All	bZIP
Unigene7819_All	bZIP
Unigene26294_All	bZIP
Unigene26296_All	bZIP
Unigene39641_All	bZIP
Unigene27259_All	bZIP
Unigene29089_All	bZIP
Unigene52012_All	bZIP
Unigene82857_All	bZIP
Unigene12595_All	bZIP
Unigene15735_All	bZIP
Unigene51972_All	bZIP
Unigene42503_All	bZIP
Unigene29809_All	bZIP
Unigene1808_All	bZIP
Unigene52379_All	bZIP
Unigene59182_All	bZIP
Unigene70193_All	bZIP
Unigene25278_All	bZIP
Unigene9415_All	bZIP
Unigene40899_All	bZIP
Unigene44020_All	bZIP
Unigene15685_All	bZIP
Unigene31437_All	bZIP
Unigene14984_All	bZIP
Unigene50792_All	bZIP
Unigene7225_All	bZIP
Unigene14965_All	bZIP
Unigene5979_All	bZIP
Unigene31555_All	bZIP
Unigene34155_All	bZIP
Unigene37133_All	bZIP
Unigene14565_All	bZIP
Unigene82914_All	bZIP
Unigene45022_All	bZIP
Unigene29294_All	bZIP
Unigene35288_All	bZIP
Unigene50617_All	bZIP
Unigene54102_All	bZIP
Unigene83604_All	bZIP
Unigene40617_All	bZIP
Unigene23884_All	bZIP
Unigene58482_All	bZIP
Unigene59332_All	bZIP
Unigene58835_All	bZIP
Unigene4293_All	bZIP
Unigene12922_All	bZIP
Unigene27792_All	bZIP
Unigene41721_All	bZIP
Unigene45105_All	bZIP
Unigene21204_All	bZIP
Unigene55781_All	bZIP
Unigene71921_All	bZIP
Unigene58962_All	bZIP
Unigene42270_All	bZIP
Unigene57320_All	bZIP
Unigene79615_All	bZIP
Unigene64703_All	bZIP
Unigene51830_All	bZIP
Unigene42111_All	bZIP
Unigene45199_All	bZIP
Unigene45597_All	bZIP
Unigene2248_All	bZIP
Unigene62280_All	bZIP
Unigene61414_All	bZIP
Unigene21282_All	bZIP
Unigene33239_All	bZIP
Unigene40857_All	bZIP
Unigene24225_All	bZIP
Unigene70017_All	bZIP
Unigene17460_All	bZIP
Unigene847_All	bZIP
Unigene42091_All	bZIP
Unigene64469_All	bZIP
Unigene38095_All	bZIP
Unigene33933_All	bZIP
Unigene9695_All	bZIP
Unigene28320_All	bZIP
Unigene17443_All	bZIP
Unigene34243_All	bZIP
Unigene26817_All	bZIP
Unigene36688_All	bZIP
Unigene39509_All	bZIP
Unigene27619_All	bZIP
Unigene3923_All	bZIP
Unigene8087_All	bZIP
Unigene17444_All	bZIP
Unigene29237_All	bZIP
Unigene53901_All	bZIP
Unigene57341_All	bZIP
Unigene27344_All	bZIP
Unigene29592_All	bZIP
Unigene22446_All	bZIP
Unigene49486_All	bZIP
Unigene1434_All	bZIP
Unigene50523_All	bZIP
Unigene55998_All	bZIP
Unigene6947_All	bZIP
Unigene41511_All	bZIP
Unigene3691_All	bZIP
Unigene65732_All	bZIP
Unigene58954_All	bZIP
Unigene53030_All	BZR
Unigene3350_All	C2H2
Unigene33011_All	C2H2
Unigene5255_All	C2H2
Unigene53265_All	C2H2
Unigene63232_All	C2H2
Unigene27623_All	C2H2
Unigene45823_All	C2H2
Unigene35180_All	C2H2
Unigene48262_All	C2H2
Unigene1226_All	C2H2
Unigene52650_All	C2H2
Unigene36304_All	C2H2
Unigene43329_All	C2H2
Unigene19547_All	C2H2
Unigene6081_All	C2H2
Unigene2946_All	C2H2
Unigene19386_All	C2H2L
Unigene82466_All	C2H2L
Unigene28790_All	C2H2L
Unigene5259_All	C2H2L
Unigene82737_All	C2H2L
Unigene53687_All	C2H2L
Unigene1102_All	C2H2L
Unigene21383_All	C2H2L
Unigene7112_All	C2H2L
Unigene45771_All	C2H2L
Unigene2751_All	C2H2L
Unigene73674_All	C2H2L
Unigene41371_All	C2H2L
Unigene365_All	C2H2L
Unigene37093_All	C2H2L
Unigene46408_All	C2H2L
Unigene51081_All	C2H2L
Unigene19294_All	C2H2L
Unigene29604_All	C2H2L
Unigene28566_All	C2H2L
Unigene28293_All	C2H2L
Unigene45093_All	C2H2L
Unigene64563_All	C2H2L
Unigene21900_All	C2H2L
Unigene61863_All	C2H2L
Unigene62711_All	C2H2L
Unigene76445_All	C2H2L
Unigene71191_All	C2H2L
Unigene36794_All	C2H2L
Unigene37217_All	C2H2L
Unigene20558_All	C2H2L
Unigene48996_All	C2H2L
Unigene42339_All	C2H2L
Unigene42338_All	C2H2L
Unigene66317_All	C2H2L
Unigene82004_All	C2H2L
Unigene38141_All	C2H2L
Unigene56623_All	C2H2L
Unigene68081_All	C2H2L
Unigene21210_All	C2H2L
Unigene81334_All	C2H2L
Unigene19620_All	C2H2L
Unigene34529_All	C2H2L
Unigene34528_All	C2H2L
Unigene28617_All	C2H2L
Unigene43895_All	C2H2L
Unigene11238_All	C2H2L
Unigene75296_All	C2H2L
Unigene44587_All	C2H2L
Unigene16800_All	C2H2L
Unigene37557_All	C2H2L
Unigene34562_All	C2H2L
Unigene813_All	C2H2L
Unigene29656_All	C2H2L
Unigene22881_All	C2H2L
Unigene68452_All	C2H2L
Unigene43055_All	C2H2L
Unigene53210_All	C2H2L
Unigene814_All	C2H2L
Unigene28860_All	C2H2L
Unigene6255_All	C2H2L
Unigene83601_All	C2H2L
Unigene2653_All	C2H2L
Unigene45376_All	C2H2L
Unigene29413_All	C2H2L
Unigene74553_All	C2H2L
Unigene6637_All	C2H2L
Unigene11886_All	C2H2L
Unigene53729_All	C2H2L
Unigene26822_All	C3HL
Unigene26922_All	C3HL
Unigene26923_All	C3HL
Unigene66161_All	C3HL
Unigene54349_All	C3HL
Unigene62654_All	C3HL
Unigene26805_All	C3HL
Unigene10851_All	C3HL
Unigene79611_All	C3HL
Unigene4576_All	C3HL
Unigene49359_All	C3HL
Unigene70841_All	C3HL
Unigene41850_All	C3HL
Unigene31254_All	C3HL
Unigene38083_All	C3HL
Unigene13906_All	C3HL
Unigene9221_All	C3HL
Unigene35196_All	C3HL
Unigene50882_All	C3HL
Unigene21845_All	C3HL
Unigene1532_All	C3HL
Unigene47160_All	C3HL
Unigene7052_All	C3HL
Unigene41949_All	C3HL
Unigene694_All	C3HL
Unigene15428_All	C3HL
Unigene22400_All	C3HL
Unigene83388_All	C3HL
Unigene674_All	C3HL
Unigene8953_All	C3HL
Unigene11996_All	C3HL
Unigene675_All	C3HL
Unigene18161_All	C3HL
Unigene695_All	C3HL
Unigene17360_All	C3HL
Unigene8952_All	C3HL
Unigene74213_All	C3HL
Unigene74199_All	C3HL
Unigene17359_All	C3HL
Unigene55647_All	C3HL
Unigene51870_All	C3HL
Unigene31377_All	C3HL
Unigene33052_All	C3HL
Unigene1907_All	C3HL
Unigene64820_All	C3HL
Unigene32466_All	C3HL
Unigene10360_All	C3HL
Unigene48098_All	C3HL
Unigene1533_All	C3HL
Unigene48088_All	C3HL
Unigene23357_All	C3HL
Unigene23688_All	C3HL
Unigene48836_All	C3HL
Unigene81587_All	C3HL
Unigene54236_All	C3HL
Unigene69106_All	C3HL
Unigene25188_All	CBF
Unigene15389_All	CBF
Unigene43680_All	CBF
Unigene25054_All	CBF
Unigene47804_All	CBF
Unigene80871_All	CBF
Unigene77123_All	CBF
Unigene41731_All	CBF
Unigene28697_All	CBF
Unigene21022_All	CBF
Unigene14726_All	CBF
Unigene9829_All	CBF
Unigene26271_All	CBF
Unigene67569_All	CBF
Unigene26827_All	CBF
Unigene77787_All	C3H
Unigene10884_All	Coiled-coil
Unigene3010_All	COL
Unigene1831_All	COL
Unigene61011_All	COL
Unigene27804_All	COL
Unigene27803_All	COL
Unigene67329_All	COL
Unigene56208_All	COL
Unigene4231_All	COL
Unigene34039_All	COL
Unigene4091_All	COL
Unigene38888_All	COL
Unigene24041_All	COL
Unigene12602_All	COL
Unigene41151_All	COL
Unigene1164_All	COL
Unigene5682_All	COL
Unigene21045_All	COL
Unigene80840_All	COL
Unigene52164_All	COL
Unigene52163_All	COL
Unigene41758_All	COL
Unigene43806_All	COL
Unigene47053_All	COL
Unigene1832_All	COL
Unigene2071_All	COL
Unigene20820_All	COL
Unigene83666_All	COL
Unigene54114_All	COL
Unigene55761_All	COL
Unigene5779_All	COL
Unigene42884_All	COL
Unigene74507_All	COL
Unigene68929_All	COL
Unigene21199_All	COL
Unigene50086_All	COL
Unigene80858_All	COL
Unigene48497_All	COL
Unigene20421_All	COL
Unigene83504_All	COL
Unigene16559_All	CPP
Unigene29385_All	CPP
Unigene19826_All	CPP
Unigene22975_All	CPP
Unigene18180_All	CPP
Unigene10236_All	CPP
Unigene5911_All	CPP
Unigene34391_All	CPP
Unigene38091_All	C2H2
Unigene81534_All	C2H2
Unigene6713_All	DOF
Unigene26829_All	DOF
Unigene26828_All	DOF
Unigene19431_All	DOF
Unigene58397_All	DOF
Unigene81277_All	DOF
Unigene2983_All	DOF
Unigene16038_All	DOF
Unigene35120_All	DP
Unigene39553_All	DP
Unigene4177_All	DP
Unigene2287_All	DP
Unigene12248_All	DP
Unigene73685_All	DP
Unigene3486_All	DP
Unigene15332_All	DREB
Unigene82477_All	DREB
Unigene3253_All	DREB
Unigene78721_All	DREB
Unigene72915_All	DREB
Unigene36724_All	E2F
Unigene11669_All	E2F
Unigene14701_All	E2F
Unigene15954_All	E2F
Unigene50368_All	E2F
Unigene67286_All	E2F
Unigene64911_All	E2F
Unigene54620_All	E2F
Unigene72887_All	E2F
Unigene73463_All	E2F
Unigene29056_All	E2F
Unigene50855_All	E2F
Unigene27544_All	E2F
Unigene48074_All	E2F
Unigene1688_All	E2F
Unigene29137_All	E2F
Unigene1053_All	EDM2
Unigene50097_All	EDM2
Unigene49177_All	EIN
Unigene354_All	ELF
Unigene25123_All	eny
Unigene66889_All	eny
Unigene75297_All	eny
Unigene3673_All	eny
Unigene72982_All	eny
Unigene27320_All	FAR
Unigene82234_All	FAR
Unigene19131_All	FAR
Unigene31764_All	FHA
Unigene33893_All	FHA
Unigene32048_All	FHL
Unigene40195_All	FHY
Unigene33363_All	FHY
Unigene24499_All	FHY
Unigene40429_All	FHY
Unigene10136_All	FHY
Unigene1430_All	FHY
Unigene1609_All	FHY
Unigene6225_All	FHY
Unigene41887_All	gamete-specific transcription factor
Unigene45768_All	GAMYB
Unigene12170_All	GAMYB
Unigene64309_All	GAMYB
Unigene39886_All	GAMYB
Unigene7783_All	GAMYB
Unigene33835_All	GAMYB
Unigene24274_All	GATA
Unigene75784_All	GATA
Unigene53880_All	GATA
Unigene72061_All	GATA
Unigene4004_All	GATA
Unigene53215_All	GATA
Unigene8272_All	GATA
Unigene3258_All	GATA
Unigene35450_All	GATA
Unigene60312_All	GATA
Unigene53652_All	GATA
Unigene13978_All	GATA
Unigene27638_All	GATA
Unigene53803_All	GATA
Unigene30152_All	GATA
Unigene68577_All	GATA
Unigene22827_All	GATA
Unigene18703_All	GATA
Unigene59419_All	GATA
Unigene69246_All	GATA
Unigene82486_All	GATA
Unigene83539_All	GATA
Unigene80743_All	GATA
Unigene70895_All	GATA
Unigene76999_All	GATA
Unigene82215_All	GATA
Unigene2404_All	GATA
Unigene35571_All	GATA
Unigene32137_All	GATA
Unigene40163_All	GATA
Unigene28408_All	GATA
Unigene83103_All	GATA
Unigene19377_All	GATA
Unigene22854_All	GATA
Unigene24561_All	GATA
Unigene15073_All	GATA
Unigene43172_All	GATA
Unigene70961_All	GATA
Unigene2845_All	GATA
Unigene35024_All	GATA
Unigene43171_All	GATA
Unigene46625_All	GATA
Unigene22873_All	GATA
Unigene64653_All	GATA
Unigene78763_All	GATA
Unigene15312_All	GATA
Unigene62662_All	GATA
Unigene669_All	GATA
Unigene26681_All	GATA
Unigene10994_All	GATA
Unigene11334_All	GATA
Unigene17663_All	GATA
Unigene26462_All	GATA
Unigene19648_All	GATA
Unigene4868_All	GATA
Unigene37035_All	GATA
Unigene23171_All	GATA
Unigene79856_All	GATA
Unigene14671_All	GATA
Unigene35416_All	GATA
Unigene62562_All	GATA
Unigene46100_All	GATA
Unigene1393_All	GATA
Unigene7147_All	GL3
Unigene34290_All	GL3
Unigene9141_All	GL3
Unigene4336_All	GL3
Unigene29873_All	GL3
Unigene83640_All	GPRI1
Unigene78420_All	GRAS
Unigene21503_All	GRAS
Unigene7269_All	GRAS
Unigene2655_All	GRAS
Unigene20174_All	GRAS
Unigene5915_All	GRAS
Unigene24077_All	GRAS
Unigene54459_All	GRAS
Unigene68784_All	GRAS
Unigene75537_All	GRAS
Unigene61286_All	GRAS
Unigene63867_All	GRAS
Unigene58193_All	GRAS
Unigene36384_All	GRAS
Unigene29286_All	GRAS
Unigene37512_All	GRAS
Unigene45384_All	GRAS
Unigene19906_All	GRAS
Unigene67348_All	GRAS
Unigene29279_All	GRAS
Unigene57157_All	GRAS
Unigene72160_All	GRAS
Unigene703_All	GRAS
Unigene64502_All	GRAS
Unigene50515_All	GRAS
Unigene70922_All	GRAS
Unigene30241_All	GRAS
Unigene59221_All	GRAS
Unigene59404_All	GRAS
Unigene29732_All	GRAS
Unigene25677_All	GRAS
Unigene68514_All	GRAS
Unigene58629_All	GRAS
Unigene57856_All	GRAS
Unigene68791_All	GRAS
Unigene58912_All	GRAS
Unigene53704_All	GRAS
Unigene37651_All	GRAS
Unigene40860_All	GRAS
Unigene52262_All	GRAS
Unigene50946_All	GRAS
Unigene53004_All	GRAS
Unigene44845_All	GRAS
Unigene203_All	GRAS
Unigene1648_All	GRAS
Unigene9379_All	GRAS
Unigene26269_All	GRAS
Unigene82561_All	GRAS
Unigene34004_All	GRAS
Unigene20111_All	GRAS
Unigene28994_All	GRAS
Unigene30978_All	GRAS
Unigene9714_All	GRAS
Unigene70466_All	GRAS
Unigene72169_All	GRAS
Unigene27045_All	GRAS
Unigene32154_All	GRAS
Unigene23567_All	GRAS
Unigene19145_All	GRAS
Unigene69493_All	GRAS
Unigene6122_All	GRAS
Unigene51093_All	GRAS
Unigene51094_All	GRAS
Unigene40450_All	GRAS
Unigene19548_All	GRAS
Unigene41849_All	GRAS
Unigene45692_All	GRAS
Unigene45432_All	GRAS
Unigene36807_All	GRAS
Unigene70320_All	GRAS
Unigene4130_All	GRAS
Unigene40650_All	GRAS
Unigene26290_All	GRAS
Unigene26289_All	GRAS
Unigene29891_All	GRAS
Unigene6817_All	GRAS
Unigene36396_All	GRAS
Unigene39627_All	GRAS
Unigene30333_All	GRAS
Unigene36597_All	GRAS
Unigene42484_All	GRAS
Unigene26433_All	GRAS
Unigene37571_All	GRAS
Unigene69249_All	GRAS
Unigene33711_All	GRAS
Unigene49732_All	GRAS
Unigene51875_All	GRAS
Unigene41552_All	GRAS
Unigene7799_All	GRAS
Unigene9326_All	GRAS
Unigene34447_All	GRAS
Unigene34003_All	GRAS
Unigene17099_All	GRAS
Unigene14244_All	GRAS
Unigene35922_All	GRAS
Unigene18984_All	GRAS
Unigene68911_All	GRAS
Unigene18962_All	GRF
Unigene25223_All	GRF
Unigene36626_All	GRF
Unigene23805_All	GRF
Unigene1127_All	GRF
Unigene16827_All	GRF
Unigene16428_All	GRF
Unigene19292_All	GRF
Unigene41091_All	GRF
Unigene43776_All	GRF
Unigene42548_All	GRF
Unigene43775_All	GRF
Unigene76303_All	GRF
Unigene73871_All	GRF
Unigene69183_All	GRF
Unigene31809_All	GT-1
Unigene40704_All	GT-1
Unigene19378_All	GT-1
Unigene3876_All	GT-1
Unigene7046_All	GT-1
Unigene24449_All	GT-1
Unigene829_All	GT-1
Unigene58372_All	GT-1
Unigene83144_All	GT-1
Unigene14335_All	GT-1a
Unigene10413_All	GT-2
Unigene11465_All	GT-2
Unigene6707_All	GT-2
Unigene25769_All	GT-2
Unigene41730_All	GT-2
Unigene17285_All	GT-2
Unigene5815_All	GT-2
Unigene1543_All	GT-2
Unigene26534_All	GT-2
Unigene1280_All	GT-2
Unigene29767_All	GT-2
Unigene28230_All	GT-2
Unigene69206_All	GT-2
Unigene70195_All	GT-2
Unigene27568_All	GT-2
Unigene45317_All	GT-2
Unigene30239_All	GT-2
Unigene44572_All	GT-2
Unigene55877_All	GT-2
Unigene68892_All	GT-2
Unigene81279_All	GT-2
Unigene59157_All	GT-2
Unigene55174_All	GT-2
Unigene43193_All	GT-3
Unigene23179_All	GT-3
Unigene41340_All	GT-3
Unigene78027_All	GT-3
Unigene12963_All	GTE
Unigene34379_All	GTE
Unigene673_All	GTE
Unigene73264_All	GTE4
Unigene34378_All	GTE4
Unigene5909_All	GTF
Unigene17117_All	HAT
Unigene19649_All	HAT
Unigene49905_All	HB
Unigene74448_All	HB
Unigene9833_All	HB
Unigene56872_All	HB
Unigene69462_All	HB
Unigene18175_All	HB
Unigene29256_All	HB
Unigene11251_All	HB
Unigene70849_All	HBP
Unigene71072_All	HD
Unigene24492_All	HD
Unigene74621_All	HD
Unigene33661_All	HD
Unigene22_All	HD
Unigene15418_All	HD
Unigene23_All	HD
Unigene47530_All	HD
Unigene53127_All	HD
Unigene14512_All	HD
Unigene38226_All	HD
Unigene18145_All	HD
Unigene12712_All	HD
Unigene67363_All	HD
Unigene59416_All	HD
Unigene57362_All	HD
Unigene66229_All	HD
Unigene69119_All	HD
Unigene82971_All	HD
Unigene76073_All	HD
Unigene73974_All	HD
Unigene32088_All	HD
Unigene69382_All	HD
Unigene69108_All	HD
Unigene75929_All	HD
Unigene81382_All	HD
Unigene53550_All	HD
Unigene61712_All	Homeobox-leucine zipper
Unigene8747_All	Homeobox-leucine zipper
Unigene81857_All	Homeobox-leucine zipper
Unigene32172_All	Homeobox-leucine zipper
Unigene32065_All	Homeobox-leucine zipper
Unigene18185_All	Homeobox-leucine zipper
Unigene82615_All	Homeobox-leucine zipper
Unigene28725_All	Homeobox-leucine zipper
Unigene81451_All	Homeobox-leucine zipper
Unigene24923_All	Homeobox-leucine zipper
Unigene4005_All	Homeobox-leucine zipper
Unigene36318_All	Homeobox-leucine zipper
Unigene43429_All	Homeobox-leucine zipper
Unigene46519_All	Homeobox-leucine zipper
Unigene54704_All	Homeobox-leucine zipper
Unigene76391_All	Homeobox-leucine zipper
Unigene5049_All	Homeobox-leucine zipper
Unigene57497_All	Homeobox-leucine zipper
Unigene9508_All	Homeobox-leucine zipper
Unigene24029_All	Homeobox-leucine zipper
Unigene64329_All	Homeobox-leucine zipper
Unigene37731_All	Homeobox-leucine zipper
Unigene78686_All	Homeobox-leucine zipper
Unigene56126_All	HSF
Unigene60995_All	HSF
Unigene56897_All	HSF
Unigene57284_All	HSF
Unigene73482_All	HSF
Unigene6676_All	HSF
Unigene26087_All	HSF
Unigene33386_All	HSF
Unigene32439_All	HSF
Unigene43272_All	HSF
Unigene49190_All	HSF
Unigene47277_All	HSF
Unigene81659_All	HSF
Unigene68647_All	HSF
Unigene36841_All	HSF
Unigene22830_All	HSF
Unigene74165_All	HSF
Unigene2524_All	HSF
Unigene57956_All	HSF
Unigene3770_All	HSF
Unigene23715_All	HSF
Unigene21113_All	HSF
Unigene83705_All	HSF
Unigene83658_All	HSF
Unigene10697_All	HSF
Unigene66667_All	HSF
Unigene21108_All	HSF
Unigene16745_All	HSF
Unigene5183_All	HSF
Unigene40653_All	HSF
Unigene34217_All	HSF
Unigene65135_All	HSF
Unigene34216_All	HSF
Unigene36781_All	HSF
Unigene10491_All	HSF
Unigene26227_All	HSF
Unigene79207_All	HSF
Unigene26389_All	HSF
Unigene26226_All	HSF
Unigene74985_All	HSF
Unigene43982_All	HSF
Unigene48520_All	HSF
Unigene43649_All	HSF
Unigene25750_All	HSF
Unigene33289_All	HSF
Unigene9860_All	HSF
Unigene29903_All	HSF
Unigene49232_All	HSF
Unigene6577_All	HSF
Unigene19689_All	HSF
Unigene1530_All	HSF
Unigene69133_All	HSF
Unigene69253_All	HSF
Unigene58422_All	HSF
Unigene45250_All	HUA
Unigene51962_All	HUA
Unigene26592_All	HUA
Unigene43194_All	HUA
Unigene9001_All	HUA
Unigene26216_All	HUA
Unigene48505_All	ICE
Unigene2590_All	ICE
Unigene21109_All	ICE
Unigene50111_All	ICE
Unigene30013_All	ICE
Unigene35787_All	ICE
Unigene15646_All	ICE
Unigene47976_All	ICE
Unigene9988_All	ICE
Unigene51567_All	ICE
Unigene52805_All	ICE
Unigene32567_All	ICE
Unigene53167_All	ICE
Unigene919_All	ICE
Unigene29861_All	ICE
Unigene18276_All	IDD
Unigene80311_All	IDD
Unigene2652_All	JKD
Unigene72241_All	JKD
Unigene35961_All	jmjC
Unigene26360_All	jmjC
Unigene10598_All	jmjC
Unigene81251_All	jmjC
Unigene31230_All	jmjC
Unigene17548_All	jmjC
Unigene69734_All	jmjC
Unigene71161_All	jmjC
Unigene68753_All	jmjC
Unigene43865_All	jmjC
Unigene11676_All	jmjC
Unigene8519_All	jmjC
Unigene35827_All	jmjC
Unigene40863_All	jmjC
Unigene48693_All	jmjC
Unigene38086_All	jmjC
Unigene23524_All	jmjC
Unigene32315_All	jmjC
Unigene63638_All	jmjC
Unigene19021_All	jmjC
Unigene12003_All	jmjC
Unigene21331_All	jmjC
Unigene55377_All	jmjC
Unigene30683_All	jmjC
Unigene52723_All	jmjC
Unigene33210_All	jmjC
Unigene80185_All	KANADI like
Unigene3785_All	KTF
Unigene40091_All	KTF
Unigene79610_All	KTF
Unigene49109_All	KTF
Unigene29707_All	KTF
Unigene44478_All	KTF
Unigene73434_All	LBD
Unigene2233_All	LEC2
Unigene33940_All	LHY
Unigene80879_All	LHY
Unigene33941_All	LHY
Unigene43562_All	LHY
Unigene34038_All	LZF
Unigene23368_All	MADS
Unigene74709_All	MADS
Unigene45295_All	MADS
Unigene76921_All	MADS
Unigene36516_All	MADS
Unigene39963_All	MADS
Unigene59302_All	MADS
Unigene76978_All	MADS
Unigene72879_All	MADS
Unigene76040_All	MADS
Unigene67891_All	MADS
Unigene68917_All	MADS
Unigene74806_All	MADS
Unigene8304_All	MADS
Unigene57668_All	MGP
Unigene3304_All	MYB
Unigene29011_All	MYB
Unigene48656_All	MYB
Unigene32723_All	MYB
Unigene43134_All	MYB
Unigene9616_All	MYB
Unigene32400_All	MYB
Unigene40148_All	MYB
Unigene2003_All	MYB
Unigene19965_All	MYB
Unigene52848_All	MYB
Unigene48006_All	MYB
Unigene20847_All	MYB
Unigene10237_All	MYB
Unigene27023_All	MYB
Unigene26683_All	MYB
Unigene50730_All	MYB
Unigene2987_All	MYB
Unigene76617_All	MYB
Unigene41677_All	MYB
Unigene50424_All	MYB
Unigene50544_All	MYB
Unigene27993_All	MYB
Unigene4458_All	MYB
Unigene49037_All	MYB
Unigene3230_All	MYB
Unigene69555_All	MYB
Unigene22224_All	MYB
Unigene34822_All	MYB
Unigene45986_All	MYB
Unigene18150_All	MYB
Unigene6092_All	MYB
Unigene38855_All	MYB
Unigene48989_All	MYB
Unigene6525_All	MYB
Unigene35109_All	MYB
Unigene3415_All	MYB
Unigene40395_All	MYB
Unigene39470_All	MYB
Unigene45932_All	MYB
Unigene33388_All	MYB
Unigene11011_All	MYB
Unigene28827_All	MYB
Unigene31009_All	MYB
Unigene52614_All	MYB
Unigene32799_All	MYB
Unigene7310_All	MYB
Unigene8006_All	MYB
Unigene22695_All	MYB
Unigene31392_All	MYB
Unigene4347_All	MYB
Unigene83015_All	MYB
Unigene41604_All	MYB
Unigene66574_All	MYB
Unigene20078_All	MYB
Unigene7760_All	MYB
Unigene48605_All	MYB
Unigene39530_All	MYB
Unigene49534_All	MYB
Unigene59312_All	MYB
Unigene16764_All	MYB
Unigene15957_All	MYB
Unigene82982_All	MYB
Unigene32980_All	MYB
Unigene13686_All	MYB
Unigene79986_All	MYB
Unigene67692_All	MYB
Unigene77575_All	MYB
Unigene65090_All	MYB
Unigene70512_All	MYB
Unigene74822_All	MYB
Unigene72005_All	MYB
Unigene63876_All	MYB
Unigene65788_All	MYB
Unigene68244_All	MYB
Unigene54520_All	MYB
Unigene67740_All	MYB
Unigene57370_All	MYB
Unigene68190_All	MYB
Unigene56551_All	MYB
Unigene54728_All	MYB
Unigene61782_All	MYB
Unigene56042_All	MYB
Unigene64844_All	MYB
Unigene46566_All	MYB
Unigene9499_All	MYB
Unigene52015_All	MYB
Unigene25674_All	MYB
Unigene22993_All	MYB
Unigene45904_All	MYB
Unigene21363_All	MYB
Unigene36159_All	MYB
Unigene73392_All	MYB
Unigene37291_All	MYB
Unigene40261_All	MYB
Unigene23373_All	MYB
Unigene36256_All	MYB
Unigene43891_All	MYB
Unigene23181_All	MYB
Unigene29902_All	MYB
Unigene7411_All	MYB
Unigene8007_All	MYB
Unigene23913_All	MYB
Unigene30629_All	MYB
Unigene83047_All	MYB
Unigene1734_All	MYB
Unigene31363_All	MYB
Unigene10978_All	MYB
Unigene18958_All	MYB
Unigene18602_All	MYB
Unigene10071_All	MYB
Unigene48683_All	MYB
Unigene36305_All	MYB
Unigene14907_All	MYB
Unigene81466_All	MYB
Unigene37178_All	MYB
Unigene31753_All	MYB
Unigene71012_All	MYB
Unigene71103_All	MYB
Unigene69221_All	MYB
Unigene68122_All	MYB
Unigene64570_All	MYB
Unigene60223_All	MYB
Unigene8712_All	MYB
Unigene15451_All	MYB
Unigene36526_All	MYB
Unigene27083_All	MYB
Unigene42006_All	MYB
Unigene8711_All	MYB
Unigene1508_All	MYB
Unigene4365_All	MYB
Unigene2642_All	MYB
Unigene18151_All	MYB
Unigene62171_All	MYB
Unigene40276_All	MYB
Unigene31339_All	MYB
Unigene26760_All	MYB
Unigene16547_All	MYB
Unigene59281_All	MYB
Unigene18628_All	MYB
Unigene35940_All	MYB
Unigene72279_All	MYB
Unigene66897_All	MYB
Unigene4870_All	MYB
Unigene68698_All	MYB
Unigene29769_All	MYB
Unigene26314_All	MYB
Unigene26949_All	MYB
Unigene17195_All	MYB
Unigene40996_All	MYB
Unigene81977_All	MYB
Unigene16701_All	MYB
Unigene2426_All	MYB
Unigene34485_All	MYB
Unigene17840_All	MYB
Unigene36093_All	MYB
Unigene39122_All	MYB
Unigene69639_All	MYB
Unigene9218_All	MYB
Unigene58157_All	MYB
Unigene26622_All	MYB
Unigene5772_All	MYB
Unigene23819_All	MYB
Unigene18229_All	MYB
Unigene62138_All	MYB
Unigene80316_All	MYB
Unigene3532_All	MYB
Unigene63164_All	MYB
Unigene62724_All	MYB
Unigene73051_All	MYB
Unigene7541_All	MYB
Unigene83290_All	MYB
Unigene24801_All	MYB
Unigene60755_All	MYB
Unigene58770_All	MYB
Unigene53669_All	MYB
Unigene78250_All	MYB
Unigene77731_All	MYB
Unigene38931_All	MYB
Unigene77714_All	MYB
Unigene76625_All	MYB
Unigene76595_All	MYB
Unigene9752_All	MYB
Unigene32117_All	MYB
Unigene35687_All	MYB
Unigene36411_All	MYB
Unigene45973_All	MYB
Unigene56567_All	MYB
Unigene83194_All	MYB
Unigene21896_All	MYB
Unigene66569_All	MYB
Unigene67204_All	MYB
Unigene55345_All	MYB
Unigene83262_All	MYB
Unigene78308_All	MYB
Unigene61394_All	MYB
Unigene68824_All	MYB
Unigene68859_All	MYB
Unigene45930_All	MYB
Unigene34345_All	MYB
Unigene64515_All	MYB
Unigene60570_All	MYB
Unigene64498_All	MYB
Unigene59381_All	MYB
Unigene62706_All	MYB
Unigene34809_All	MYB
Unigene53645_All	MYB
Unigene58872_All	MYB
Unigene54771_All	MYB
Unigene3845_All	MYB
Unigene68623_All	MYB
Unigene11632_All	MYB
Unigene56299_All	MYB
Unigene41205_All	MYB
Unigene55578_All	MYB
Unigene11764_All	MYB
Unigene37320_All	MYB
Unigene43885_All	MYB
Unigene2093_All	MYB
Unigene21877_All	MYB
Unigene5323_All	MYB
Unigene17421_All	MYB
Unigene25467_All	MYB
Unigene83018_All	MYB
Unigene3969_All	MYB
Unigene46234_All	MYBR
Unigene53091_All	MYBR
Unigene12375_All	MYBR
Unigene1227_All	MYBR
Unigene71321_All	MYBR
Unigene14764_All	MYBR
Unigene42196_All	MYBR
Unigene23399_All	MYBR
Unigene36105_All	MYBR
Unigene62601_All	MYBR
Unigene62449_All	MYBR
Unigene73926_All	MYBR
Unigene31912_All	MYBR
Unigene29918_All	NAC
Unigene58031_All	NAC
Unigene9304_All	NAC
Unigene56504_All	NAC
Unigene79129_All	NAC
Unigene73269_All	NAC
Unigene4898_All	NAC
Unigene14992_All	NAC
Unigene44482_All	NAC
Unigene73572_All	NF-X-LIKE
Unigene83677_All	NF-X-LIKE
Unigene6700_All	NF-X-LIKE
Unigene15146_All	NF-X-LIKE
Unigene7026_All	NFY
Unigene23668_All	NFY
Unigene67349_All	NFY
Unigene72587_All	NFY
Unigene56950_All	NFY
Unigene1647_All	NFY
Unigene15047_All	NFY
Unigene39212_All	NFY
Unigene34697_All	NFY
Unigene14842_All	NFY
Unigene3459_All	NFY
Unigene16656_All	NFY
Unigene39937_All	NFY
Unigene2014_All	NFY
Unigene26137_All	NFY
Unigene69889_All	NFY
Unigene16913_All	NFY
Unigene45875_All	NFY
Unigene9434_All	NFY
Unigene10535_All	NFY
Unigene18184_All	NFY
Unigene3418_All	NFY
Unigene52816_All	NFY
Unigene26039_All	NFY
Unigene6893_All	NFY
Unigene13626_All	NFY
Unigene31086_All	NFY
Unigene9392_All	NFY
Unigene69567_All	NFY
Unigene23446_All	NFY
Unigene77157_All	NLP
Unigene37418_All	NTT
Unigene46998_All	NTT
Unigene66862_All	NUC
Unigene36938_All	OCP
Unigene65329_All	OCP
Unigene36653_All	OCP
Unigene4294_All	PAN
Unigene29308_All	PAN
Unigene72733_All	PAN
Unigene12607_All	PAN
Unigene24893_All	PAN
Unigene33932_All	PAN
Unigene55836_All	PAN
Unigene1991_All	POSF
Unigene27334_All	PRH
Unigene16256_All	PURA
Unigene25782_All	PURA
Unigene37370_All	PURA
Unigene59438_All	MYB
Unigene6965_All	RCOM
Unigene34131_All	REF6
Unigene34302_All	REF6
Unigene41065_All	REF6
Unigene24193_All	REF6
Unigene34301_All	REF6
Unigene4094_All	REF6
Unigene49216_All	REF6
Unigene2196_All	REF6
Unigene1079_All	MEE
Unigene23996_All	MEE
Unigene80851_All	MEE
Unigene27294_All	RF2a
Unigene82850_All	SPL
Unigene50921_All	SCL
Unigene45695_All	SCL
Unigene1622_All	SCL
Unigene53317_All	SCL
Unigene20457_All	SCL
Unigene57329_All	SCL
Unigene57403_All	SCL
Unigene58175_All	SCL
Unigene61810_All	SCL
Unigene28143_All	SCL
Unigene12500_All	SCL
Unigene56837_All	SCL
Unigene78561_All	SCL
Unigene21749_All	SCL
Unigene26268_All	SCL
Unigene62747_All	SCL
Unigene33372_All	SCL
Unigene56788_All	SCL
Unigene1506_All	SCL
Unigene44521_All	SCL
Unigene46888_All	SCL
Unigene15373_All	SCL
Unigene35603_All	SCL
Unigene47391_All	SCL
Unigene19099_All	SCL
Unigene34448_All	SCL
Unigene63019_All	SCL
Unigene31103_All	SCL
Unigene36425_All	SCRM
Unigene16863_All	SLC
Unigene29754_All	SNF
Unigene38126_All	SNF
Unigene41675_All	SPL
Unigene74617_All	SPL
Unigene7544_All	SPL
Unigene73567_All	SPL
Unigene23508_All	SPL
Unigene69676_All	SPL
Unigene80060_All	SPL
Unigene16407_All	SPL
Unigene17754_All	SPL
Unigene47136_All	SPL
Unigene4189_All	SPL
Unigene29821_All	SPL
Unigene79003_All	SPL
Unigene74097_All	SPL
Unigene6411_All	SPL
Unigene42540_All	steroid hormone receptor/ transcription factor
Unigene42539_All	steroid hormone receptor/ transcription factor
Unigene53400_All	STH
Unigene80320_All	STH
Unigene14975_All	SUF4
Unigene37821_All	SUF4
Unigene83500_All	SUP
Unigene73010_All	SUP
Unigene73370_All	SUP
Unigene82063_All	SUP
Unigene18189_All	SWC
Unigene20669_All	SWI
Unigene22660_All	SWI
Unigene83319_All	TCP
Unigene45320_All	TCP
Unigene40151_All	TCP
Unigene15338_All	TCP
Unigene8399_All	TCP
Unigene4809_All	TCP
Unigene14001_All	TCP
Unigene21081_All	TCP
Unigene29060_All	TCP
Unigene22277_All	TCP
Unigene7031_All	TCP
Unigene36552_All	TCP
Unigene18427_All	TCP
Unigene82281_All	TCP
Unigene31653_All	TCP
Unigene82774_All	TCP
Unigene13677_All	TCP
Unigene30181_All	TCP
Unigene40356_All	TCP
Unigene16566_All	TCP
Unigene79170_All	TCP
Unigene13381_All	TCP
Unigene37736_All	TCP
Unigene83237_All	TCP
Unigene83805_All	TCP
Unigene57599_All	TCP
Unigene9182_All	TCP
Unigene69243_All	TCP
Unigene9183_All	TCP
Unigene63855_All	TCP
Unigene66472_All	TCP
Unigene74456_All	TCP
Unigene80656_All	TCP
Unigene72869_All	TCP
Unigene44707_All	TCP
Unigene83758_All	TCP
Unigene83616_All	TCP
Unigene83119_All	TCP
Unigene10021_All	TCP
Unigene10020_All	TCP
Unigene74644_All	TCP
Unigene72306_All	TCP
Unigene59297_All	TCP
Unigene57942_All	TCP
Unigene59223_All	TCP
Unigene56666_All	TCP
Unigene66844_All	TCP
Unigene65836_All	TCP
Unigene82917_All	TCP
Unigene7175_All	TCP
Unigene3360_All	TCP
Unigene37861_All	TCP
Unigene81115_All	TCP
Unigene18574_All	TCP
Unigene45625_All	TCP
Unigene45202_All	TCP
Unigene83073_All	TCP
Unigene73054_All	TCP
Unigene34805_All	TCP
Unigene34883_All	TCP
Unigene31124_All	TCP
Unigene19997_All	TCP
Unigene41904_All	TCP
Unigene2917_All	TCP
Unigene35333_All	TCP
Unigene44817_All	TCP
Unigene6879_All	TCP
Unigene52851_All	TCP
Unigene52849_All	TCP
Unigene44030_All	TCP
Unigene64711_All	TCP
Unigene2606_All	TF3
Unigene31200_All	TGA
Unigene23173_All	TGA
Unigene27345_All	TGA
Unigene30148_All	TGA
Unigene61993_All	TGA
Unigene58414_All	TGA
Unigene3963_All	TLP
Unigene15235_All	TLP
Unigene30213_All	TLP
Unigene9436_All	TLP
Unigene17452_All	TLP
Unigene1250_All	TLP
Unigene45482_All	TLP
Unigene12397_All	TLP
Unigene43491_All	TLP
Unigene6484_All	TLP
Unigene47551_All	TLP
Unigene38031_All	TLP
Unigene60502_All	Ubtf
Unigene33861_All	Ubtf
Unigene17708_All	UGLYAH
Unigene49073_All	ULT
Unigene56507_All	ULT
Unigene32982_All	USP
Unigene2050_All	WHY
Unigene24123_All	WOX
Unigene33783_All	WOX
Unigene30961_All	WOX
Unigene34436_All	WRKY
Unigene30456_All	WRKY
Unigene81184_All	WRKY
Unigene81663_All	WRKY
Unigene75473_All	WRKY
Unigene65937_All	WRKY
Unigene68648_All	WRKY
Unigene78623_All	WRKY
Unigene61454_All	WRKY
Unigene17727_All	WRKY
Unigene66556_All	WRKY
Unigene18_All	WRKY
Unigene17726_All	WRKY
Unigene36115_All	WRKY
Unigene69589_All	WRKY
Unigene24409_All	WRKY
Unigene41213_All	WRKY
Unigene53575_All	WRKY
Unigene72045_All	WRKY
Unigene59374_All	WRKY
Unigene65452_All	WRKY
Unigene28312_All	WRKY
Unigene34456_All	WRKY
Unigene50353_All	WRKY
Unigene74083_All	WRKY
Unigene55768_All	WRKY
Unigene56202_All	WRKY
Unigene79551_All	WRKY
Unigene363_All	WRKY
Unigene19891_All	WRKY
Unigene44328_All	WRKY
Unigene53786_All	WRKY
Unigene9898_All	WRKY
Unigene35251_All	WRKY
Unigene51757_All	WRKY
Unigene17565_All	WRKY
Unigene4173_All	WRKY
Unigene39832_All	WRKY
Unigene23456_All	WRKY
Unigene3685_All	WRKY
Unigene70170_All	WRKY
Unigene75599_All	WRKY
Unigene65080_All	WRKY
Unigene76174_All	WRKY
Unigene64186_All	WRKY
Unigene31358_All	WRKY
Unigene35987_All	WRKY
Unigene50893_All	WRKY
Unigene50895_All	WRKY
Unigene31490_All	WRKY
Unigene76677_All	WRKY
Unigene10975_All	WRKY
Unigene2333_All	WRKY
Unigene15114_All	WRKY
Unigene22797_All	WRKY
Unigene31747_All	WRKY
Unigene45051_All	WRKY
Unigene55281_All	WRKY
Unigene55984_All	WRKY
Unigene55326_All	WRKY
Unigene79168_All	WRKY
Unigene63302_All	WRKY
Unigene21041_All	WRKY
Unigene51210_All	WRKY
Unigene24997_All	WRKY
Unigene23774_All	WRKY
Unigene20363_All	WRKY
Unigene24779_All	WRKY
Unigene77547_All	WRKY
Unigene44846_All	WRKY
Unigene59447_All	WRKY
Unigene39397_All	WRKY
Unigene74382_All	WRKY
Unigene21124_All	WRKY
Unigene36255_All	WRKY
Unigene43021_All	WRKY
Unigene37050_All	WRKY
Unigene82931_All	WRKY
Unigene72414_All	WRKY
Unigene80542_All	WRKY
Unigene83127_All	WRKY
Unigene69178_All	WRKY
Unigene55223_All	WRKY
Unigene12344_All	WRKY
Unigene32267_All	WRKY
Unigene630_All	WRKY
Unigene631_All	WRKY
Unigene48553_All	WRKY
Unigene13167_All	WRKY
Unigene37190_All	WRKY
[truncated: 100 more rows]

## Sheet: TFs expression
Embryo axis abbreviated as EAX, Cotyledon abbreviated as COT, FC EAX/COT (RPKMs) is calculated by the formula: log (RPKM (EAX)/RPKM (COT), 2).
A set of genes encoding transcription factors
geneID	geneLength	ghEAX01_RPKM	ghCOT01_RPKM	FC EAX/COT (RPKMs)	Nr-Score	Nr-Evalue	Nr-ID	Nr-annotation	Swissprot-ID	Swissprot-Score	Swissprot-Evalue	Swissprot-annotation
Unigene43476_All	546	427.884	475.099	-0.151011	361	3e-99	gi|50429207|gb|AAT77192.1|	ethylene response factor 1 [Gossypium barbadense]	sp|Q9LUM4|RAP22_ARATH	146	9e-35	Ethylene-responsive transcription factor RAP2-2 OS=Arabidopsis thaliana GN=RAP2-2 PE=2 SV=2
Unigene3781_All	201	390.256	465.92	-0.255662	75.1	2e-13	gi|224113331|ref|XP_002316459.1|	AP2 domain-containing transcription factor [Populus trichocarpa] >gi|222865499|gb|EEF02630.1| AP2 domain-containing transcription factor [Populus trichocarpa]	--	--	--	--
Unigene53669_All	204	223.75	449.673	-1.00699	139	1e-32	gi|9954112|gb|AAG08959.1|AF122051_1	tuber-specific and sucrose-responsive element binding factor [Solanum tuberosum]	sp|Q9FDW1|MYB44_ARATH	128	1e-29	Transcription factor MYB44 OS=Arabidopsis thaliana GN=MYB44 PE=2 SV=1
Unigene81499_All	313	423.436	381.972	0.148677	125	2e-28	gi|302398575|gb|ADL36582.1|	ARF domain class transcription factor [Malus x domestica]	sp|P0C132|IAA30_ORYSJ	112	5e-25	Auxin-responsive protein IAA30 OS=Oryza sativa subsp. japonica GN=IAA30 PE=2 SV=1
Unigene77872_All	231	301.699	379.089	-0.329429	72	2e-12	gi|79495605|ref|NP_195054.2|	DNA binding / transcription factor [Arabidopsis thaliana] >gi|75159005|sp|Q8RYD1.1|REM16_ARATH RecName: Full=B3 domain-containing protein REM16; AltName: Full=Auxin response factor 36; AltName: Full=Protein REPRODUCTIVE MERISTEM 16 >gi|20145851|emb|CAD29616.1| auxin response factor 36 [Arabidopsis thaliana]	sp|Q8RYD1|REM16_ARATH	72	1e-12	B3 domain-containing protein REM16 OS=Arabidopsis thaliana GN=REM16 PE=2 SV=1
Unigene78286_All	237	0	346.068	/	132	1e-30	gi|302399149|gb|ADL36869.1|	YABBY domain class transcription factor [Malus x domestica]	sp|Q8GW46|YAB5_ARATH	120	3e-27	Axial regulator YABBY 5 OS=Arabidopsis thaliana GN=YAB5 PE=2 SV=1
Unigene10425_All	893	254.004	341.553	-0.427259	186	3e-46	gi|7635468|emb|CAB88528.1|	bZIP transcription factor-like protein [Arabidopsis thaliana]	sp|Q8RYD6|AI5L1_ARATH	186	1e-46	ABSCISIC ACID-INSENSITIVE 5-like protein 1 OS=Arabidopsis thaliana GN=DPBF2 PE=1 SV=1
Unigene3360_All	701	3.4946	340.162	-6.60495	208	1e-56	gi|12002867|gb|AAG43412.1|	cycloidea [Solanum lycopersicum]	sp|Q8LPR5|TCP4_ARATH	169	2e-41	Transcription factor TCP4 OS=Arabidopsis thaliana GN=TCP4 PE=2 SV=1
Unigene82914_All	423	1105.32	325.764	1.76256	155	2e-37	gi|302398647|gb|ADL36618.1|	BZIP domain class transcription factor [Malus x domestica]	sp|P24068|OCS1_MAIZE	84.3	2e-16	Ocs element-binding factor 1 OS=Zea mays GN=OBF1 PE=2 SV=2
Unigene78250_All	236	180.065	321.21	-0.834998	59.7	1e-08	gi|63054325|gb|AAY28930.1|	sucrose responsive element binding protein [Vitis vinifera]	sp|Q9FDW1|MYB44_ARATH	52	1e-06	Transcription factor MYB44 OS=Arabidopsis thaliana GN=MYB44 PE=2 SV=1
Unigene3165_All	333	143.978	318.94	-1.14743	144	4e-34	gi|2661462|emb|CAA05922.1|	ABI3 [Populus trichocarpa]	sp|Q01593|ABI3_ARATH	129	4e-30	B3 domain-containing transcription factor ABI3 OS=Arabidopsis thaliana GN=ABI3 PE=1 SV=1
Unigene27501_All	551	51.4463	305.862	-2.57174	162	2e-39	gi|300079018|gb|ADJ67440.1|	ethylene response factor 11 [Actinidia deliciosa]	sp|Q8VY90|EF105_ARATH	142	1e-33	Ethylene-responsive transcription factor ERF105 OS=Arabidopsis thaliana GN=ERF105 PE=2 SV=1
Unigene79100_All	250	429.553	300.579	0.515094	155	1e-37	gi|90823167|gb|ABE01085.1|	BTF3 [Nicotiana benthamiana]	sp|Q6PC91|BT3L4_DANRE	100	3e-21	Transcription factor BTF3 homolog 4 OS=Danio rerio GN=btf3l4 PE=2 SV=1
Unigene44587_All	1333	68.8597	297.183	-2.10962	196	6e-49	gi|302398697|gb|ADL36643.1|	C2H2L domain class transcription factor [Malus x domestica]	sp|Q700D2|JKD_ARATH	67.8	2e-10	Zinc finger protein JACKDAW OS=Arabidopsis thaliana GN=JKD PE=1 SV=1
Unigene35893_All	342	250.411	280.014	-0.1612	55.1	2e-07	gi|224143705|ref|XP_002325046.1|	AP2 domain-containing transcription factor [Populus trichocarpa] >gi|222866480|gb|EEF03611.1| AP2 domain-containing transcription factor [Populus trichocarpa]	--	--	--	--
Unigene7175_All	613	7.911	272.447	-5.10597	80.1	2e-14	gi|3243274|gb|AAC24010.1|	TCP3 [Arabidopsis thaliana]	sp|Q9MAH8|TCP3_ARATH	80.1	1e-14	Transcription factor TCP3 OS=Arabidopsis thaliana GN=TCP3 PE=2 SV=1
Unigene29707_All	491	143.671	261.669	-0.864977	100	6e-21	gi|15237667|ref|NP_196049.1|	KTF1 (KOW DOMAIN-CONTAINING TRANSCRIPTION FACTOR 1); nucleotide binding [Arabidopsis thaliana]	sp|Q54GV8|Y8625_DICDI	79	1e-14	Uncharacterized transmembrane protein DDB_G0289901 OS=Dictyostelium discoideum GN=DDB_G0289901 PE=4 SV=1
Unigene37861_All	538	3.1595	248.514	-6.29749	185	3e-46	gi|295841589|dbj|BAJ07175.1|	MdTCP4A [Malus x domestica]	sp|Q8LPR5|TCP4_ARATH	147	4e-35	Transcription factor TCP4 OS=Arabidopsis thaliana GN=TCP4 PE=2 SV=1
Unigene28184_All	1060	82.7268	247.963	-1.5837	333	2e-90	gi|302398571|gb|ADL36580.1|	ARF domain class transcription factor [Malus x domestica]	sp|Q8LAL2|IAA26_ARATH	226	3e-58	Auxin-responsive protein IAA26 OS=Arabidopsis thaliana GN=IAA26 PE=1 SV=2
Unigene40996_All	325	228.898	246.466	-0.106683	110	5e-24	gi|158323776|gb|ABW34392.1|	R2R3 Myb14 transcription factor [Vitis vinifera]	sp|Q7XBH4|MYB4_ORYSJ	77.8	2e-14	Myb-related protein Myb4 OS=Oryza sativa subsp. japonica GN=MYB4 PE=2 SV=2
Unigene42645_All	404	172.753	244.239	-0.499582	278	1e-74	gi|87201358|gb|AAX07458.2|	ethylene-responsive element binding protein ERF2 [Gossypium hirsutum]	sp|Q9SSA8|RA212_ARATH	156	3e-38	Ethylene-responsive transcription factor RAP2-12 OS=Arabidopsis thaliana GN=RAP2-12 PE=2 SV=1
Unigene45022_All	568	215.029	228.873	-0.0900109	176	2e-43	gi|224459179|gb|ACN43325.1|	bZIP transcription factor [Solanum lycopersicum]	sp|P24068|OCS1_MAIZE	92	2e-18	Ocs element-binding factor 1 OS=Zea mays GN=OBF1 PE=2 SV=2
Unigene80311_All	275	103.443	219.9	-1.08801	73.2	9e-13	gi|15226866|ref|NP_178316.1|	AtIDD5 (Arabidopsis thaliana Indeterminate(ID)-Domain 5); nucleic acid binding / transcription factor/ zinc ion binding >gi|41059987|emb|CAF18564.1| ID1-like zinc finger protein 2 [Arabidopsis thaliana]	--	--	--	--
Unigene22458_All	253	65.8031	215.512	-1.71154	67.8	4e-11	gi|7635468|emb|CAB88528.1|	bZIP transcription factor-like protein [Arabidopsis thaliana]	sp|Q8RYD6|AI5L1_ARATH	67.8	2e-11	ABSCISIC ACID-INSENSITIVE 5-like protein 1 OS=Arabidopsis thaliana GN=DPBF2 PE=1 SV=1
Unigene44478_All	634	87.2933	211.614	-1.27749	79	4e-14	gi|15237667|ref|NP_196049.1|	KTF1 (KOW DOMAIN-CONTAINING TRANSCRIPTION FACTOR 1); nucleotide binding [Arabidopsis thaliana]	sp|Q54GV8|Y8625_DICDI	74.3	6e-13	Uncharacterized transmembrane protein DDB_G0289901 OS=Dictyostelium discoideum GN=DDB_G0289901 PE=4 SV=1
Unigene22881_All	428	68.2168	211.087	-1.62964	129	1e-29	gi|302398697|gb|ADL36643.1|	C2H2L domain class transcription factor [Malus x domestica]	sp|Q9ZWA6|MGP_ARATH	73.9	3e-13	Zinc finger protein MAGPIE OS=Arabidopsis thaliana GN=MGP PE=1 SV=1
Unigene28225_All	762	53.4062	199.051	-1.89806	435	1e-121	gi|224073710|ref|XP_002304138.1|	AP2 domain-containing transcription factor [Populus trichocarpa] >gi|222841570|gb|EEE79117.1| AP2 domain-containing transcription factor [Populus trichocarpa]	sp|Q1PFE1|AIL1_ARATH	379	1e-104	AP2-like ethylene-responsive transcription factor AIL1 OS=Arabidopsis thaliana GN=AIL1 PE=2 SV=1
Unigene82774_All	404	363.327	195.653	0.892967	228	2e-59	gi|302399067|gb|ADL36828.1|	TCP domain class transcription factor [Malus x domestica]	sp|Q76NU3|TCPZ_DICDI	147	3e-35	T-complex protein 1 subunit zeta OS=Dictyostelium discoideum GN=cct6 PE=1 SV=1
Unigene36552_All	1010	229.331	194.737	0.235905	575	1e-163	gi|302399069|gb|ADL36829.1|	TCP domain class transcription factor [Malus x domestica]	sp|Q552J0|TCPQ_DICDI	347	6e-95	T-complex protein 1 subunit theta OS=Dictyostelium discoideum GN=cct8 PE=3 SV=1
Unigene82281_All	356	299.406	193.444	0.630185	196	5e-50	gi|302399069|gb|ADL36829.1|	TCP domain class transcription factor [Malus x domestica]	sp|P42932|TCPQ_MOUSE	117	2e-26	T-complex protein 1 subunit theta OS=Mus musculus GN=Cct8 PE=1 SV=3
Unigene49109_All	675	156.798	191.711	-0.290026	292	3e-78	gi|15237667|ref|NP_196049.1|	KTF1 (KOW DOMAIN-CONTAINING TRANSCRIPTION FACTOR 1); nucleotide binding [Arabidopsis thaliana]	sp|O13936|SPT5_SCHPO	110	1e-23	Transcription elongation factor spt5 OS=Schizosaccharomyces pombe GN=spt5 PE=1 SV=1
Unigene11396_All	558	219.331	191.638	0.194725	133	1e-30	gi|18410804|ref|NP_565106.1|	AtHB33 (ARABIDOPSIS THALIANA HOMEOBOX PROTEIN 33); DNA binding / transcription factor [Arabidopsis thaliana] >gi|114050583|gb|ABI49441.1| At1g75240 [Arabidopsis thaliana]	sp|Q9SB61|Y4466_ARATH	93.6	7e-19	ZF-HD homeobox protein At4g24660 OS=Arabidopsis thaliana GN=At4g24660 PE=1 SV=1
Unigene4576_All	462	169.57	190.975	-0.171502	127	4e-29	gi|302398723|gb|ADL36656.1|	C3HL domain class transcription factor [Malus x domestica]	sp|O82199|C3H20_ARATH	107	3e-23	Zinc finger CCCH domain-containing protein 20 OS=Arabidopsis thaliana GN=At2g19810 PE=2 SV=1
Unigene3431_All	525	1.7141	188.452	-6.7806	120	1e-26	gi|302399145|gb|ADL36867.1|	YABBY domain class transcription factor [Malus x domestica]	sp|O22152|YAB1_ARATH	107	5e-23	Axial regulator YABBY 1 OS=Arabidopsis thaliana GN=YAB1 PE=1 SV=1
Unigene24041_All	497	48.1839	186.968	-1.95617	248	2e-65	gi|302398757|gb|ADL36673.1|	COL domain class transcription factor [Malus x domestica]	sp|Q96288|STO_ARATH	219	9e-57	Salt tolerance protein OS=Arabidopsis thaliana GN=STO PE=1 SV=1
Unigene12602_All	524	65.8325	183.514	-1.47902	110	9e-24	gi|302398757|gb|ADL36673.1|	COL domain class transcription factor [Malus x domestica]	sp|Q96288|STO_ARATH	79	2e-14	Salt tolerance protein OS=Arabidopsis thaliana GN=STO PE=1 SV=1
Unigene3304_All	515	107.367	182.614	-0.766252	95.1	4e-19	gi|289466355|gb|ADC94863.1|	MYB transcription factor 2 [Vitis pseudoreticulata]	--	--	--	--
Unigene19386_All	607	149.489	182.156	-0.285135	92.8	3e-18	gi|302398675|gb|ADL36632.1|	C2H2L domain class transcription factor [Malus x domestica]	--	--	--	--
Unigene2559_All	263	124.131	180.178	-0.537558	92	2e-18	gi|55419648|gb|AAV51937.1|	AP2/EREBP transcription factor ERF-2 [Gossypium hirsutum]	--	--	--	--
Unigene5886_All	539	225.949	176.813	0.353776	227	7e-59	gi|30686455|ref|NP_850249.1|	BPC7 (BASIC PENTACYSTEINE 7); DNA binding / transcription factor [Arabidopsis thaliana] >gi|79324391|ref|NP_001031488.1| BPC7 (BASIC PENTACYSTEINE 7); DNA binding / transcription factor [Arabidopsis thaliana] >gi|145330368|ref|NP_001078009.1| BPC7 (BASIC PENTACYSTEINE 7); DNA binding / transcription factor [Arabidopsis thaliana] >gi|38639367|gb|AAR25826.1| basic pentacysteine 7 [Arabidopsis thali…	--	--	--	--
Unigene38982_All	201	162.42	176.241	-0.117817	68.6	2e-11	gi|302398597|gb|ADL36593.1|	BHLH domain class transcription factor [Malus x domestica]	--	--	--	--
Unigene29011_All	407	141.754	176.187	-0.313719	193	6e-49	gi|110931692|gb|ABH02845.1|	MYB transcription factor MYB93 [Glycine max]	--	--	--	--
Unigene16913_All	453	101.093	173.906	-0.782632	52.8	1e-06	gi|15225884|ref|NP_180316.1|	NF-YB11 (NUCLEAR FACTOR Y, SUBUNIT B11); transcription factor [Arabidopsis thaliana]	sp|Q54G14|Y0266_DICDI	61.2	2e-09	Uncharacterized protein DDB_G0290685 OS=Dictyostelium discoideum GN=DDB_G0290685 PE=2 SV=2
Unigene33711_All	297	110.089	171.123	-0.63636	116	7e-26	gi|224134707|ref|XP_002327470.1|	GRAS family transcription factor [Populus trichocarpa] >gi|222836024|gb|EEE74445.1| GRAS family transcription factor [Populus trichocarpa]	sp|Q9FYR7|SCL8_ARATH	79.3	7e-15	Scarecrow-like protein 8 OS=Arabidopsis thaliana GN=SCL8 PE=2 SV=1
Unigene40151_All	452	215.463	167.273	0.365239	281	2e-75	gi|302399079|gb|ADL36834.1|	TCP domain class transcription factor [Malus x domestica]	sp|Q4R6F8|TCPB_MACFA	241	1e-63	T-complex protein 1 subunit beta OS=Macaca fascicularis GN=CCT2 PE=2 SV=3
Unigene25246_All	593	17.4517	166.619	-3.25511	199	2e-50	gi|292668977|gb|ADE41143.1|	AP2 domain class transcription factor [Malus x domestica]	sp|P42736|RAP23_ARATH	137	5e-32	Ethylene-responsive transcription factor RAP2-3 OS=Arabidopsis thaliana GN=RAP2-3 PE=1 SV=2
Unigene68452_All	422	31.5131	165.696	-2.39451	191	2e-48	gi|302398697|gb|ADL36643.1|	C2H2L domain class transcription factor [Malus x domestica]	sp|Q9ZWA6|MGP_ARATH	160	2e-39	Zinc finger protein MAGPIE OS=Arabidopsis thaliana GN=MGP PE=1 SV=1
Unigene77731_All	229	209.802	165.659	0.340818	129	1e-29	gi|302398941|gb|ADL36765.1|	MYB domain class transcription factor [Malus x domestica]	sp|Q9FDW1|MYB44_ARATH	112	9e-25	Transcription factor MYB44 OS=Arabidopsis thaliana GN=MYB44 PE=2 SV=1
Unigene82466_All	372	0	162.561	/	76.6	8e-14	gi|302398697|gb|ADL36643.1|	C2H2L domain class transcription factor [Malus x domestica]	--	--	--	--
Unigene5770_All	334	94.1514	162.455	-0.786989	76.3	1e-13	gi|255537643|ref|XP_002509888.1|	transcription factor, putative [Ricinus communis] >gi|223549787|gb|EEF51275.1| transcription factor, putative [Ricinus communis]	--	--	--	--
Unigene5772_All	458	49.0121	161.329	-1.7188	177	4e-44	gi|302398955|gb|ADL36772.1|	MYB domain class transcription factor [Malus x domestica]	sp|O80931|AS1_ARATH	147	3e-35	Transcription factor AS1 OS=Arabidopsis thaliana GN=AS1 PE=1 SV=1
Unigene46993_All	278	162.572	160.233	0.0209075	83.2	9e-16	gi|302398567|gb|ADL36578.1|	ARF domain class transcription factor [Malus x domestica]	sp|Q38827|IAA9_ARATH	61.2	2e-09	Auxin-responsive protein IAA9 OS=Arabidopsis thaliana GN=IAA9 PE=1 SV=1
Unigene4868_All	259	110.027	159.739	-0.537868	80.9	4e-15	gi|209962339|gb|ACJ02090.1|	AG-motif binding protein [Garcinia mangostana]	sp|Q9SV30|GATA8_ARATH	64.3	2e-10	GATA transcription factor 8 OS=Arabidopsis thaliana GN=GATA8 PE=2 SV=1
Unigene44521_All	743	111.832	157.976	-0.498378	349	2e-95	gi|302399053|gb|ADL36821.1|	SCL domain class transcription factor [Malus x domestica]	sp|Q9FYR7|SCL8_ARATH	322	2e-87	Scarecrow-like protein 8 OS=Arabidopsis thaliana GN=SCL8 PE=2 SV=1
Unigene16566_All	452	5.3092	156.306	-4.87974	164	3e-40	gi|259130061|gb|ACV95483.1|	TCP4 [Citrus trifoliata]	sp|Q8LT07|PCF5_ORYSJ	140	4e-33	Transcription factor PCF5 OS=Oryza sativa subsp. japonica GN=PCF5 PE=2 SV=1
Unigene74963_All	202	165.328	154.756	0.095341	100	7e-21	gi|302398575|gb|ADL36582.1|	ARF domain class transcription factor [Malus x domestica]	sp|Q38827|IAA9_ARATH	66.6	4e-11	Auxin-responsive protein IAA9 OS=Arabidopsis thaliana GN=IAA9 PE=1 SV=1
Unigene37035_All	317	94.3115	150.527	-0.674521	119	8e-27	gi|209962339|gb|ACJ02090.1|	AG-motif binding protein [Garcinia mangostana]	sp|Q9SV30|GATA8_ARATH	50.8	3e-06	GATA transcription factor 8 OS=Arabidopsis thaliana GN=GATA8 PE=2 SV=1
Unigene20441_All	763	243.289	149.418	0.703322	236	2e-61	gi|302398607|gb|ADL36598.1|	BHLH domain class transcription factor [Malus x domestica]	sp|Q9C7T4|BH096_ARATH	186	2e-46	Transcription factor bHLH96 OS=Arabidopsis thaliana GN=BHLH96 PE=2 SV=1
Unigene38931_All	245	89.1739	147.826	-0.729211	114	3e-25	gi|15235484|ref|NP_195443.1|	MYB73 (MYB DOMAIN PROTEIN 73); DNA binding / transcription factor [Arabidopsis thaliana] >gi|2464855|emb|CAB16756.1| myb-related protein [Arabidopsis thaliana] >gi|7270709|emb|CAB80392.1| myb-related protein [Arabidopsis thaliana] >gi|41619352|gb|AAS10083.1| MYB transcription factor [Arabidopsis thaliana]	sp|Q9FDW1|MYB44_ARATH	96.3	5e-20	Transcription factor MYB44 OS=Arabidopsis thaliana GN=MYB44 PE=2 SV=1
Unigene15338_All	431	210.302	147.361	0.513103	273	4e-73	gi|302399079|gb|ADL36834.1|	TCP domain class transcription factor [Malus x domestica]	sp|Q4R6F8|TCPB_MACFA	196	3e-50	T-complex protein 1 subunit beta OS=Macaca fascicularis GN=CCT2 PE=2 SV=3
Unigene81115_All	299	3.6785	146.99	-5.32046	158	2e-38	gi|259130061|gb|ACV95483.1|	TCP4 [Citrus trifoliata]	sp|Q8LPR5|TCP4_ARATH	139	7e-33	Transcription factor TCP4 OS=Arabidopsis thaliana GN=TCP4 PE=2 SV=1
Unigene29310_All	540	43.5138	146.5	-1.75136	242	2e-63	gi|15228530|ref|NP_189534.1|	AtHB34 (ARABIDOPSIS THALIANA HOMEOBOX PROTEIN 34); DNA binding / transcription factor [Arabidopsis thaliana]	sp|Q9SB61|Y4466_ARATH	91.7	2e-18	ZF-HD homeobox protein At4g24660 OS=Arabidopsis thaliana GN=At4g24660 PE=1 SV=1
Unigene40091_All	452	150.315	145.194	0.050012	91.3	4e-18	gi|15237667|ref|NP_196049.1|	KTF1 (KOW DOMAIN-CONTAINING TRANSCRIPTION FACTOR 1); nucleotide binding [Arabidopsis thaliana]	sp|Q21338|SPT5H_CAEEL	58.2	2e-08	Transcription elongation factor SPT5 OS=Caenorhabditis elegans GN=spt-5 PE=2 SV=3
Unigene67648_All	344	66.2718	144.284	-1.12245	144	2e-34	gi|15234187|ref|NP_192055.1|	basic helix-loop-helix (bHLH) family protein [Arabidopsis thaliana] >gi|75311765|sp|Q9M128.1|BH057_ARATH RecName: Full=Transcription factor bHLH57; AltName: Full=Basic helix-loop-helix protein 57; Short=AtbHLH57; Short=bHLH 57; AltName: Full=Transcription factor EN 12; AltName: Full=bHLH transcription factor bHLH057	sp|Q9M128|BH057_ARATH	144	1e-34	Transcription factor bHLH57 OS=Arabidopsis thaliana GN=BHLH57 PE=2 SV=1
Unigene6676_All	912	81.1315	143.92	-0.826936	285	4e-76	gi|3550588|emb|CAA09300.1|	heat shock transcription factor (HSFA) [Pisum sativum]	sp|P41152|HSF30_SOLPE	259	1e-68	Heat shock factor protein HSF30 OS=Solanum peruvianum GN=HSF30 PE=2 SV=1
Unigene49732_All	229	107.194	142.57	-0.411456	98.2	3e-20	gi|224134707|ref|XP_002327470.1|	GRAS family transcription factor [Populus trichocarpa] >gi|222836024|gb|EEE74445.1| GRAS family transcription factor [Populus trichocarpa]	sp|Q9FYR7|SCL8_ARATH	80.1	4e-15	Scarecrow-like protein 8 OS=Arabidopsis thaliana GN=SCL8 PE=2 SV=1
Unigene43688_All	752	162.682	142.287	0.193244	359	2e-98	gi|302398567|gb|ADL36578.1|	ARF domain class transcription factor [Malus x domestica]	sp|Q38827|IAA9_ARATH	269	1e-71	Auxin-responsive protein IAA9 OS=Arabidopsis thaliana GN=IAA9 PE=1 SV=1
Unigene23819_All	515	35.5301	141.805	-1.9968	236	1e-61	gi|262410511|gb|ACY66803.1|	myb family transcription factor [Castanea mollissima]	sp|O80931|AS1_ARATH	226	4e-59	Transcription factor AS1 OS=Arabidopsis thaliana GN=AS1 PE=1 SV=1
Unigene18574_All	1356	8.7011	140.807	-4.01638	327	2e-88	gi|295841589|dbj|BAJ07175.1|	MdTCP4A [Malus x domestica]	sp|Q8LPR5|TCP4_ARATH	266	2e-70	Transcription factor TCP4 OS=Arabidopsis thaliana GN=TCP4 PE=2 SV=1
Unigene32582_All	371	27.3555	139.662	-2.35204	82.8	1e-15	gi|224131080|ref|XP_002320996.1|	AP2/ERF domain-containing transcription factor [Populus trichocarpa] >gi|222861769|gb|EEE99311.1| AP2/ERF domain-containing transcription factor [Populus trichocarpa]	--	--	--	--
Unigene43070_All	613	125.924	138.865	-0.141126	250	1e-65	gi|224097176|ref|XP_002310864.1|	AP2 domain-containing transcription factor [Populus trichocarpa] >gi|222853767|gb|EEE91314.1| AP2 domain-containing transcription factor [Populus trichocarpa]	sp|Q52QU2|AIL6_ARATH	224	2e-58	AP2-like ethylene-responsive transcription factor AIL6 OS=Arabidopsis thaliana GN=AIL6 PE=2 SV=1
Unigene79936_All	267	1.1235	138.864	-6.94953	131	2e-30	gi|41745624|gb|AAS10177.1|	YABBY-like transcription factor GRAMINIFOLIA [Antirrhinum majus]	sp|Q9XFB1|YAB3_ARATH	111	2e-24	Axial regulator YABBY 3 OS=Arabidopsis thaliana GN=YAB3 PE=1 SV=1
Unigene45625_All	703	6.8271	137.915	-4.33637	121	9e-27	gi|295841591|dbj|BAJ07176.1|	MdTCP4B [Malus x domestica]	sp|Q8LPR5|TCP4_ARATH	112	2e-24	Transcription factor TCP4 OS=Arabidopsis thaliana GN=TCP4 PE=2 SV=1
Unigene16472_All	448	167.058	135.131	0.305987	82.4	2e-15	gi|302398571|gb|ADL36580.1|	ARF domain class transcription factor [Malus x domestica]	sp|O24408|IAA18_ARATH	62.8	8e-10	Auxin-responsive protein IAA18 OS=Arabidopsis thaliana GN=IAA18 PE=1 SV=2
Unigene28790_All	449	57.7888	134.977	-1.22385	81.3	4e-15	gi|302398697|gb|ADL36643.1|	C2H2L domain class transcription factor [Malus x domestica]	--	--	--	--
Unigene39866_All	423	127.646	130.931	-0.0366585	171	3e-42	gi|302398567|gb|ADL36578.1|	ARF domain class transcription factor [Malus x domestica]	sp|Q38827|IAA9_ARATH	131	1e-30	Auxin-responsive protein IAA9 OS=Arabidopsis thaliana GN=IAA9 PE=1 SV=1
Unigene81349_All	307	239.55	127.875	0.905595	81.6	3e-15	gi|302398633|gb|ADL36611.1|	BZIP domain class transcription factor [Malus x domestica]	--	--	--	--
Unigene37134_All	226	164.141	127.794	0.361119	94.4	4e-19	gi|302398575|gb|ADL36582.1|	ARF domain class transcription factor [Malus x domestica]	--	--	--	--
Unigene79170_All	252	0.3968	127.46	-8.32741	91.7	2e-18	gi|295841585|dbj|BAJ07173.1|	MdTCP2A [Malus x domestica]	sp|Q10CE8|PCF6_ORYSJ	54.7	2e-07	Transcription factor PCF6 OS=Oryza sativa subsp. japonica GN=PCF6 PE=2 SV=1
Unigene82539_All	378	0	127.46	/	168	2e-41	gi|18399397|ref|NP_565476.1|	GPRI1 (GBF'S PRO-RICH REGION-INTERACTING FACTOR 1); transcription factor/ transcription regulator [Arabidopsis thaliana] >gi|13311003|gb|AAK16743.1| golden2-like transcription factor [Arabidopsis thaliana] >gi|13432088|gb|AAK20120.1| golden2-like protein 1 [Arabidopsis thaliana] >gi|17221599|dbj|BAB78466.1| GPRI1 [Arabidopsis thaliana] >gi|20198041|gb|AAD21709.2| expressed protein [Arabidopsis th…	sp|Q6LA43|APRR2_ARATH	68.9	9e-12	Two-component response regulator-like APRR2 OS=Arabidopsis thaliana GN=APRR2 PE=2 SV=2
Unigene21109_All	352	3.9768	125.985	-4.9855	148	2e-35	gi|302398593|gb|ADL36591.1|	BHLH domain class transcription factor [Malus x domestica]	sp|Q9LSE2|ICE1_ARATH	82	1e-15	Transcription factor ICE1 OS=Arabidopsis thaliana GN=SCRM PE=1 SV=1
Unigene20058_All	526	48.0936	123.637	-1.36219	134	7e-31	gi|2661460|emb|CAA05921.1|	ABI3 [Populus trichocarpa]	sp|Q01593|ABI3_ARATH	102	1e-21	B3 domain-containing transcription factor ABI3 OS=Arabidopsis thaliana GN=ABI3 PE=1 SV=1
Unigene16800_All	566	20.1391	122.139	-2.60045	226	1e-58	gi|302398697|gb|ADL36643.1|	C2H2L domain class transcription factor [Malus x domestica]	sp|Q700D2|JKD_ARATH	182	2e-45	Zinc finger protein JACKDAW OS=Arabidopsis thaliana GN=JKD PE=1 SV=1
Unigene5599_All	209	79.8956	122.061	-0.61142	144	3e-34	gi|55419648|gb|AAV51937.1|	AP2/EREBP transcription factor ERF-2 [Gossypium hirsutum]	sp|P42736|RAP23_ARATH	102	1e-21	Ethylene-responsive transcription factor RAP2-3 OS=Arabidopsis thaliana GN=RAP2-3 PE=1 SV=2
Unigene44241_All	298	40.9351	121.979	-1.57522	55.5	2e-07	gi|224073710|ref|XP_002304138.1|	AP2 domain-containing transcription factor [Populus trichocarpa] >gi|222841570|gb|EEE79117.1| AP2 domain-containing transcription factor [Populus trichocarpa]	--	--	--	--
Unigene26805_All	374	128.462	121.401	0.081559	137	4e-32	gi|302398709|gb|ADL36649.1|	C3HL domain class transcription factor [Malus x domestica] >gi|302398719|gb|ADL36654.1| C3HL domain class transcription factor [Malus x domestica]	sp|P0CG89|H4_SOYBN	137	2e-32	Histone H4 OS=Glycine max PE=3 SV=1
Unigene23668_All	911	72.1107	120.646	-0.74249	186	4e-46	gi|148595724|emb|CAM12541.1|	YA3 [Antirrhinum majus]	sp|Q9LXV5|NFYA1_ARATH	164	6e-40	Nuclear transcription factor Y subunit A-1 OS=Arabidopsis thaliana GN=NFYA1 PE=2 SV=1
Unigene18962_All	764	176.879	119.032	0.571414	214	9e-55	gi|302398813|gb|ADL36701.1|	GRF domain class transcription factor [Malus x domestica]	--	--	--	--
Unigene5259_All	294	97.6084	118.693	-0.282154	87	6e-17	gi|302398675|gb|ADL36632.1|	C2H2L domain class transcription factor [Malus x domestica]	--	--	--	--
Unigene3785_All	474	63.4952	118.377	-0.898668	169	2e-41	gi|15237667|ref|NP_196049.1|	KTF1 (KOW DOMAIN-CONTAINING TRANSCRIPTION FACTOR 1); nucleotide binding [Arabidopsis thaliana]	--	--	--	--
Unigene41434_All	361	92.5107	117.901	-0.34988	112	1e-24	gi|224097176|ref|XP_002310864.1|	AP2 domain-containing transcription factor [Populus trichocarpa] >gi|222853767|gb|EEE91314.1| AP2 domain-containing transcription factor [Populus trichocarpa]	sp|Q52QU2|AIL6_ARATH	105	7e-23	AP2-like ethylene-responsive transcription factor AIL6 OS=Arabidopsis thaliana GN=AIL6 PE=2 SV=1
Unigene24949_All	644	209.604	117.813	0.831169	84	1e-15	gi|224099365|ref|XP_002311456.1|	AP2/ERF domain-containing transcription factor [Populus trichocarpa] >gi|222851276|gb|EEE88823.1| AP2/ERF domain-containing transcription factor [Populus trichocarpa]	sp|Q9LUA2|EF119_ARATH	69.3	2e-11	Ethylene-responsive transcription factor ERF119 OS=Arabidopsis thaliana GN=ERF119 PE=2 SV=1
Unigene18276_All	622	41.5549	116.88	-1.49194	60.1	2e-08	gi|15235461|ref|NP_192176.1|	AtIDD12 (Arabidopsis thaliana Indeterminate(ID)-Domain 12); nucleic acid binding / transcription factor/ zinc ion binding	--	--	--	--
Unigene36396_All	696	125.274	116.418	0.105774	377	1e-104	gi|224131790|ref|XP_002321179.1|	GRAS family transcription factor [Populus trichocarpa] >gi|222861952|gb|EEE99494.1| GRAS family transcription factor [Populus trichocarpa]	sp|Q8H125|SCL5_ARATH	365	1e-100	Scarecrow-like protein 5 OS=Arabidopsis thaliana GN=SCL5 PE=2 SV=1
Unigene83357_All	517	50.6714	115.69	-1.19102	92.8	2e-32	gi|297814189|ref|XP_002874978.1|	basic helix-loop-helix family protein [Arabidopsis lyrata subsp. lyrata] >gi|297320815|gb|EFH51237.1| basic helix-loop-helix family protein [Arabidopsis lyrata subsp. lyrata]	sp|Q9M128|BH057_ARATH	94.7	3e-31	Transcription factor bHLH57 OS=Arabidopsis thaliana GN=BHLH57 PE=2 SV=1
Unigene29444_All	729	97.4516	114.955	-0.238316	123	3e-27	gi|79495605|ref|NP_195054.2|	DNA binding / transcription factor [Arabidopsis thaliana] >gi|75159005|sp|Q8RYD1.1|REM16_ARATH RecName: Full=B3 domain-containing protein REM16; AltName: Full=Auxin response factor 36; AltName: Full=Protein REPRODUCTIVE MERISTEM 16 >gi|20145851|emb|CAD29616.1| auxin response factor 36 [Arabidopsis thaliana]	sp|Q8RYD1|REM16_ARATH	123	1e-27	B3 domain-containing protein REM16 OS=Arabidopsis thaliana GN=REM16 PE=2 SV=1
Unigene78420_All	239	148.728	114.759	0.37407	65.5	2e-10	gi|224131790|ref|XP_002321179.1|	GRAS family transcription factor [Populus trichocarpa] >gi|222861952|gb|EEE99494.1| GRAS family transcription factor [Populus trichocarpa]	--	--	--	--
Unigene29413_All	689	70.9647	114.243	-0.686934	144	7e-34	gi|302398697|gb|ADL36643.1|	C2H2L domain class transcription factor [Malus x domestica]	sp|Q9FFH3|NUC_ARATH	50.8	8e-06	Zinc finger protein NUTCRACKER OS=Arabidopsis thaliana GN=NUC PE=2 SV=1
Unigene45065_All	416	106.599	114.228	-0.099725	231	2e-60	gi|15239706|ref|NP_200279.1|	ILR3 (iaa-leucine resistant3); DNA binding / transcription factor [Arabidopsis thaliana] >gi|75309075|sp|Q9FH37.1|ILR3_ARATH RecName: Full=Transcription factor ILR3; AltName: Full=Basic helix-loop-helix protein 105; Short=AtbHLH105; Short=bHLH 105; AltName: Full=Protein IAA-LEUCINE RESISTANT 3; AltName: Full=Transcription factor EN 133; AltName: Full=bHLH transcription factor bHLH105	sp|Q9FH37|ILR3_ARATH	231	1e-60	Transcription factor ILR3 OS=Arabidopsis thaliana GN=ILR3 PE=1 SV=1
Unigene31912_All	658	95.8102	114.001	-0.250792	185	3e-46	gi|18410146|ref|NP_565045.1|	TRFL6 (TRF-LIKE 6); DNA binding / transcription factor [Arabidopsis thaliana] >gi|15010654|gb|AAK73986.1| At1g72650/F28P22_16 [Arabidopsis thaliana] >gi|21700907|gb|AAM70577.1| At1g72650/F28P22_16 [Arabidopsis thaliana] >gi|41619044|gb|AAS10010.1| MYB transcription factor [Arabidopsis thaliana]	sp|Q9M347|TRP6_ARATH	63.9	8e-10	Telomere repeat-binding protein 6 OS=Arabidopsis thaliana GN=TRP6 PE=1 SV=1
Unigene23620_All	760	89.727	112.875	-0.331114	218	5e-56	gi|302398543|gb|ADL36566.1|	ABI3L domain class transcription factor [Malus x domestica]	sp|Q6Z3U3|Y7797_ORYSJ	172	3e-42	B3 domain-containing protein Os07g0679700 OS=Oryza sativa subsp. japonica GN=Os07g0679700 PE=2 SV=1
Unigene5255_All	266	129.309	111.31	0.216243	110	4e-24	gi|295913670|gb|ADG58077.1|	transcription factor [Lycoris longituba]	sp|Q7F8R0|C3H14_ORYSJ	102	1e-21	Zinc finger CCCH domain-containing protein 14 OS=Oryza sativa subsp. japonica GN=Os02g0194200 PE=2 SV=1
Unigene23171_All	380	69.9924	110.266	-0.655723	58.2	3e-08	gi|37572451|dbj|BAC98495.1|	AG-motif binding protein-5 [Nicotiana tabacum]	sp|Q9SV30|GATA8_ARATH	53.5	4e-07	GATA transcription factor 8 OS=Arabidopsis thaliana GN=GATA8 PE=2 SV=1
Unigene51624_All	267	79.3921	109.903	-0.469162	50.8	5e-06	gi|18405556|ref|NP_565946.1|	BZIP17; DNA binding / transcription activator/ transcription factor [Arabidopsis thaliana] >gi|20196934|gb|AAB86455.2| bZIP family transcription factor [Arabidopsis thaliana]	--	--	--	--
Unigene50111_All	389	56.4206	109.414	-0.955506	243	4e-64	gi|213053812|gb|ACJ39211.1|	inducer of CBF expression 1 [Glycine max]	sp|Q9LSE2|ICE1_ARATH	223	2e-58	Transcription factor ICE1 OS=Arabidopsis thaliana GN=SCRM PE=1 SV=1
Unigene5754_All	423	69.1414	109.213	-0.659523	176	6e-44	gi|292668913|gb|ADE41111.1|	AP2 domain class transcription factor [Malus x domestica]	sp|Q9LW49|ERF4_NICSY	141	1e-33	Ethylene-responsive transcription factor 4 OS=Nicotiana sylvestris GN=ERF4 PE=2 SV=1
Unigene30013_All	728	2.8843	108.032	-5.2271	289	3e-77	gi|125863280|gb|ABN58427.1|	inducer of CBF expression 1 [Populus trichocarpa]	sp|Q9LSE2|ICE1_ARATH	101	6e-21	Transcription factor ICE1 OS=Arabidopsis thaliana GN=SCRM PE=1 SV=1
Unigene76086_All	211	40.043	107.749	-1.42805	140	6e-33	gi|55419650|gb|AAV51938.1|	AP2/EREBP transcription factor ERF-1 [Gossypium hirsutum]	sp|O80340|ERF78_ARATH	94.4	2e-19	Ethylene-responsive transcription factor 4 OS=Arabidopsis thaliana GN=ERF4 PE=1 SV=1
Unigene28984_All	449	33.2926	107.01	-1.68448	214	3e-55	gi|224113331|ref|XP_002316459.1|	AP2 domain-containing transcription factor [Populus trichocarpa] >gi|222865499|gb|EEF02630.1| AP2 domain-containing transcription factor [Populus trichocarpa]	sp|Q6X5Y6|WRI1_ARATH	213	4e-55	Ethylene-responsive transcription factor WRI1 OS=Arabidopsis thaliana GN=WRI1 PE=2 SV=1
Unigene1808_All	412	95.3779	106.514	-0.159322	80.5	5e-15	gi|15217559|ref|NP_174998.1|	ATBZIP60 (BASIC REGION/LEUCINE ZIPPER MOTIF 60); DNA binding / transcription factor [Arabidopsis thaliana] >gi|75268255|sp|Q9C7S0.1|BZI60_ARATH RecName: Full=bZIP transcription factor 60; Short=AtbZIP60	sp|Q9C7S0|BZI60_ARATH	80.5	3e-15	bZIP transcription factor 60 OS=Arabidopsis thaliana GN=BZIP60 PE=2 SV=1
Unigene46266_All	640	91.3181	106.364	-0.220037	149	2e-35	gi|302398633|gb|ADL36611.1|	BZIP domain class transcription factor [Malus x domestica]	--	--	--	--
Unigene13978_All	223	125.995	105.804	0.251979	85.5	2e-16	gi|18397703|ref|NP_566290.1|	zinc finger (GATA type) family protein [Arabidopsis thaliana] >gi|71660789|sp|Q8LG10.2|GAT15_ARATH RecName: Full=GATA transcription factor 15	sp|Q8LG10|GAT15_ARATH	85.5	9e-17	GATA transcription factor 15 OS=Arabidopsis thaliana GN=GATA15 PE=2 SV=2
Unigene43055_All	431	26.3312	105.192	-1.99819	240	4e-63	gi|302398697|gb|ADL36643.1|	C2H2L domain class transcription factor [Malus x domestica]	sp|Q9ZWA6|MGP_ARATH	186	3e-47	Zinc finger protein MAGPIE OS=Arabidopsis thaliana GN=MGP PE=1 SV=1
Unigene77714_All	229	56.3257	105.052	-0.899236	102	2e-21	gi|63054325|gb|AAY28930.1|	sucrose responsive element binding protein [Vitis vinifera]	sp|Q9FDW1|MYB44_ARATH	88.6	1e-17	Transcription factor MYB44 OS=Arabidopsis thaliana GN=MYB44 PE=2 SV=1
Unigene10413_All	568	111.344	104.488	0.0916828	191	3e-48	gi|146674837|gb|ABQ42350.1|	trihelix transcription factor [Glycine max]	sp|Q39117|TGT2_ARATH	127	6e-29	Trihelix transcription factor GT-2 OS=Arabidopsis thaliana GN=GT-2 PE=2 SV=1
Unigene12545_All	898	24.8859	104.287	-2.06716	252	4e-66	gi|224073710|ref|XP_002304138.1|	AP2 domain-containing transcription factor [Populus trichocarpa] >gi|222841570|gb|EEE79117.1| AP2 domain-containing transcription factor [Populus trichocarpa]	--	--	--	--
Unigene26681_All	629	90.2127	103.706	-0.201097	258	4e-68	gi|302398799|gb|ADL36694.1|	GATA domain class transcription factor [Malus x domestica]	sp|Q9FH57|GATA5_ARATH	249	1e-65	GATA transcription factor 5 OS=Arabidopsis thaliana GN=GATA5 PE=2 SV=1
Unigene82926_All	425	1.5292	101.39	-6.051	232	9e-61	gi|302399149|gb|ADL36869.1|	YABBY domain class transcription factor [Malus x domestica]	sp|Q8GW46|YAB5_ARATH	215	6e-56	Axial regulator YABBY 5 OS=Arabidopsis thaliana GN=YAB5 PE=2 SV=1
Unigene45320_All	435	143.777	101.338	0.504656	263	6e-70	gi|302399081|gb|ADL36835.1|	TCP domain class transcription factor [Malus x domestica]	sp|P28769|TCPA_ARATH	259	5e-69	T-complex protein 1 subunit alpha OS=Arabidopsis thaliana GN=CCT1 PE=2 SV=1
Unigene25223_All	272	74.2566	100.836	-0.441424	55.8	1e-07	gi|302398813|gb|ADL36701.1|	GRF domain class transcription factor [Malus x domestica]	--	--	--	--
Unigene53215_All	294	77.8826	100.259	-0.364365	118	2e-26	gi|224132502|ref|XP_002328301.1|	GATA zinc finger protein regulating nitrogen assimilation [Populus trichocarpa] >gi|222837816|gb|EEE76181.1| GATA zinc finger protein regulating nitrogen assimilation [Populus trichocarpa]	sp|Q6DBP8|GAT11_ARATH	106	4e-23	GATA transcription factor 11 OS=Arabidopsis thaliana GN=GATA11 PE=2 SV=1
Unigene45202_All	420	2.6188	100.237	-5.25836	121	2e-27	gi|302399077|gb|ADL36833.1|	TCP domain class transcription factor [Malus x domestica]	sp|Q8LPR5|TCP4_ARATH	99.8	5e-21	Transcription factor TCP4 OS=Arabidopsis thaliana GN=TCP4 PE=2 SV=1
Unigene76625_All	217	110.126	100.201	0.136255	70.9	4e-12	gi|63054325|gb|AAY28930.1|	sucrose responsive element binding protein [Vitis vinifera]	sp|Q9FDW1|MYB44_ARATH	55.8	8e-08	Transcription factor MYB44 OS=Arabidopsis thaliana GN=MYB44 PE=2 SV=1
Unigene48656_All	699	84.5401	100.128	-0.244141	57.4	2e-07	gi|297816498|ref|XP_002876132.1|	myb family transcription factor [Arabidopsis lyrata subsp. lyrata] >gi|297321970|gb|EFH52391.1| myb family transcription factor [Arabidopsis lyrata subsp. lyrata]	--	--	--	--
Unigene35787_All	808	39.414	100.117	-1.34491	351	7e-96	gi|125863280|gb|ABN58427.1|	inducer of CBF expression 1 [Populus trichocarpa]	sp|Q9LSE2|ICE1_ARATH	134	7e-31	Transcription factor ICE1 OS=Arabidopsis thaliana GN=SCRM PE=1 SV=1
Unigene35251_All	2022	31.3269	98.3836	-1.65102	752	0	gi|6692098|gb|AAF24563.1|AC007764_5	F22C12.10 [Arabidopsis thaliana]	sp|Q9SZ67|WRK19_ARATH	273	3e-72	Probable WRKY transcription factor 19 OS=Arabidopsis thaliana GN=WRKY19 PE=2 SV=1
Unigene2717_All	1471	66.5121	98.3492	-0.564296	505	1e-142	gi|225470922|ref|XP_002264409.1|	PREDICTED: Myc2 bHLH protein [Vitis vinifera]	sp|Q9LNJ5|BH013_ARATH	252	6e-66	Transcription factor bHLH13 OS=Arabidopsis thaliana GN=BHLH13 PE=2 SV=1
Unigene11465_All	603	92.3614	98.2038	-0.0884888	148	4e-35	gi|146674837|gb|ABQ42350.1|	trihelix transcription factor [Glycine max]	sp|Q39117|TGT2_ARATH	67.8	5e-11	Trihelix transcription factor GT-2 OS=Arabidopsis thaliana GN=GT-2 PE=2 SV=1
Unigene40195_All	387	86.5539	97.3423	-0.169468	187	2e-47	gi|225464803|ref|XP_002268503.1|	PREDICTED: similar to FHY3 (FAR-RED ELONGATED HYPOCOTYLS 3); transcription factor [Vitis vinifera]	sp|Q9LIE5|FHY3_ARATH	166	3e-41	Protein FAR-RED ELONGATED HYPOCOTYL 3 OS=Arabidopsis thaliana GN=FHY3 PE=1 SV=1
Unigene66696_All	300	41.3288	96.4918	-1.22326	132	1e-30	gi|302398561|gb|ADL36575.1|	ARF domain class transcription factor [Malus x domestica]	sp|Q9ZPY6|ARFK_ARATH	120	3e-27	Auxin response factor 11 OS=Arabidopsis thaliana GN=ARF11 PE=2 SV=3
Unigene49177_All	445	53.9267	95.7938	-0.828933	303	6e-82	gi|14572048|gb|AAK67355.1|AF387795_1	transcription factor [Cucumis melo]	sp|O24606|EIN3_ARATH	288	7e-78	Protein ETHYLENE INSENSITIVE 3 OS=Arabidopsis thaliana GN=EIN3 PE=1 SV=1
Unigene35461_All	822	90.8052	95.7585	-0.0766256	308	4e-83	gi|87240713|gb|ABD32571.1|	Transcriptional factor B3 [Medicago truncatula]	sp|Q9LW31|FUS3_ARATH	268	3e-71	B3 domain-containing transcription factor FUS3 OS=Arabidopsis thaliana GN=FUS3 PE=2 SV=2
Unigene18184_All	732	67.6839	95.5239	-0.497049	246	2e-64	gi|297598660|ref|NP_001046029.2|	Os02g0170500 [Oryza sativa Japonica Group] >gi|148921420|dbj|BAF64449.1| HAP5 subunit of HAP complex [Oryza sativa Japonica Group] >gi|255670636|dbj|BAF07943.2| Os02g0170500 [Oryza sativa Japonica Group]	sp|Q8LCG7|NFYC2_ARATH	240	6e-63	Nuclear transcription factor Y subunit C-2 OS=Arabidopsis thaliana GN=NFYC2 PE=1 SV=2
Unigene74709_All	200	97.2394	94.8395	0.0360529	35	1e-05	gi|6730710|gb|AAF27105.1|AC011809_14	Similar to MADS-box transcription factor [Arabidopsis thaliana]	sp|P56224|P3F3A_DANRE	32	3e-07	POU domain, class 3, transcription factor 3-A OS=Danio rerio GN=pou3f3a PE=2 SV=2
Unigene8934_All	1926	31.0973	94.7088	-1.60671	765	0	gi|302398561|gb|ADL36575.1|	ARF domain class transcription factor [Malus x domestica]	sp|Q9XED8|ARFI_ARATH	609	2e-173	Auxin response factor 9 OS=Arabidopsis thaliana GN=ARF9 PE=2 SV=1
Unigene49905_All	298	53.0143	94.6998	-0.83698	55.5	2e-07	gi|15228530|ref|NP_189534.1|	AtHB34 (ARABIDOPSIS THALIANA HOMEOBOX PROTEIN 34); DNA binding / transcription factor [Arabidopsis thaliana]	--	--	--	--
Unigene77787_All	230	145.854	94.5378	0.625558	72	2e-12	gi|60460512|gb|AAX20386.1|	putative CCCH-type zinc finger transcription factor [Gossypium hirsutum]	--	--	--	--
Unigene18229_All	385	31.9446	94.243	-1.56081	176	1e-43	gi|262410511|gb|ACY66803.1|	myb family transcription factor [Castanea mollissima]	sp|O80931|AS1_ARATH	130	3e-30	Transcription factor AS1 OS=Arabidopsis thaliana GN=AS1 PE=1 SV=1
Unigene21081_All	497	101.599	94.1487	0.109867	286	1e-76	gi|302399085|gb|ADL36837.1|	TCP domain class transcription factor [Malus x domestica]	sp|Q2T9X2|TCPD_BOVIN	216	6e-56	T-complex protein 1 subunit delta OS=Bos taurus GN=CCT4 PE=1 SV=3
Unigene24025_All	542	114.194	94.136	0.278671	114	6e-25	gi|15242422|ref|NP_196508.1|	transcription factor/ transcription regulator [Arabidopsis thaliana] >gi|75173194|sp|Q9FY69.1|BH143_ARATH RecName: Full=Transcription factor bHLH143; AltName: Full=Basic helix-loop-helix protein 143; Short=AtbHLH143; Short=bHLH 143; AltName: Full=Transcription factor EN 129; AltName: Full=bHLH transcription factor bHLH143	sp|Q9FY69|BH143_ARATH	114	4e-25	Transcription factor bHLH143 OS=Arabidopsis thaliana GN=BHLH143 PE=2 SV=1
Unigene40824_All	717	99.6404	94.0196	0.0837693	183	2e-45	gi|163889364|gb|ABY48134.1|	bHLH transcription factor [Medicago truncatula]	sp|Q9LXA9|BH061_ARATH	95.9	2e-19	Transcription factor bHLH61 OS=Arabidopsis thaliana GN=BHLH61 PE=2 SV=1
Unigene6843_All	417	88.1199	93.826	-0.0905199	77.8	4e-14	gi|30684489|ref|NP_193600.2|	transcription factor-related [Arabidopsis thaliana]	--	--	--	--
Unigene17099_All	1024	41.2064	93.5849	-1.18341	312	4e-84	gi|224137264|ref|XP_002322514.1|	GRAS family transcription factor [Populus trichocarpa] >gi|222867144|gb|EEF04275.1| GRAS family transcription factor [Populus trichocarpa]	sp|Q9LDL7|PAT1_ARATH	303	1e-81	Scarecrow-like transcription factor PAT1 OS=Arabidopsis thaliana GN=PAT1 PE=2 SV=1
Unigene76595_All	217	145.837	92.5873	0.655467	68.2	3e-11	gi|63054325|gb|AAY28930.1|	sucrose responsive element binding protein [Vitis vinifera]	sp|Q9FDW1|MYB44_ARATH	55.1	1e-07	Transcription factor MYB44 OS=Arabidopsis thaliana GN=MYB44 PE=2 SV=1
Unigene23373_All	854	96.1253	91.7834	0.0666829	410	1e-113	gi|77403669|dbj|BAE46413.1|	MYB-CC type transfactor [Solanum tuberosum]	sp|Q9SAK5|APL_ARATH	165	4e-40	Myb family transcription factor APL OS=Arabidopsis thaliana GN=APL PE=2 SV=2
Unigene77785_All	230	209.325	91.6643	1.19131	144	2e-34	gi|90823167|gb|ABE01085.1|	BTF3 [Nicotiana benthamiana]	sp|Q6PC91|BT3L4_DANRE	91.7	1e-18	Transcription factor BTF3 homolog 4 OS=Danio rerio GN=btf3l4 PE=2 SV=1
Unigene19002_All	730	71.2251	91.2589	-0.35758	444	1e-124	gi|156145802|gb|ABU53677.1|	ethylene-responsive element binding protein [Gossypium barbadense]	sp|Q9FE67|ERF80_ARATH	179	1e-44	Ethylene-responsive transcription factor 9 OS=Arabidopsis thaliana GN=ERF9 PE=2 SV=1
Unigene40356_All	714	111.683	90.3419	0.305936	400	1e-111	gi|302399067|gb|ADL36828.1|	TCP domain class transcription factor [Malus x domestica]	sp|P80317|TCPZ_MOUSE	261	2e-69	T-complex protein 1 subunit zeta OS=Mus musculus GN=Cct6a PE=1 SV=3
Unigene3180_All	471	14.4358	87.6994	-2.60292	68.9	2e-11	gi|224105547|ref|XP_002313851.1|	AP2/ERF domain-containing transcription factor [Populus trichocarpa] >gi|222850259|gb|EEE87806.1| AP2/ERF domain-containing transcription factor [Populus trichocarpa]	sp|Q9SZ06|EF109_ARATH	57.8	3e-08	Ethylene-responsive transcription factor ERF109 OS=Arabidopsis thaliana GN=ERF109 PE=2 SV=1
Unigene14842_All	482	107.561	87.6176	0.295861	176	1e-43	gi|15225884|ref|NP_180316.1|	NF-YB11 (NUCLEAR FACTOR Y, SUBUNIT B11); transcription factor [Arabidopsis thaliana]	sp|Q5R4W3|DPOE3_PONAB	90.5	4e-18	DNA polymerase epsilon subunit 3 OS=Pongo abelii GN=POLE3 PE=2 SV=1
Unigene79856_All	265	44.9008	86.7902	-0.950791	80.1	7e-15	gi|37572451|dbj|BAC98495.1|	AG-motif binding protein-5 [Nicotiana tabacum]	sp|Q9SV30|GATA8_ARATH	62.8	7e-10	GATA transcription factor 8 OS=Arabidopsis thaliana GN=GATA8 PE=2 SV=1
Unigene703_All	738	16.7326	86.4189	-2.36869	295	4e-79	gi|224137264|ref|XP_002322514.1|	GRAS family transcription factor [Populus trichocarpa] >gi|222867144|gb|EEF04275.1| GRAS family transcription factor [Populus trichocarpa]	sp|Q8GVE1|CIGR2_ORYSJ	127	1e-28	Chitin-inducible gibberellin-responsive protein 2 OS=Oryza sativa subsp. japonica GN=CIGR2 PE=2 SV=1
Unigene77512_All	226	105.519	85.9758	0.295506	95.1	2e-19	gi|302398575|gb|ADL36582.1|	ARF domain class transcription factor [Malus x domestica]	--	--	--	--
Unigene76303_All	214	105.129	85.5468	0.297371	122	2e-27	gi|302398819|gb|ADL36704.1|	GRF domain class transcription factor [Malus x domestica]	sp|Q5RFQ1|SSXT_PONAB	52	1e-06	Protein SSXT OS=Pongo abelii GN=SS18 PE=2 SV=2
Unigene82737_All	400	0.9999	85.4217	-6.41667	57.8	4e-08	gi|302398697|gb|ADL36643.1|	C2H2L domain class transcription factor [Malus x domestica]	--	--	--	--
Unigene7925_All	305	101.136	85.1589	0.248075	76.3	1e-13	gi|224099365|ref|XP_002311456.1|	AP2/ERF domain-containing transcription factor [Populus trichocarpa] >gi|222851276|gb|EEE88823.1| AP2/ERF domain-containing transcription factor [Populus trichocarpa]	sp|Q9CA27|EF118_ARATH	53.9	3e-07	Ethylene-responsive transcription factor ERF118 OS=Arabidopsis thaliana GN=ERF118 PE=2 SV=1
Unigene14953_All	708	84.101	85.1332	-0.0175989	140	2e-32	gi|302398561|gb|ADL36575.1|	ARF domain class transcription factor [Malus x domestica]	sp|Q9XED8|ARFI_ARATH	121	5e-27	Auxin response factor 9 OS=Arabidopsis thaliana GN=ARF9 PE=2 SV=1
Unigene35551_All	758	122.546	82.5692	0.569648	90.9	1e-17	gi|224109294|ref|XP_002315150.1|	AP2/ERF domain-containing transcription factor [Populus trichocarpa] >gi|222864190|gb|EEF01321.1| AP2/ERF domain-containing transcription factor [Populus trichocarpa]	sp|A0MES8|ABI4_ARATH	57.8	8e-08	Ethylene-responsive transcription factor ABI4 OS=Arabidopsis thaliana GN=ABI4 PE=1 SV=2
Unigene40726_All	440	31.5875	82.3124	-1.38176	160	3e-39	gi|224113331|ref|XP_002316459.1|	AP2 domain-containing transcription factor [Populus trichocarpa] >gi|222865499|gb|EEF02630.1| AP2 domain-containing transcription factor [Populus trichocarpa]	sp|Q6X5Y6|WRI1_ARATH	152	9e-37	Ethylene-responsive transcription factor WRI1 OS=Arabidopsis thaliana GN=WRI1 PE=2 SV=1
Unigene9752_All	442	58.4778	81.4914	-0.478759	133	8e-31	gi|63054325|gb|AAY28930.1|	sucrose responsive element binding protein [Vitis vinifera]	sp|Q9FDW1|MYB44_ARATH	95.1	1e-19	Transcription factor MYB44 OS=Arabidopsis thaliana GN=MYB44 PE=2 SV=1
Unigene6947_All	542	56.5436	81.2106	-0.522304	200	7e-51	gi|113367192|gb|ABI34653.1|	bZIP transcription factor bZIP78 [Glycine max]	sp|Q99142|TAF1_TOBAC	162	1e-39	Transcriptional activator TAF-1 (Fragment) OS=Nicotiana tabacum GN=TAF1 PE=2 SV=1
Unigene21503_All	217	60.3621	81.0139	-0.424526	62.4	2e-09	gi|224061151|ref|XP_002300358.1|	GRAS family transcription factor [Populus trichocarpa] >gi|222847616|gb|EEE85163.1| GRAS family transcription factor [Populus trichocarpa]	--	--	--	--
Unigene31200_All	402	66.4107	80.7222	-0.28155	164	2e-40	gi|30684489|ref|NP_193600.2|	transcription factor-related [Arabidopsis thaliana]	sp|O24160|TGA21_TOBAC	56.6	5e-08	TGACG-sequence-specific DNA-binding protein TGA-2.1 OS=Nicotiana tabacum GN=TGA21 PE=1 SV=1
Unigene53210_All	293	40.098	80.5264	-1.00593	209	8e-54	gi|302398675|gb|ADL36632.1|	C2H2L domain class transcription factor [Malus x domestica]	sp|Q9ZWA6|MGP_ARATH	203	3e-52	Zinc finger protein MAGPIE OS=Arabidopsis thaliana GN=MGP PE=1 SV=1
Unigene32289_All	621	20.6902	80.032	-1.95163	212	3e-54	gi|198449163|gb|ACH88751.1|	WRKY DNA binding protein [Fragaria x ananassa]	sp|Q9FYA2|WRK75_ARATH	182	2e-45	Probable WRKY transcription factor 75 OS=Arabidopsis thaliana GN=WRKY75 PE=2 SV=1
Unigene24393_All	291	94.4914	79.9442	0.24119	129	8e-30	gi|30685150|ref|NP_188529.2|	VRN1 (REDUCED VERNALIZATION RESPONSE 1); transcription repressor [Arabidopsis thaliana] >gi|75153628|sp|Q8L3W1.1|VRN1_ARATH RecName: Full=B3 domain-containing transcription factor VRN1; AltName: Full=Protein VERNALIZATION 1 >gi|21734794|gb|AAM76972.1|AF289051_1 reduced vernalization response 1 [Arabidopsis thaliana] >gi|21734796|gb|AAM76973.1|AF289052_1 reduced vernalization response 1 [Arabidops…	sp|Q8L3W1|VRN1_ARATH	129	4e-30	B3 domain-containing transcription factor VRN1 OS=Arabidopsis thaliana GN=VRN1 PE=2 SV=1
Unigene2248_All	552	71.0973	79.7393	-0.165496	220	7e-57	gi|297827737|ref|XP_002881751.1|	bZIP transcription factor family protein [Arabidopsis lyrata subsp. lyrata] >gi|297327590|gb|EFH58010.1| bZIP transcription factor family protein [Arabidopsis lyrata subsp. lyrata]	sp|P14233|TGA1B_TOBAC	101	3e-21	TGACG-sequence-specific DNA-binding protein TGA-1B (Fragment) OS=Nicotiana tabacum GN=TGA1B PE=2 SV=1
Unigene14671_All	407	63.5066	78.5938	-0.307509	176	1e-43	gi|209962339|gb|ACJ02090.1|	AG-motif binding protein [Garcinia mangostana]	sp|Q9SV30|GATA8_ARATH	152	5e-37	GATA transcription factor 8 OS=Arabidopsis thaliana GN=GATA8 PE=2 SV=1
Unigene48505_All	330	27.5727	78.5072	-1.50958	89.7	9e-18	gi|209917183|gb|ACI96103.1|	ICE1 transcription factor [Vitis amurensis]	--	--	--	--
Unigene15646_All	335	2.3878	76.5463	-5.00258	186	6e-47	gi|302030865|gb|ADK91821.1|	inducer of CBF expression 2 protein [Populus suaveolens]	sp|Q9LSE2|ICE1_ARATH	176	4e-44	Transcription factor ICE1 OS=Arabidopsis thaliana GN=SCRM PE=1 SV=1
Unigene29060_All	617	104.689	76.2662	0.45699	365	1e-100	gi|302399085|gb|ADL36837.1|	TCP domain class transcription factor [Malus x domestica]	sp|P50991|TCPD_HUMAN	249	1e-65	T-complex protein 1 subunit delta OS=Homo sapiens GN=CCT4 PE=1 SV=4
Unigene46888_All	381	42.2526	75.2839	-0.833301	52.4	2e-06	gi|30696193|ref|NP_200064.3|	scarecrow-like transcription factor 8 (SCL8) [Arabidopsis thaliana] >gi|75173299|sp|Q9FYR7.1|SCL8_ARATH RecName: Full=Scarecrow-like protein 8; Short=AtSCL8; AltName: Full=GRAS family protein 30; Short=AtGRAS-30 >gi|10177034|dbj|BAB10182.1| SCARECROW transcriptional regulator-like [Arabidopsis thaliana]	sp|Q9FYR7|SCL8_ARATH	52.4	9e-07	Scarecrow-like protein 8 OS=Arabidopsis thaliana GN=SCL8 PE=2 SV=1
Unigene21282_All	681	69.5225	75.0188	-0.109772	286	1e-76	gi|145652379|gb|ABP88244.1|	transcription factor bZIP87 [Glycine max]	sp|P23922|HBP1A_WHEAT	162	2e-39	Transcription factor HBP-1a OS=Triticum aestivum PE=2 SV=1
Unigene16835_All	315	54.9146	74.9023	-0.44782	66.2	6e-11	gi|2661460|emb|CAA05921.1|	ABI3 [Populus trichocarpa]	sp|Q01593|ABI3_ARATH	65.1	7e-11	B3 domain-containing transcription factor ABI3 OS=Arabidopsis thaliana GN=ABI3 PE=1 SV=1
Unigene4094_All	617	54.3701	74.1239	-0.447125	158	4e-38	gi|79586698|ref|NP_680116.2|	REF6 (RELATIVE OF EARLY FLOWERING 6); nucleic acid binding / transcription factor/ zinc ion binding [Arabidopsis thaliana] >gi|50513173|gb|AAT77779.1| relative of early flowering 6 [Arabidopsis thaliana]	sp|Q58DZ6|ZN143_XENTR	57.4	7e-08	Zinc finger protein 143 OS=Xenopus tropicalis GN=znf143 PE=2 SV=2
Unigene41850_All	333	46.0911	74.029	-0.683602	103	6e-22	gi|302398723|gb|ADL36656.1|	C3HL domain class transcription factor [Malus x domestica]	sp|O82307|C3H23_ARATH	94.4	2e-19	Zinc finger CCCH domain-containing protein 23 OS=Arabidopsis thaliana GN=At2g25900 PE=2 SV=1
Unigene45823_All	476	37.3909	73.8656	-0.982215	313	7e-85	gi|171452362|dbj|BAG15872.1|	transcription factor [Bruguiera gymnorhiza]	sp|Q9XEE6|C3H29_ARATH	282	6e-76	Zinc finger CCCH domain-containing protein 29 OS=Arabidopsis thaliana GN=At2g40140 PE=2 SV=1
Unigene8272_All	268	60.0681	73.735	-0.295751	140	6e-33	gi|12711287|emb|CAC28528.1|	GATA-1 zinc finger protein [Nicotiana tabacum]	sp|Q6DBP8|GAT11_ARATH	136	5e-32	GATA transcription factor 11 OS=Arabidopsis thaliana GN=GATA11 PE=2 SV=1
Unigene19431_All	628	10.2696	73.457	-2.83852	79.7	2e-14	gi|302398769|gb|ADL36679.1|	DOF domain class transcription factor [Malus x domestica]	sp|Q8LE43|DOF21_ARATH	68.6	3e-11	Dof zinc finger protein DOF2.1 OS=Arabidopsis thaliana GN=DOF2.1 PE=2 SV=2
Unigene7147_All	236	213.96	73.0914	1.54957	155	2e-37	gi|13346180|gb|AAK19612.1|AF336279_1	GHDEL61 [Gossypium hirsutum]	sp|Q9FN69|GL3_ARATH	80.9	2e-15	Transcription factor GLABRA 3 OS=Arabidopsis thaliana GN=GL3 PE=1 SV=1
Unigene53687_All	350	15.8554	73.077	-2.20444	54.3	4e-07	gi|302398705|gb|ADL36647.1|	C2H2L domain class transcription factor [Malus x domestica]	--	--	--	--
Unigene6713_All	490	8.7746	72.6993	-3.05054	196	1e-49	gi|302398769|gb|ADL36679.1|	DOF domain class transcription factor [Malus x domestica]	sp|Q8LE43|DOF21_ARATH	149	1e-35	Dof zinc finger protein DOF2.1 OS=Arabidopsis thaliana GN=DOF2.1 PE=2 SV=2
Unigene29918_All	314	72.4443	72.4046	0.000790824	62	2e-09	gi|302398999|gb|ADL36794.1|	NAC domain class transcription factor [Malus x domestica]	--	--	--	--
Unigene48628_All	314	32.1621	72.1941	-1.16652	137	3e-32	gi|302398561|gb|ADL36575.1|	ARF domain class transcription factor [Malus x domestica]	sp|Q9ZPY6|ARFK_ARATH	74.3	2e-13	Auxin response factor 11 OS=Arabidopsis thaliana GN=ARF11 PE=2 SV=3
Unigene27786_All	510	126.947	72.0514	0.817127	187	7e-47	gi|302398583|gb|ADL36586.1|	ARF domain class transcription factor [Malus x domestica]	sp|Q38829|IAA11_ARATH	176	9e-44	Auxin-responsive protein IAA11 OS=Arabidopsis thaliana GN=IAA11 PE=1 SV=1
Unigene83758_All	939	0.1597	70.6652	-8.78949	227	2e-58	gi|295841585|dbj|BAJ07173.1|	MdTCP2A [Malus x domestica]	sp|Q93V43|TCP2_ARATH	152	2e-36	Transcription factor TCP2 OS=Arabidopsis thaliana GN=TCP2 PE=2 SV=1
Unigene79610_All	260	61.5317	69.649	-0.178773	139	1e-32	gi|297823203|ref|XP_002879484.1|	KOW domain-containing transcription factor family protein [Arabidopsis lyrata subsp. lyrata] >gi|297325323|gb|EFH55743.1| KOW domain-containing transcription factor family protein [Arabidopsis lyrata subsp. lyrata]	sp|O55201|SPT5H_MOUSE	65.5	1e-10	Transcription elongation factor SPT5 OS=Mus musculus GN=Supt5h PE=1 SV=1
Unigene36256_All	1518	53.0904	69.3121	-0.384656	338	9e-92	gi|22329004|ref|NP_194590.2|	PHR1 (PHOSPHATE STARVATION RESPONSE 1); transcription factor [Arabidopsis thaliana] >gi|15384676|emb|CAC59689.1| phosphate starvation response regulator 1 [Arabidopsis thaliana]	sp|Q9SAK5|APL_ARATH	133	4e-30	Myb family transcription factor APL OS=Arabidopsis thaliana GN=APL PE=2 SV=2
Unigene32723_All	464	47.7319	69.2239	-0.536316	77.8	4e-14	gi|22329629|ref|NP_564025.2|	TRFL3 (TRF-LIKE 3); DNA binding / transcription factor [Arabidopsis thaliana] >gi|41619032|gb|AAS10007.1| MYB transcription factor [Arabidopsis thaliana]	--	--	--	--
Unigene13626_All	359	57.5146	69.2199	-0.267259	210	5e-54	gi|283484477|gb|ADB23456.1|	nuclear factor Y subunit C [Phaseolus vulgaris]	sp|Q8L4B2|NFYC9_ARATH	140	2e-33	Nuclear transcription factor Y subunit C-9 OS=Arabidopsis thaliana GN=NFYC9 PE=2 SV=1
Unigene47976_All	360	13.4708	69.0276	-2.35734	203	4e-52	gi|213053818|gb|ACJ39214.1|	inducer of CBF expression 4 [Glycine max]	sp|Q9LSE2|ICE1_ARATH	202	7e-52	Transcription factor ICE1 OS=Arabidopsis thaliana GN=SCRM PE=1 SV=1
Unigene31637_All	338	83.127	68.8277	0.272328	174	3e-43	gi|163889364|gb|ABY48134.1|	bHLH transcription factor [Medicago truncatula]	sp|Q9LSL1|BH093_ARATH	154	2e-37	Transcription factor bHLH93 OS=Arabidopsis thaliana GN=BHLH93 PE=1 SV=1
Unigene76987_All	221	105.418	68.7817	0.616029	86.3	1e-16	gi|268374460|gb|ACZ04445.1|	bHLH1 transcription factor [Hevea brasiliensis]	--	--	--	--
Unigene36425_All	504	38.8846	68.5818	-0.818627	124	7e-28	gi|213053812|gb|ACJ39211.1|	inducer of CBF expression 1 [Glycine max]	sp|Q9LPW3|SCRM2_ARATH	108	1e-23	Transcription factor SCREAM2 OS=Arabidopsis thaliana GN=SCRM2 PE=1 SV=1
Unigene9829_All	627	53.9016	68.4092	-0.343862	238	3e-62	gi|81074849|gb|ABB55377.1|	transcription factor NF-Y CCAAT-binding-like protein-like [Solanum tuberosum] >gi|81076282|gb|ABB55391.1| transcription factor NF-Y CCAAT-binding-like protein-like [Solanum tuberosum] >gi|82400142|gb|ABB72810.1| transcription factor NF-Y, CCAAT-binding-like protein [Solanum tuberosum]	sp|Q67XJ2|NFYBA_ARATH	238	2e-62	Nuclear transcription factor Y subunit B-10 OS=Arabidopsis thaliana GN=NFYB10 PE=2 SV=1
Unigene37651_All	557	39.493	67.9887	-0.783698	298	3e-80	gi|224066759|ref|XP_002302201.1|	GRAS family transcription factor [Populus trichocarpa] >gi|222843927|gb|EEE81474.1| GRAS family transcription factor [Populus trichocarpa]	sp|Q9SDQ3|SCL1_ARATH	283	5e-76	Scarecrow-like protein 1 OS=Arabidopsis thaliana GN=SCL1 PE=2 SV=1
Unigene34697_All	1101	99.4896	67.8311	0.552599	194	2e-48	gi|148595726|emb|CAM12542.1|	YA4 [Antirrhinum majus]	sp|Q945M9|NFYA9_ARATH	155	5e-37	Nuclear transcription factor Y subunit A-9 OS=Arabidopsis thaliana GN=NFYA9 PE=2 SV=1
Unigene43134_All	480	63.743	67.7425	-0.0877943	58.5	3e-08	gi|297816498|ref|XP_002876132.1|	myb family transcription factor [Arabidopsis lyrata subsp. lyrata] >gi|297321970|gb|EFH52391.1| myb family transcription factor [Arabidopsis lyrata subsp. lyrata]	--	--	--	--
Unigene6003_All	423	62.2863	67.6527	-0.119233	169	1e-47	gi|302398591|gb|ADL36590.1|	BHLH domain class transcription factor [Malus x domestica]	sp|O23487|BH003_ARATH	135	6e-38	Transcription factor bHLH3 OS=Arabidopsis thaliana GN=BHLH3 PE=2 SV=1
Unigene47804_All	309	144.159	67.3736	1.09741	94.7	3e-19	gi|257136301|gb|ACV44452.1|	CCAAT-binding transcription factor family protein [Glycine max]	sp|Q93ZH2|NFYA3_ARATH	80.9	2e-15	Nuclear transcription factor Y subunit A-3 OS=Arabidopsis thaliana GN=NFYA3 PE=2 SV=2
Unigene41511_All	351	47.2883	67.22	-0.507407	145	2e-34	gi|113367192|gb|ABI34653.1|	bZIP transcription factor bZIP78 [Glycine max]	sp|Q99142|TAF1_TOBAC	134	2e-31	Transcriptional activator TAF-1 (Fragment) OS=Nicotiana tabacum GN=TAF1 PE=2 SV=1
Unigene7026_All	589	70.4507	67.1001	0.0702991	219	2e-56	gi|18416875|ref|NP_568282.1|	NF-YA1 (NUCLEAR FACTOR Y, SUBUNIT A1); transcription factor [Arabidopsis thaliana] >gi|42573353|ref|NP_974773.1| NF-YA1 (NUCLEAR FACTOR Y, SUBUNIT A1); transcription factor [Arabidopsis thaliana] >gi|75180950|sp|Q9LXV5.1|NFYA1_ARATH RecName: Full=Nuclear transcription factor Y subunit A-1; Short=AtNF-YA-1; AltName: Full=Protein EMBRYO DEFECTIVE 2220; AltName: Full=Transcriptional activator HAP2A …	sp|Q9LXV5|NFYA1_ARATH	219	1e-56	Nuclear transcription factor Y subunit A-1 OS=Arabidopsis thaliana GN=NFYA1 PE=2 SV=1
Unigene9616_All	594	81.8934	67.0916	0.287615	203	1e-51	gi|302398961|gb|ADL36775.1|	MYBR domain class transcription factor [Malus x domestica]	--	--	--	--
Unigene3770_All	826	29.8394	66.0903	-1.14722	153	6e-40	gi|297822091|ref|XP_002878928.1|	ATHSFA2 [Arabidopsis lyrata subsp. lyrata] >gi|297324767|gb|EFH55187.1| ATHSFA2 [Arabidopsis lyrata subsp. lyrata]	sp|O80982|HSFA2_ARATH	153	4e-40	Heat stress transcription factor A-2 OS=Arabidopsis thaliana GN=HSFA2 PE=1 SV=1
Unigene10994_All	563	57.2762	65.9729	-0.203938	112	3e-24	gi|302398799|gb|ADL36694.1|	GATA domain class transcription factor [Malus x domestica]	sp|Q9FH57|GATA5_ARATH	98.6	2e-20	GATA transcription factor 5 OS=Arabidopsis thaliana GN=GATA5 PE=2 SV=1
Unigene12409_All	700	27.4256	65.807	-1.26272	97.4	1e-19	gi|302398589|gb|ADL36589.1|	ARF domain class transcription factor [Malus x domestica]	sp|Q93WC4|IAA29_ARATH	74.3	7e-13	Auxin-responsive protein IAA29 OS=Arabidopsis thaliana GN=IAA29 PE=2 SV=2
Unigene52379_All	208	56.7246	65.7725	-0.21351	96.3	1e-19	gi|170773912|gb|ACB32232.1|	bZIP transcription factor protein [Solanum chacoense]	sp|Q9C7S0|BZI60_ARATH	90.5	3e-18	bZIP transcription factor 60 OS=Arabidopsis thaliana GN=BZIP60 PE=2 SV=1
Unigene13271_All	329	97.4058	65.6885	0.568367	169	9e-42	gi|163889364|gb|ABY48134.1|	bHLH transcription factor [Medicago truncatula]	sp|Q9LSL1|BH093_ARATH	155	1e-37	Transcription factor bHLH93 OS=Arabidopsis thaliana GN=BHLH93 PE=1 SV=1
Unigene14853_All	408	55.6312	65.4423	-0.234329	63.5	7e-10	gi|302398595|gb|ADL36592.1|	BHLH domain class transcription factor [Malus x domestica]	--	--	--	--
Unigene33239_All	284	39.0802	64.694	-0.727194	140	6e-33	gi|113367148|gb|ABI34631.1|	bZIP transcription factor bZIP86 [Glycine max]	sp|P23922|HBP1A_WHEAT	75.5	1e-13	Transcription factor HBP-1a OS=Triticum aestivum PE=2 SV=1
Unigene36626_All	940	74.9386	64.0513	0.226481	294	1e-78	gi|302398813|gb|ADL36701.1|	GRF domain class transcription factor [Malus x domestica]	--	--	--	--
Unigene8399_All	452	93.242	64.0432	0.541935	278	2e-74	gi|302399079|gb|ADL36834.1|	TCP domain class transcription factor [Malus x domestica]	sp|Q4R6F8|TCPB_MACFA	240	2e-63	T-complex protein 1 subunit beta OS=Macaca fascicularis GN=CCT2 PE=2 SV=3
Unigene32219_All	540	48.791	63.8873	-0.388914	175	3e-43	gi|79495605|ref|NP_195054.2|	DNA binding / transcription factor [Arabidopsis thaliana] >gi|75159005|sp|Q8RYD1.1|REM16_ARATH RecName: Full=B3 domain-containing protein REM16; AltName: Full=Auxin response factor 36; AltName: Full=Protein REPRODUCTIVE MERISTEM 16 >gi|20145851|emb|CAD29616.1| auxin response factor 36 [Arabidopsis thaliana]	sp|Q8RYD1|REM16_ARATH	175	2e-43	B3 domain-containing protein REM16 OS=Arabidopsis thaliana GN=REM16 PE=2 SV=1
Unigene37217_All	470	85.2035	63.8404	0.416443	314	2e-85	gi|302398677|gb|ADL36633.1|	C2H2L domain class transcription factor [Malus x domestica]	sp|Q9C8N5|STOP1_ARATH	299	6e-81	Protein SENSITIVE TO PROTON RHIZOTOXICITY 1 OS=Arabidopsis thaliana GN=STOP1 PE=2 SV=1
Unigene9988_All	402	14.675	63.7886	-2.11994	78.2	3e-14	gi|209917183|gb|ACI96103.1|	ICE1 transcription factor [Vitis amurensis]	sp|Q9LSE2|ICE1_ARATH	65.5	1e-10	Transcription factor ICE1 OS=Arabidopsis thaliana GN=SCRM PE=1 SV=1
Unigene31086_All	283	45.5781	63.7549	-0.484195	134	4e-31	gi|283484477|gb|ADB23456.1|	nuclear factor Y subunit C [Phaseolus vulgaris]	sp|Q8L4B2|NFYC9_ARATH	65.5	1e-10	Nuclear transcription factor Y subunit C-9 OS=Arabidopsis thaliana GN=NFYC9 PE=2 SV=1
Unigene3088_All	463	74.6139	63.6636	0.228976	64.7	4e-10	gi|15237677|ref|NP_201239.1|	SAC51 (SUPPRESSOR OF ACAULIS 51); transcription factor/ transcription regulator [Arabidopsis thaliana] >gi|75171654|sp|Q9FMF4.1|SAC51_ARATH RecName: Full=Transcription factor SAC51; AltName: Full=Basic helix-loop-helix protein 142; Short=AtbHLH142; Short=bHLH 142; AltName: Full=Protein SUPPRESSOR OF ACAULIS 51; AltName: Full=Transcription factor EN 128; AltName: Full=bHLH transcription factor bHL…	sp|Q9FMF4|SAC51_ARATH	64.7	2e-10	Transcription factor SAC51 OS=Arabidopsis thaliana GN=SAC51 PE=2 SV=1
Unigene6707_All	1051	39.5295	63.5121	-0.684102	318	6e-86	gi|15217472|ref|NP_174594.1|	AT-GTL1 (GT2-LIKE 1); DNA binding / transcription factor [Arabidopsis thaliana]	sp|Q39117|TGT2_ARATH	235	5e-61	Trihelix transcription factor GT-2 OS=Arabidopsis thaliana GN=GT-2 PE=2 SV=1
Unigene51830_All	348	50.5692	63.4315	-0.326941	180	4e-45	gi|302398633|gb|ADL36611.1|	BZIP domain class transcription factor [Malus x domestica]	sp|Q9FMF5|RPT3_ARATH	139	7e-33	Root phototropism protein 3 OS=Arabidopsis thaliana GN=RPT3 PE=1 SV=1
Unigene35827_All	588	57.3917	63.2803	-0.140914	212	3e-54	gi|297829312|ref|XP_002882538.1|	transcription factor jumonji domain-containing protein [Arabidopsis lyrata subsp. lyrata] >gi|297328378|gb|EFH58797.1| transcription factor jumonji domain-containing protein [Arabidopsis lyrata subsp. lyrata]	sp|Q6PCM1|KDM3A_MOUSE	98.2	3e-20	Lysine-specific demethylase 3A OS=Mus musculus GN=MAFB 3a PE=1 SV=1
Unigene32400_All	504	52.276	63.2054	-0.273899	159	1e-38	gi|18410146|ref|NP_565045.1|	TRFL6 (TRF-LIKE 6); DNA binding / transcription factor [Arabidopsis thaliana] >gi|15010654|gb|AAK73986.1| At1g72650/F28P22_16 [Arabidopsis thaliana] >gi|21700907|gb|AAM70577.1| At1g72650/F28P22_16 [Arabidopsis thaliana] >gi|41619044|gb|AAS10010.1| MYB transcription factor [Arabidopsis thaliana]	--	--	--	--
Unigene1455_All	496	118.737	63.1588	0.910714	103	9e-22	gi|268374460|gb|ACZ04445.1|	bHLH1 transcription factor [Hevea brasiliensis]	sp|Q9ASX9|BH144_ARATH	73.9	4e-13	Transcription factor bHLH144 OS=Arabidopsis thaliana GN=BHLH144 PE=1 SV=1
Unigene23805_All	572	48.8583	63.0862	-0.368721	166	1e-40	gi|302398817|gb|ADL36703.1|	GRF domain class transcription factor [Malus x domestica]	--	--	--	--
Unigene1430_All	346	90.886	62.8431	0.532304	117	3e-26	gi|225464803|ref|XP_002268503.1|	PREDICTED: similar to FHY3 (FAR-RED ELONGATED HYPOCOTYLS 3); transcription factor [Vitis vinifera]	sp|Q9SWG3|FAR1_ARATH	107	2e-23	Protein FAR-RED IMPAIRED RESPONSE 1 OS=Arabidopsis thaliana GN=FAR1 PE=1 SV=1
Unigene37557_All	1405	16.3327	62.7975	-1.94294	403	1e-111	gi|302398705|gb|ADL36647.1|	C2H2L domain class transcription factor [Malus x domestica]	sp|Q700D2|JKD_ARATH	352	3e-96	Zinc finger protein JACKDAW OS=Arabidopsis thaliana GN=JKD PE=1 SV=1
Unigene43891_All	850	41.1132	62.4359	-0.602774	322	3e-87	gi|302398985|gb|ADL36787.1|	MYBR domain class transcription factor [Malus x domestica]	sp|Q9SAK5|APL_ARATH	125	5e-28	Myb family transcription factor APL OS=Arabidopsis thaliana GN=APL PE=2 SV=2
Unigene20759_All	657	25.0353	62.1671	-1.31219	174	8e-43	gi|28558779|gb|AAO45750.1|	helix-loop-helix-like protein [Cucumis melo]	sp|Q9SK91|BH094_ARATH	137	5e-32	Transcription factor bHLH94 OS=Arabidopsis thaliana GN=BHLH94 PE=2 SV=2
Unigene37581_All	1196	38.8754	61.7248	-0.666993	282	5e-75	gi|224072103|ref|XP_002303625.1|	AP2/ERF domain-containing transcription factor [Populus trichocarpa] >gi|222841057|gb|EEE78604.1| AP2/ERF domain-containing transcription factor [Populus trichocarpa]	sp|Q9SUQ2|CRF2_ARATH	229	2e-59	Ethylene-responsive transcription factor CRF2 OS=Arabidopsis thaliana GN=CRF2 PE=2 SV=1
Unigene51757_All	302	37.4131	61.2757	-0.711772	191	3e-48	gi|6692098|gb|AAF24563.1|AC007764_5	F22C12.10 [Arabidopsis thaliana]	sp|Q9SZ67|WRK19_ARATH	119	4e-27	Probable WRKY transcription factor 19 OS=Arabidopsis thaliana GN=WRKY19 PE=2 SV=1
Unigene31764_All	403	61.0355	61.0064	0.000688	248	1e-65	gi|295913224|gb|ADG57870.1|	transcription factor [Lycoris longituba]	sp|Q8W4D8|DDL_ARATH	240	2e-63	FHA domain-containing protein DDL OS=Arabidopsis thaliana GN=DDL PE=1 SV=1
Unigene13677_All	200	92.9898	60.803	0.61293	127	3e-29	gi|302399067|gb|ADL36828.1|	TCP domain class transcription factor [Malus x domestica]	sp|Q76NU3|TCPZ_DICDI	96.3	5e-20	T-complex protein 1 subunit zeta OS=Dictyostelium discoideum GN=cct6 PE=1 SV=1
Unigene35180_All	536	17.8152	60.665	-1.76776	241	4e-63	gi|171452362|dbj|BAG15872.1|	transcription factor [Bruguiera gymnorhiza]	sp|Q9XEE6|C3H29_ARATH	95.1	2e-19	Zinc finger CCCH domain-containing protein 29 OS=Arabidopsis thaliana GN=At2g40140 PE=2 SV=1
Unigene9695_All	2127	45.4816	60.5905	-0.413809	606	1e-172	gi|113367236|gb|ABI34675.1|	bZIP transcription factor bZIP28 [Glycine max]	sp|Q69IL4|RF2A_ORYSJ	186	5e-46	Transcription factor RF2a OS=Oryza sativa subsp. japonica GN=RF2a PE=1 SV=1
Unigene53004_All	254	18.5019	60.1057	-1.69983	130	4e-30	gi|224089713|ref|XP_002308802.1|	GRAS family transcription factor [Populus trichocarpa] >gi|222854778|gb|EEE92325.1| GRAS family transcription factor [Populus trichocarpa]	sp|Q9M0M5|SCL13_ARATH	126	4e-29	Scarecrow-like protein 13 OS=Arabidopsis thaliana GN=SCL13 PE=2 SV=1
Unigene75296_All	204	42.6424	59.9348	-0.491105	95.1	2e-19	gi|302398679|gb|ADL36634.1|	C2H2L domain class transcription factor [Malus x domestica]	sp|Q39266|ZFP7_ARATH	85.5	9e-17	Zinc finger protein 7 OS=Arabidopsis thaliana GN=ZFP7 PE=2 SV=1
Unigene40860_All	561	39.5679	59.7286	-0.594091	241	4e-63	gi|224066759|ref|XP_002302201.1|	GRAS family transcription factor [Populus trichocarpa] >gi|222843927|gb|EEE81474.1| GRAS family transcription factor [Populus trichocarpa]	sp|Q9SDQ3|SCL1_ARATH	221	3e-57	Scarecrow-like protein 1 OS=Arabidopsis thaliana GN=SCL1 PE=2 SV=1
Unigene33363_All	303	40.0946	59.3286	-0.56532	173	5e-43	gi|225464803|ref|XP_002268503.1|	PREDICTED: similar to FHY3 (FAR-RED ELONGATED HYPOCOTYLS 3); transcription factor [Vitis vinifera]	sp|Q9LIE5|FHY3_ARATH	151	1e-36	Protein FAR-RED ELONGATED HYPOCOTYL 3 OS=Arabidopsis thaliana GN=FHY3 PE=1 SV=1
Unigene4293_All	491	54.9838	58.9563	-0.100639	256	8e-68	gi|8810469|gb|AAF80130.1|AC024174_12	Contains similarity to a b-Zip binding protein from Arabidopsis thaliana gb|Z86093 and contains a b-Zip transcription factor PF|00170 domain. ESTs gb|AV551499, gb|T04752, gb|AV550784, gb|AV550336, gb|AV545846, gb|AV538486, gb|AV542369, gb|AV538179 come from this gene >gi|17065886|emb|CAD12037.1| AtbZIP transcription factor [Arabidopsis thaliana] >gi|110739188|dbj|BAF01510.1| bZip transcription fa…	sp|Q04088|POF21_ARATH	238	2e-62	Probable transcription factor PosF21 OS=Arabidopsis thaliana GN=POSF21 PE=2 SV=1
Unigene43331_All	314	76.7432	58.934	0.380939	154	4e-37	gi|73761695|gb|AAZ83347.1|	ethylene-responsive element-binding factor [Gossypium hirsutum]	sp|Q9SXS8|ERF3_TOBAC	129	4e-30	Ethylene-responsive transcription factor 3 OS=Nicotiana tabacum GN=ERF3 PE=2 SV=1
Unigene51510_All	248	79.83	58.895	0.438786	102	1e-21	gi|87201358|gb|AAX07458.2|	ethylene-responsive element binding protein ERF2 [Gossypium hirsutum]	sp|Q9LUM4|RAP22_ARATH	61.6	1e-09	Ethylene-responsive transcription factor RAP2-2 OS=Arabidopsis thaliana GN=RAP2-2 PE=2 SV=2
Unigene29290_All	253	137.732	58.5147	1.23499	67.4	5e-11	gi|18402256|ref|NP_566639.1|	ethylene-responsive protein -related [Arabidopsis thaliana] >gi|75311549|sp|Q9LT67.1|BH113_ARATH RecName: Full=Transcription factor bHLH113; AltName: Full=Basic helix-loop-helix protein 113; Short=AtbHLH113; Short=bHLH 113; AltName: Full=Transcription factor EN 61; AltName: Full=bHLH transcription factor bHLH113	sp|Q9LT67|BH113_ARATH	67.4	3e-11	Transcription factor bHLH113 OS=Arabidopsis thaliana GN=BHLH113 PE=2 SV=1
Unigene6484_All	683	62.8775	58.4459	0.105442	414	1e-115	gi|302399103|gb|ADL36846.1|	TLP domain class transcription factor [Malus x domestica]	sp|Q75HX5|TLP8_ORYSJ	358	2e-98	Tubby-like F-box protein 8 OS=Oryza sativa subsp. japonica GN=TULP8 PE=2 SV=1
Unigene82917_All	423	0.4728	58.4344	-6.94944	76.3	1e-13	gi|295841585|dbj|BAJ07173.1|	MdTCP2A [Malus x domestica]	sp|Q9C758|TCP24_ARATH	53.9	3e-07	Transcription factor TCP24 OS=Arabidopsis thaliana GN=TCP24 PE=2 SV=1
Unigene9436_All	1539	59.9675	58.3175	0.040252	659	0	gi|30690823|ref|NP_850481.1|	AtTLP3 (TUBBY LIKE PROTEIN 3); phosphoric diester hydrolase/ transcription factor [Arabidopsis thaliana] >gi|79324947|ref|NP_001031558.1| AtTLP3 (TUBBY LIKE PROTEIN 3); phosphoric diester hydrolase/ transcription factor [Arabidopsis thaliana] >gi|75248467|sp|Q8VY21.1|TLP3_ARATH RecName: Full=Tubby-like F-box protein 3; Short=AtTLP3 >gi|27372514|gb|AAK98802.1| tubby-like protein 3 [Arabidopsis tha…	sp|Q8VY21|TLP3_ARATH	659	0	Tubby-like F-box protein 3 OS=Arabidopsis thaliana GN=TULP3 PE=2 SV=1
Unigene17421_All	953	43.2272	58.1844	-0.428693	211	1e-53	gi|18395724|ref|NP_564236.1|	myb family transcription factor [Arabidopsis thaliana] >gi|13926312|gb|AAK49622.1|AF372906_1 At1g25550/F2J7_21 [Arabidopsis thaliana] >gi|27363342|gb|AAO11590.1| At1g25550/F2J7_21 [Arabidopsis thaliana]	sp|Q9FGT7|ARR18_ARATH	79.3	4e-14	Two-component response regulator ARR18 OS=Arabidopsis thaliana GN=ARR18 PE=2 SV=2
Unigene44674_All	870	62.7518	57.9619	0.114552	351	6e-96	gi|302398561|gb|ADL36575.1|	ARF domain class transcription factor [Malus x domestica]	sp|Q9ZPY6|ARFK_ARATH	306	2e-82	Auxin response factor 11 OS=Arabidopsis thaliana GN=ARF11 PE=2 SV=3
Unigene42979_All	542	170.461	57.7985	1.56034	263	6e-70	gi|224097176|ref|XP_002310864.1|	AP2 domain-containing transcription factor [Populus trichocarpa] >gi|222853767|gb|EEE91314.1| AP2 domain-containing transcription factor [Populus trichocarpa]	sp|Q52QU2|AIL6_ARATH	231	2e-60	AP2-like ethylene-responsive transcription factor AIL6 OS=Arabidopsis thaliana GN=AIL6 PE=2 SV=1
Unigene29789_All	806	25.7416	57.7265	-1.16513	261	9e-69	gi|55419650|gb|AAV51938.1|	AP2/EREBP transcription factor ERF-1 [Gossypium hirsutum]	sp|O80340|ERF78_ARATH	155	4e-37	Ethylene-responsive transcription factor 4 OS=Arabidopsis thaliana GN=ERF4 PE=1 SV=1
Unigene17565_All	1489	13.5982	57.657	-2.08408	663	0	gi|15237733|ref|NP_201260.1|	loricrin-related [Arabidopsis thaliana]	sp|Q9SZ67|WRK19_ARATH	257	1e-67	Probable WRKY transcription factor 19 OS=Arabidopsis thaliana GN=WRKY19 PE=2 SV=1
Unigene7052_All	520	35.573	57.5748	-0.694655	303	5e-82	gi|302398721|gb|ADL36655.1|	C3HL domain class transcription factor [Malus x domestica]	sp|P93755|C3H30_ARATH	228	2e-59	Zinc finger CCCH domain-containing protein 30 OS=Arabidopsis thaliana GN=At2g41900 PE=1 SV=2
Unigene80871_All	290	157.397	57.4302	1.45452	138	2e-32	gi|257136301|gb|ACV44452.1|	CCAAT-binding transcription factor family protein [Glycine max]	sp|Q93ZH2|NFYA3_ARATH	132	5e-31	Nuclear transcription factor Y subunit A-3 OS=Arabidopsis thaliana GN=NFYA3 PE=2 SV=2
Unigene40148_All	289	32.6954	57.4002	-0.811968	159	9e-39	gi|297794475|ref|XP_002865122.1|	myb family transcription factor [Arabidopsis lyrata subsp. lyrata] >gi|297310957|gb|EFH41381.1| myb family transcription factor [Arabidopsis lyrata subsp. lyrata]	--	--	--	--
Unigene669_All	864	47.68	57.2935	-0.264987	262	5e-69	gi|15232355|ref|NP_191612.1|	zinc finger (GATA type) family protein [Arabidopsis thaliana] >gi|62900345|sp|O49743.1|GATA4_ARATH RecName: Full=GATA transcription factor 4; Short=AtGATA-4 >gi|14190407|gb|AAK55684.1|AF378881_1 AT3g60530/T8B10_190 [Arabidopsis thaliana] >gi|2959736|emb|CAA74002.1| homologous to GATA-binding transcription factors [Arabidopsis thaliana] >gi|7288001|emb|CAB81839.1| GATA transcription factor 4 [Arab…	sp|O49743|GATA4_ARATH	262	3e-69	GATA transcription factor 4 OS=Arabidopsis thaliana GN=GATA4 PE=2 SV=1
Unigene22128_All	246	53.8559	57.2245	-0.0875285	89.4	1e-17	gi|302398573|gb|ADL36581.1|	ARF domain class transcription factor [Malus x domestica]	sp|P0C132|IAA30_ORYSJ	88.6	1e-17	Auxin-responsive protein IAA30 OS=Oryza sativa subsp. japonica GN=IAA30 PE=2 SV=1
Unigene1102_All	577	20.1884	57.1561	-1.50138	69.3	3e-11	gi|302398675|gb|ADL36632.1|	C2H2L domain class transcription factor [Malus x domestica]	--	--	--	--
Unigene49039_All	503	51.1873	57.1556	-0.159109	256	1e-67	gi|30685150|ref|NP_188529.2|	VRN1 (REDUCED VERNALIZATION RESPONSE 1); transcription repressor [Arabidopsis thaliana] >gi|75153628|sp|Q8L3W1.1|VRN1_ARATH RecName: Full=B3 domain-containing transcription factor VRN1; AltName: Full=Protein VERNALIZATION 1 >gi|21734794|gb|AAM76972.1|AF289051_1 reduced vernalization response 1 [Arabidopsis thaliana] >gi|21734796|gb|AAM76973.1|AF289052_1 reduced vernalization response 1 [Arabidops…	sp|Q8L3W1|VRN1_ARATH	256	7e-68	B3 domain-containing transcription factor VRN1 OS=Arabidopsis thaliana GN=VRN1 PE=2 SV=1
Unigene43680_All	594	27.2697	57.078	-1.06564	68.9	4e-11	gi|257136301|gb|ACV44452.1|	CCAAT-binding transcription factor family protein [Glycine max]	--	--	--	--
Unigene7031_All	611	53.2675	56.5715	-0.0868199	290	8e-78	gi|302399091|gb|ADL36840.1|	TCP domain class transcription factor [Malus x domestica]	sp|Q5ZJK8|TCPH_CHICK	226	6e-59	T-complex protein 1 subunit eta OS=Gallus gallus GN=CCT7 PE=1 SV=1
Unigene9898_All	687	29.4	56.5663	-0.944127	404	1e-112	gi|6692098|gb|AAF24563.1|AC007764_5	F22C12.10 [Arabidopsis thaliana]	sp|Q9SZ67|WRK19_ARATH	270	6e-72	Probable WRKY transcription factor 19 OS=Arabidopsis thaliana GN=WRKY19 PE=2 SV=1
Unigene12344_All	565	63.8868	56.3814	0.180299	145	3e-34	gi|259121425|gb|ACV92032.1|	WRKY transcription factor 30 [(Populus tomentosa x P. bolleana) x P. tomentosa]	sp|P59583|WRK32_ARATH	64.3	5e-10	Probable WRKY transcription factor 32 OS=Arabidopsis thaliana GN=WRKY32 PE=2 SV=1
Unigene6577_All	1107	75.4208	55.9409	0.431059	462	1e-129	gi|83853831|gb|ABC47863.1|	Heat shock transcription factor (HSF) [Glycine max]	sp|Q9C635|HSFB4_ARATH	308	3e-83	Heat stress transcription factor B-4 OS=Arabidopsis thaliana GN=HSFB4 PE=2 SV=1
Unigene32466_All	500	16.4982	55.9124	-1.76086	224	4e-58	gi|302398725|gb|ADL36657.1|	C3HL domain class transcription factor [Malus x domestica]	sp|Q9LUZ4|C3H66_ARATH	84.3	3e-16	Zinc finger CCCH domain-containing protein 66 OS=Arabidopsis thaliana GN=At5g58620 PE=2 SV=1
Unigene51901_All	434	53.5656	55.8874	-0.0612163	125	2e-28	gi|163889364|gb|ABY48134.1|	bHLH transcription factor [Medicago truncatula]	sp|Q9LSL1|BH093_ARATH	84.7	2e-16	Transcription factor bHLH93 OS=Arabidopsis thaliana GN=BHLH93 PE=1 SV=1
Unigene23218_All	388	23.9665	55.6998	-1.21665	57.8	4e-08	gi|224113543|ref|XP_002332559.1|	AP2/ERF domain-containing transcription factor [Populus trichocarpa] >gi|222835043|gb|EEE73492.1| AP2/ERF domain-containing transcription factor [Populus trichocarpa]	--	--	--	--
Unigene30213_All	319	90.1155	55.5241	0.698661	200	5e-51	gi|302399103|gb|ADL36846.1|	TLP domain class transcription factor [Malus x domestica]	sp|Q2QXB2|TLP14_ORYSJ	189	3e-48	Tubby-like F-box protein 14 OS=Oryza sativa subsp. japonica GN=TULP14 PE=2 SV=1
Unigene23181_All	470	68.6095	55.1221	0.315778	250	5e-66	gi|302398985|gb|ADL36787.1|	MYBR domain class transcription factor [Malus x domestica]	sp|Q9SAK5|APL_ARATH	133	4e-31	Myb family transcription factor APL OS=Arabidopsis thaliana GN=APL PE=2 SV=2
Unigene12536_All	824	55.2731	55.102	0.00447284	301	8e-81	gi|302398597|gb|ADL36593.1|	BHLH domain class transcription factor [Malus x domestica]	sp|Q9FH37|ILR3_ARATH	288	2e-77	Transcription factor ILR3 OS=Arabidopsis thaliana GN=ILR3 PE=1 SV=1
Unigene42111_All	276	64.848	55.0752	0.235659	111	3e-24	gi|302398633|gb|ADL36611.1|	BZIP domain class transcription factor [Malus x domestica]	sp|Q9FMF5|RPT3_ARATH	50.4	3e-06	Root phototropism protein 3 OS=Arabidopsis thaliana GN=RPT3 PE=1 SV=1
Unigene11925_All	693	104.462	55.0275	0.924752	275	5e-73	gi|18410804|ref|NP_565106.1|	AtHB33 (ARABIDOPSIS THALIANA HOMEOBOX PROTEIN 33); DNA binding / transcription factor [Arabidopsis thaliana] >gi|114050583|gb|ABI49441.1| At1g75240 [Arabidopsis thaliana]	sp|Q9SB61|Y4466_ARATH	187	4e-47	ZF-HD homeobox protein At4g24660 OS=Arabidopsis thaliana GN=At4g24660 PE=1 SV=1
Unigene36384_All	628	35.5853	54.9349	-0.626442	369	1e-101	gi|291621301|dbj|BAI94488.1|	GRAS family transcription factor [Dianthus caryophyllus]	sp|Q69VG1|CIGR1_ORYSJ	326	8e-89	Chitin-inducible gibberellin-responsive protein 1 OS=Oryza sativa subsp. japonica GN=CIGR1 PE=2 SV=1
Unigene47530_All	212	209.175	54.8674	1.93069	116	7e-26	gi|302398841|gb|ADL36715.1|	HD domain class transcription factor [Malus x domestica]	sp|Q8LC03|ATB13_ARATH	73.2	5e-13	Homeobox-leucine zipper protein ATHB-13 OS=Arabidopsis thaliana GN=ATHB-13 PE=2 SV=2
Unigene26601_All	597	48.7384	54.5771	-0.163237	97.8	8e-20	gi|255537643|ref|XP_002509888.1|	transcription factor, putative [Ricinus communis] >gi|223549787|gb|EEF51275.1| transcription factor, putative [Ricinus communis]	--	--	--	--
Unigene43384_All	1114	30.9212	54.2249	-0.810359	254	1e-66	gi|289540909|gb|ADD09583.1|	transcription initiation factor [Trifolium repens]	sp|Q54XG7|DIMA_DICDI	68.2	1e-10	Basic-leucine zipper transcription factor A OS=Dictyostelium discoideum GN=dimA PE=1 SV=2
Unigene34562_All	1189	11.1426	54.1951	-2.28208	386	1e-106	gi|302398705|gb|ADL36647.1|	C2H2L domain class transcription factor [Malus x domestica]	sp|Q700D2|JKD_ARATH	338	3e-92	Zinc finger protein JACKDAW OS=Arabidopsis thaliana GN=JKD PE=1 SV=1
Unigene29902_All	501	154.175	53.822	1.5183	172	2e-42	gi|302398985|gb|ADL36787.1|	MYBR domain class transcription factor [Malus x domestica]	sp|Q9SAK5|APL_ARATH	70.9	4e-12	Myb family transcription factor APL OS=Arabidopsis thaliana GN=APL PE=2 SV=2
Unigene21383_All	763	60.2162	53.7904	0.162803	134	1e-30	gi|302398689|gb|ADL36639.1|	C2H2L domain class transcription factor [Malus x domestica]	--	--	--	--
Unigene48694_All	750	55.7272	53.7534	0.0520257	287	8e-77	gi|18396143|ref|NP_564269.1|	bZIP family transcription factor [Arabidopsis thaliana] >gi|15982836|gb|AAL09765.1| At1g27000/T7N9_6 [Arabidopsis thaliana]	--	--	--	--
Unigene53037_All	260	35.573	53.6348	-0.592387	131	3e-30	gi|225424442|ref|XP_002285121.1|	PREDICTED: similar to ZFP4 (ZINC FINGER PROTEIN 4); nucleic acid binding / transcription factor/ zinc ion binding [Vitis vinifera]	sp|Q39263|ZFP4_ARATH	76.3	6e-14	Zinc finger protein 4 OS=Arabidopsis thaliana GN=ZFP4 PE=2 SV=2
Unigene29878_All	523	77.3338	53.4535	0.532815	97.1	1e-19	gi|268374460|gb|ACZ04445.1|	bHLH1 transcription factor [Hevea brasiliensis]	sp|Q9ASX9|BH144_ARATH	53.9	5e-07	Transcription factor bHLH144 OS=Arabidopsis thaliana GN=BHLH144 PE=1 SV=1
Unigene16701_All	358	25.5559	52.983	-1.05187	156	6e-38	gi|297816498|ref|XP_002876132.1|	myb family transcription factor [Arabidopsis lyrata subsp. lyrata] >gi|297321970|gb|EFH52391.1| myb family transcription factor [Arabidopsis lyrata subsp. lyrata]	sp|Q4KKX4|NCOR1_XENTR	85.9	7e-17	Nuclear receptor corepressor 1 OS=Xenopus tropicalis GN=ncor1 PE=2 SV=1
Unigene32065_All	1361	12.3425	52.8334	-2.09782	261	2e-68	gi|302398839|gb|ADL36714.1|	HD domain class transcription factor [Malus x domestica]	sp|P46668|ATHB6_ARATH	209	5e-53	Homeobox-leucine zipper protein ATHB-6 OS=Arabidopsis thaliana GN=ATHB-6 PE=1 SV=1
Unigene5614_All	201	72.8776	52.6092	0.47016	60.8	5e-09	gi|302398633|gb|ADL36611.1|	BZIP domain class transcription factor [Malus x domestica]	--	--	--	--
Unigene24570_All	283	83.2065	52.3117	0.669563	97.1	6e-20	gi|145652329|gb|ABP88219.1|	transcription factor bZIP38 [Glycine max]	--	--	--	--
Unigene9221_All	638	13.3214	52.0021	-1.96482	362	3e-99	gi|302398711|gb|ADL36650.1|	C3HL domain class transcription factor [Malus x domestica]	sp|Q9XEE6|C3H29_ARATH	310	6e-84	Zinc finger CCCH domain-containing protein 29 OS=Arabidopsis thaliana GN=At2g40140 PE=2 SV=1
Unigene7819_All	398	47.9847	51.9755	-0.115257	214	2e-55	gi|302398623|gb|ADL36606.1|	BZIP domain class transcription factor [Malus x domestica]	sp|Q9LES3|AI5L2_ARATH	142	8e-34	ABSCISIC ACID-INSENSITIVE 5-like protein 2 OS=Arabidopsis thaliana GN=DPBF3 PE=1 SV=1
Unigene51972_All	655	50.3762	51.9641	-0.044773	376	1e-103	gi|302398639|gb|ADL36614.1|	BZIP domain class transcription factor [Malus x domestica]	sp|Q9S9Q9|Y1044_ARATH	318	2e-86	BTB/POZ domain-containing protein At1g30440 OS=Arabidopsis thaliana GN=At1g30440 PE=1 SV=2
Unigene9415_All	1768	32.8301	51.7358	-0.656144	506	1e-142	gi|302398633|gb|ADL36611.1|	BZIP domain class transcription factor [Malus x domestica]	sp|Q5KS50|NPH3_ORYSJ	219	5e-56	Coleoptile phototropism protein 1 OS=Oryza sativa subsp. japonica GN=CPT1 PE=2 SV=1
Unigene79611_All	260	103.642	51.6013	1.00614	50.1	8e-06	gi|302398709|gb|ADL36649.1|	C3HL domain class transcription factor [Malus x domestica] >gi|302398719|gb|ADL36654.1| C3HL domain class transcription factor [Malus x domestica]	sp|Q28DR4|H4_XENTR	50.1	4e-06	Histone H4 OS=Xenopus tropicalis GN=TGas006m08.1 PE=3 SV=1
Unigene363_All	1146	53.6154	51.442	0.0597007	431	1e-119	gi|302399127|gb|ADL36858.1|	WRKY domain class transcription factor [Malus x domestica]	sp|Q9SJA8|WRK17_ARATH	400	9e-111	Probable WRKY transcription factor 17 OS=Arabidopsis thaliana GN=WRKY17 PE=1 SV=2
Unigene3418_All	343	64.8617	51.2537	0.339711	152	9e-37	gi|46250703|dbj|BAD15085.1|	CCAAT-box binding factor HAP5 homolog [Daucus carota]	sp|Q8LCG7|NFYC2_ARATH	128	1e-29	Nuclear transcription factor Y subunit C-2 OS=Arabidopsis thaliana GN=NFYC2 PE=1 SV=2
Unigene46234_All	586	31.5665	50.9775	-0.691466	177	6e-44	gi|302398979|gb|ADL36784.1|	MYBR domain class transcription factor [Malus x domestica]	sp|Q8L7L8|TRP1_ARATH	75.5	2e-13	Telomere repeat-binding protein 1 OS=Arabidopsis thaliana GN=TRP1 PE=1 SV=2
Unigene31377_All	419	16.2273	50.9479	-1.6506	124	4e-28	gi|302398711|gb|ADL36650.1|	C3HL domain class transcription factor [Malus x domestica]	sp|Q93ZS9|C3H47_ARATH	105	1e-22	Zinc finger CCCH domain-containing protein 47 OS=Arabidopsis thaliana GN=At3g55980 PE=2 SV=1
Unigene29286_All	604	31.3707	50.7713	-0.694595	221	4e-57	gi|224126261|ref|XP_002319796.1|	GRAS family transcription factor [Populus trichocarpa] >gi|222858172|gb|EEE95719.1| GRAS family transcription factor [Populus trichocarpa]	sp|Q69VG1|CIGR1_ORYSJ	75.1	3e-13	Chitin-inducible gibberellin-responsive protein 1 OS=Oryza sativa subsp. japonica GN=CIGR1 PE=2 SV=1
Unigene15562_All	582	40.1159	50.7601	-0.339521	207	5e-53	gi|225453334|ref|XP_002270272.1|	PREDICTED: similar to transcription factor [Vitis vinifera]	--	--	--	--
Unigene29580_All	624	67.7811	50.6268	0.420982	232	3e-60	gi|145652329|gb|ABP88219.1|	transcription factor bZIP38 [Glycine max]	--	--	--	--
Unigene51567_All	256	12.3033	50.6004	-2.0401	56.6	8e-08	gi|209917183|gb|ACI96103.1|	ICE1 transcription factor [Vitis amurensis]	sp|Q9LSE2|ICE1_ARATH	52.4	9e-07	Transcription factor ICE1 OS=Arabidopsis thaliana GN=SCRM PE=1 SV=1
Unigene29326_All	613	32.4597	50.565	-0.639489	147	1e-34	gi|302398573|gb|ADL36581.1|	ARF domain class transcription factor [Malus x domestica]	sp|Q9ZSY8|IAA27_ARATH	122	2e-27	Auxin-responsive protein IAA27 OS=Arabidopsis thaliana GN=IAA27 PE=1 SV=1
Unigene814_All	412	18.2019	50.3698	-1.46847	248	2e-65	gi|302398697|gb|ADL36643.1|	C2H2L domain class transcription factor [Malus x domestica]	sp|Q9ZWA6|MGP_ARATH	205	6e-53	Zinc finger protein MAGPIE OS=Arabidopsis thaliana GN=MGP PE=1 SV=1
Unigene10236_All	1575	48.3757	49.9349	-0.0457659	545	1e-154	gi|193237591|dbj|BAG50072.1|	transcription factor CPP [Lotus japonicus]	sp|Q08CM4|LIN54_DANRE	127	3e-28	Protein lin-54 homolog OS=Danio rerio GN=lin54 PE=1 SV=1
Unigene813_All	314	17.0364	49.8834	-1.54994	125	1e-28	gi|302398697|gb|ADL36643.1|	C2H2L domain class transcription factor [Malus x domestica]	sp|Q700D2|JKD_ARATH	124	1e-28	Zinc finger protein JACKDAW OS=Arabidopsis thaliana GN=JKD PE=1 SV=1
Unigene11334_All	766	64.4838	49.6971	0.375775	189	2e-47	gi|124365580|gb|ABN09814.1|	Zinc finger, GATA-type [Medicago truncatula]	sp|Q9FH57|GATA5_ARATH	129	2e-29	GATA transcription factor 5 OS=Arabidopsis thaliana GN=GATA5 PE=2 SV=1
Unigene8414_All	261	122.209	49.631	1.30004	117	4e-26	gi|224097176|ref|XP_002310864.1|	AP2 domain-containing transcription factor [Populus trichocarpa] >gi|222853767|gb|EEE91314.1| AP2 domain-containing transcription factor [Populus trichocarpa]	sp|Q52QU2|AIL6_ARATH	108	8e-24	AP2-like ethylene-responsive transcription factor AIL6 OS=Arabidopsis thaliana GN=AIL6 PE=2 SV=1
Unigene43069_All	226	54.1976	49.4215	0.13309	55.1	2e-07	gi|224097176|ref|XP_002310864.1|	AP2 domain-containing transcription factor [Populus trichocarpa] >gi|222853767|gb|EEE91314.1| AP2 domain-containing transcription factor [Populus trichocarpa]	--	--	--	--
Unigene78823_All	245	0	49.3654	/	81.3	3e-15	gi|255547167|ref|XP_002514641.1|	transcription factor, putative [Ricinus communis] >gi|223546245|gb|EEF47747.1| transcription factor, putative [Ricinus communis]	--	--	--	--
Unigene2179_All	699	10.943	49.355	-2.17319	133	2e-30	gi|225456461|ref|XP_002284464.1|	PREDICTED: similar to bHLH transcription factor Upa20 [Vitis vinifera]	--	--	--	--
Unigene42410_All	1128	24.1552	49.2162	-1.0268	249	6e-65	gi|302398561|gb|ADL36575.1|	ARF domain class transcription factor [Malus x domestica]	sp|Q9XED8|ARFI_ARATH	176	3e-43	Auxin response factor 9 OS=Arabidopsis thaliana GN=ARF9 PE=2 SV=1
Unigene43329_All	578	18.8561	49.1675	-1.38267	145	2e-34	gi|171452362|dbj|BAG15872.1|	transcription factor [Bruguiera gymnorhiza]	sp|Q688R3|C3H33_ORYSJ	99.4	1e-20	Zinc finger CCCH domain-containing protein 33 OS=Oryza sativa subsp. japonica GN=Os05g0128200 PE=2 SV=1
Unigene36927_All	355	51.262	48.9627	0.0662067	110	4e-24	gi|30685150|ref|NP_188529.2|	VRN1 (REDUCED VERNALIZATION RESPONSE 1); transcription repressor [Arabidopsis thaliana] >gi|75153628|sp|Q8L3W1.1|VRN1_ARATH RecName: Full=B3 domain-containing transcription factor VRN1; AltName: Full=Protein VERNALIZATION 1 >gi|21734794|gb|AAM76972.1|AF289051_1 reduced vernalization response 1 [Arabidopsis thaliana] >gi|21734796|gb|AAM76973.1|AF289052_1 reduced vernalization response 1 [Arabidops…	sp|Q8L3W1|VRN1_ARATH	110	2e-24	B3 domain-containing transcription factor VRN1 OS=Arabidopsis thaliana GN=VRN1 PE=2 SV=1
Unigene27638_All	597	74.1962	48.7097	0.607136	102	3e-21	gi|18397703|ref|NP_566290.1|	zinc finger (GATA type) family protein [Arabidopsis thaliana] >gi|71660789|sp|Q8LG10.2|GAT15_ARATH RecName: Full=GATA transcription factor 15	sp|Q8LG10|GAT15_ARATH	102	2e-21	GATA transcription factor 15 OS=Arabidopsis thaliana GN=GATA15 PE=2 SV=2
Unigene251_All	1197	26.1458	48.6429	-0.89565	124	3e-27	gi|124359883|gb|ABN06173.1|	Transcriptional factor B3 [Medicago truncatula]	sp|Q8L3W1|VRN1_ARATH	110	3e-23	B3 domain-containing transcription factor VRN1 OS=Arabidopsis thaliana GN=VRN1 PE=2 SV=1
Unigene14975_All	605	64.1252	48.6119	0.399582	249	2e-65	gi|18397747|ref|NP_564369.1|	SUF4 (suppressor of FRIGIDA4); DNA binding / protein heterodimerization/ protein homodimerization/ transcription factor [Arabidopsis thaliana]	sp|O43670|ZN207_HUMAN	135	1e-31	Zinc finger protein 207 OS=Homo sapiens GN=ZNF207 PE=1 SV=1
Unigene41675_All	285	21.0503	48.4662	-1.20314	154	2e-37	gi|15232241|ref|NP_191562.1|	SPL12 (squamosa promoter-binding protein-like 12); transcription factor [Arabidopsis thaliana] >gi|67461584|sp|Q9S7P5.1|SPL12_ARATH RecName: Full=Squamosa promoter-binding-like protein 12 >gi|6006395|emb|CAB56768.1| squamosa promoter binding protein-like 12 [Arabidopsis thaliana] >gi|6006403|emb|CAB56769.1| squamosa promoter binding protein-like 12 [Arabidopsis thaliana] >gi|7076756|emb|CAB75918.…	sp|Q9S7P5|SPL12_ARATH	154	1e-37	Squamosa promoter-binding-like protein 12 OS=Arabidopsis thaliana GN=SPL12 PE=1 SV=1
Unigene7411_All	342	17.3958	48.3116	-1.47363	110	5e-24	gi|302398985|gb|ADL36787.1|	MYBR domain class transcription factor [Malus x domestica]	sp|Q9SAK5|APL_ARATH	61.2	2e-09	Myb family transcription factor APL OS=Arabidopsis thaliana GN=APL PE=2 SV=2
Unigene33861_All	256	68.1566	48.2769	0.49752	63.5	7e-10	gi|3859595|gb|AAC72861.1|	T15B16.1 gene product [Arabidopsis thaliana]	sp|P25977|UBF1_RAT	48.9	9e-06	Nucleolar transcription factor 1 OS=Rattus norvegicus GN=Ubtf PE=1 SV=1
Unigene32048_All	1379	58.333	48.2617	0.273434	408	1e-112	gi|115477441|ref|NP_001062316.1|	Os08g0528900 [Oryza sativa Japonica Group] >gi|113624285|dbj|BAF24230.1| Os08g0528900 [Oryza sativa Japonica Group]	sp|O14270|FHL1_SCHPO	75.1	1e-12	Fork head transcription factor 1 OS=Schizosaccharomyces pombe GN=fhl1 PE=2 SV=2
Unigene21041_All	1267	29.7521	48.0941	-0.692868	434	1e-120	gi|302399135|gb|ADL36862.1|	WRKY domain class transcription factor [Malus x domestica]	sp|O04336|WRK21_ARATH	348	5e-95	Probable WRKY transcription factor 21 OS=Arabidopsis thaliana GN=WRKY21 PE=1 SV=1
Unigene53127_All	275	255.063	48.0657	2.40777	169	9e-42	gi|302398841|gb|ADL36715.1|	HD domain class transcription factor [Malus x domestica]	sp|Q8LC03|ATB13_ARATH	138	9e-33	Homeobox-leucine zipper protein ATHB-13 OS=Arabidopsis thaliana GN=ATHB-13 PE=2 SV=2
Unigene51210_All	220	36.1324	48.0657	-0.411715	69.7	1e-11	gi|302399135|gb|ADL36862.1|	WRKY domain class transcription factor [Malus x domestica]	sp|O04336|WRK21_ARATH	57	3e-08	Probable WRKY transcription factor 21 OS=Arabidopsis thaliana GN=WRKY21 PE=1 SV=1
Unigene1227_All	426	39.667	47.7836	-0.268576	156	8e-38	gi|302398979|gb|ADL36784.1|	MYBR domain class transcription factor [Malus x domestica]	sp|Q9FFY9|TRP4_ARATH	96.3	6e-20	Telomere repeat-binding protein 4 OS=Arabidopsis thaliana GN=TRP4 PE=1 SV=1
Unigene31305_All	491	38.896	47.6496	-0.292842	191	3e-48	gi|302398603|gb|ADL36596.1|	BHLH domain class transcription factor [Malus x domestica]	sp|Q9CAA4|BIM2_ARATH	148	1e-35	Transcription factor BIM2 OS=Arabidopsis thaliana GN=BIM2 PE=1 SV=1
Unigene69382_All	916	0.4912	47.5475	-6.59692	205	7e-52	gi|302398821|gb|ADL36705.1|	HD domain class transcription factor [Malus x domestica]	sp|O04136|KNAP3_MALDO	188	5e-47	Homeobox protein knotted-1-like 3 OS=Malus domestica PE=2 SV=1
Unigene50332_All	285	23.3308	47.5386	-1.02686	118	2e-26	gi|224067164|ref|XP_002302387.1|	AP2 domain-containing transcription factor [Populus trichocarpa] >gi|222844113|gb|EEE81660.1| AP2 domain-containing transcription factor [Populus trichocarpa]	--	--	--	--
Unigene4809_All	260	110.949	47.5342	1.22286	105	2e-22	gi|302399079|gb|ADL36834.1|	TCP domain class transcription factor [Malus x domestica]	sp|Q5XIM9|TCPB_RAT	73.9	3e-13	T-complex protein 1 subunit beta OS=Rattus norvegicus GN=Cct2 PE=1 SV=3
Unigene37190_All	489	24.9461	47.439	-0.927259	226	1e-58	gi|30687530|ref|NP_181381.2|	WRKY33; transcription factor [Arabidopsis thaliana] >gi|148887455|sp|Q8S8P5.2|WRK33_ARATH RecName: Full=Probable WRKY transcription factor 33; AltName: Full=WRKY DNA-binding protein 33 >gi|190341121|gb|ACE74719.1| At2g38470 [Arabidopsis thaliana]	sp|Q8S8P5|WRK33_ARATH	226	7e-59	Probable WRKY transcription factor 33 OS=Arabidopsis thaliana GN=WRKY33 PE=1 SV=2
Unigene37791_All	788	44.8555	47.3871	-0.0792095	219	3e-56	gi|193237577|dbj|BAG50065.1|	transcription factor AP2-EREBP [Lotus japonicus]	sp|P42736|RAP23_ARATH	143	1e-33	Ethylene-responsive transcription factor RAP2-3 OS=Arabidopsis thaliana GN=RAP2-3 PE=1 SV=2
Unigene43477_All	604	13.9885	47.2699	-1.75668	281	5e-75	gi|87201358|gb|AAX07458.2|	ethylene-responsive element binding protein ERF2 [Gossypium hirsutum]	sp|Q9SSA8|RA212_ARATH	217	5e-56	Ethylene-responsive transcription factor RAP2-12 OS=Arabidopsis thaliana GN=RAP2-12 PE=2 SV=1
Unigene46100_All	1147	61.24	47.1909	0.375966	280	2e-74	gi|302398791|gb|ADL36690.1|	GATA domain class transcription factor [Malus x domestica]	sp|O82632|GATA9_ARATH	230	1e-59	GATA transcription factor 9 OS=Arabidopsis thaliana GN=GATA9 PE=2 SV=1
Unigene12248_All	812	40.2665	47.0446	-0.224449	470	1e-132	gi|224068777|ref|XP_002326197.1|	transcription factor DP, E2 dimerization partner protein [Populus trichocarpa] >gi|222833390|gb|EEE71867.1| transcription factor DP, E2 dimerization partner protein [Populus trichocarpa]	sp|Q14186|TFDP1_HUMAN	187	7e-47	Transcription factor Dp-1 OS=Homo sapiens GN=TFDP1 PE=1 SV=1
Unigene29827_All	340	41.172	47.0407	-0.192246	55.8	1e-07	gi|163889364|gb|ABY48134.1|	bHLH transcription factor [Medicago truncatula]	--	--	--	--
Unigene9508_All	1853	15.9724	47.0086	-1.55734	879	0	gi|22328861|ref|NP_193906.2|	ATML1 (MERISTEM LAYER 1); DNA binding / sequence-specific DNA binding / transcription factor [Arabidopsis thaliana] >gi|79325215|ref|NP_001031692.1| ATML1 (MERISTEM LAYER 1); DNA binding / sequence-specific DNA binding / transcription factor [Arabidopsis thaliana] >gi|75330714|sp|Q8RWU4.1|ATML1_ARATH RecName: Full=Homeobox-leucine zipper protein MERISTEM L1; AltName: Full=HD-ZIP protein ATML1; Al…	sp|Q8RWU4|ATML1_ARATH	879	0	Homeobox-leucine zipper protein MERISTEM L1 OS=Arabidopsis thaliana GN=ATML1 PE=2 SV=1
Unigene23524_All	882	34.6334	46.9825	-0.439959	265	6e-70	gi|297849196|ref|XP_002892479.1|	transcription factor jumonji domain-containing protein [Arabidopsis lyrata subsp. lyrata] >gi|297338321|gb|EFH68738.1| transcription factor jumonji domain-containing protein [Arabidopsis lyrata subsp. lyrata]	sp|Q6ZPY7|KDM3B_MOUSE	81.6	6e-15	Lysine-specific demethylase 3B OS=Mus musculus GN=Kdm3b PE=1 SV=2
Unigene51633_All	269	72.1111	46.9265	0.619818	129	8e-30	gi|145652381|gb|ABP88245.1|	transcription factor bZIP63 [Glycine max]	--	--	--	--
Unigene83617_All	671	0	46.8837	/	244	6e-64	gi|302399149|gb|ADL36869.1|	YABBY domain class transcription factor [Malus x domestica]	sp|Q8GW46|YAB5_ARATH	228	3e-59	Axial regulator YABBY 5 OS=Arabidopsis thaliana GN=YAB5 PE=2 SV=1
Unigene34290_All	671	118.467	46.7852	1.34036	452	1e-126	gi|13346180|gb|AAK19612.1|AF336279_1	GHDEL61 [Gossypium hirsutum]	sp|Q9FN69|GL3_ARATH	176	1e-43	Transcription factor GLABRA 3 OS=Arabidopsis thaliana GN=GL3 PE=1 SV=1
Unigene81450_All	311	55.6209	46.752	0.250599	99.4	1e-20	gi|18410804|ref|NP_565106.1|	AtHB33 (ARABIDOPSIS THALIANA HOMEOBOX PROTEIN 33); DNA binding / transcription factor [Arabidopsis thaliana] >gi|114050583|gb|ABI49441.1| At1g75240 [Arabidopsis thaliana]	sp|Q9SB61|Y4466_ARATH	80.9	2e-15	ZF-HD homeobox protein At4g24660 OS=Arabidopsis thaliana GN=At4g24660 PE=1 SV=1
Unigene19620_All	445	4.0445	46.6345	-3.52736	139	1e-32	gi|302398663|gb|ADL36626.1|	C2H2L domain class transcription factor [Malus x domestica]	sp|Q39265|ZFP6_ARATH	69.3	8e-12	Zinc finger protein 6 OS=Arabidopsis thaliana GN=ZFP6 PE=2 SV=1
Unigene64844_All	257	15.757	46.5461	-1.56267	73.2	9e-13	gi|289466355|gb|ADC94863.1|	MYB transcription factor 2 [Vitis pseudoreticulata]	sp|Q7SAT8|PAN1_NEUCR	30.4	3e-06	Actin cytoskeleton-regulatory complex protein pan-1 OS=Neurospora crassa GN=pan-1 PE=3 SV=1
Unigene31532_All	456	9.2095	46.5241	-2.33678	163	6e-40	gi|79536804|ref|NP_200133.2|	SPCH (SPEECHLESS); DNA binding / transcription factor [Arabidopsis thaliana] >gi|75294400|sp|Q700C7.1|SPCH_ARATH RecName: Full=Transcription factor SPEECHLESS; AltName: Full=Basic helix-loop-helix protein 98; Short=AtbHLH98; Short=bHLH 98; AltName: Full=Transcription factor EN 19; AltName: Full=bHLH transcription factor bHLH098 >gi|45935051|gb|AAS79560.1| basic helix-loop-helix family protein [Ar…	sp|Q700C7|SPCH_ARATH	163	3e-40	Transcription factor SPEECHLESS OS=Arabidopsis thaliana GN=SPCH PE=1 SV=1
Unigene22277_All	212	45.0422	46.4502	-0.0444075	138	2e-32	gi|302399091|gb|ADL36840.1|	TCP domain class transcription factor [Malus x domestica]	sp|P54410|TCPH_TETTH	117	2e-26	T-complex protein 1 subunit eta (Fragment) OS=Tetrahymena thermophila PE=3 SV=1
Unigene14512_All	478	119.025	46.3185	1.3616	264	4e-70	gi|302398833|gb|ADL36711.1|	HD domain class transcription factor [Malus x domestica]	sp|Q8LC03|ATB13_ARATH	243	5e-64	Homeobox-leucine zipper protein ATHB-13 OS=Arabidopsis thaliana GN=ATHB-13 PE=2 SV=2
Unigene14001_All	200	47.4948	46.2632	0.0379045	117	5e-26	gi|302399085|gb|ADL36837.1|	TCP domain class transcription factor [Malus x domestica]	sp|Q9NB32|TCPD_AEDTR	82	1e-15	T-complex protein 1 subunit delta OS=Aedes triseriatus PE=2 SV=1
Unigene8712_All	1383	55.2	46.2106	0.256444	399	1e-110	gi|302398983|gb|ADL36786.1|	MYBR domain class transcription factor [Malus x domestica]	sp|Q54IF9|MYBG_DICDI	182	5e-45	Myb-like protein G OS=Dictyostelium discoideum GN=mybG PE=3 SV=1
Unigene2003_All	565	19.2014	46.0877	-1.26317	121	4e-27	gi|18395724|ref|NP_564236.1|	myb family transcription factor [Arabidopsis thaliana] >gi|13926312|gb|AAK49622.1|AF372906_1 At1g25550/F2J7_21 [Arabidopsis thaliana] >gi|27363342|gb|AAO11590.1| At1g25550/F2J7_21 [Arabidopsis thaliana]	--	--	--	--
Unigene16256_All	286	48.9457	45.9859	0.0899905	131	2e-30	gi|226509164|ref|NP_001149869.1|	PUR ALPHA-1 [Zea mays] >gi|195635165|gb|ACG37051.1| PUR ALPHA-1 [Zea mays]	sp|Q9SKZ1|PUR_ARATH	119	8e-27	Transcription factor Pur-alpha 1 OS=Arabidopsis thaliana GN=PURA1 PE=1 SV=2
Unigene69456_All	299	14.2125	45.9758	-1.69371	103	6e-22	gi|224067164|ref|XP_002302387.1|	AP2 domain-containing transcription factor [Populus trichocarpa] >gi|222844113|gb|EEE81660.1| AP2 domain-containing transcription factor [Populus trichocarpa]	--	--	--	--
Unigene44026_All	910	28.5683	45.9727	-0.686362	345	5e-94	gi|302398591|gb|ADL36590.1|	BHLH domain class transcription factor [Malus x domestica]	sp|O23487|BH003_ARATH	291	3e-78	Transcription factor bHLH3 OS=Arabidopsis thaliana GN=BHLH3 PE=2 SV=1
Unigene19965_All	295	55.7566	45.9271	0.279797	101	3e-21	gi|149727917|gb|ABR28337.1|	MYB transcription factor MYB49 [Medicago truncatula]	--	--	--	--
Unigene50739_All	507	49.6001	45.8852	0.112314	72.4	2e-12	gi|297811035|ref|XP_002873401.1|	transcription factor/ transcription regulator [Arabidopsis lyrata subsp. lyrata] >gi|297319238|gb|EFH49660.1| transcription factor/ transcription regulator [Arabidopsis lyrata subsp. lyrata]	sp|Q9FMF4|SAC51_ARATH	71.6	2e-12	Transcription factor SAC51 OS=Arabidopsis thaliana GN=SAC51 PE=2 SV=1
Unigene4537_All	330	20.7553	45.8626	-1.14384	162	8e-40	gi|302398561|gb|ADL36575.1|	ARF domain class transcription factor [Malus x domestica]	sp|Q9C5W9|ARFR_ARATH	147	2e-35	Auxin response factor 18 OS=Arabidopsis thaliana GN=ARF18 PE=2 SV=1
Unigene28860_All	601	11.0637	45.8563	-2.05129	349	1e-95	gi|302398675|gb|ADL36632.1|	C2H2L domain class transcription factor [Malus x domestica]	sp|Q9ZWA6|MGP_ARATH	328	2e-89	Zinc finger protein MAGPIE OS=Arabidopsis thaliana GN=MGP PE=1 SV=1
Unigene31535_All	312	41.9826	45.7548	-0.124132	180	4e-45	gi|295881692|gb|ADG56590.1|	ALCATRAZ/SPATULA-like protein [Prunus persica]	sp|Q9FUA4|SPT_ARATH	155	7e-38	Transcription factor SPATULA OS=Arabidopsis thaliana GN=SPT PE=1 SV=1
Unigene20864_All	888	13.4557	45.6976	-1.7639	247	2e-64	gi|224069196|ref|XP_002326298.1|	AP2/ERF domain-containing transcription factor [Populus trichocarpa] >gi|148372128|gb|ABQ62995.1| RAP2-like protein [Populus trichocarpa] >gi|222833491|gb|EEE71968.1| AP2/ERF domain-containing transcription factor [Populus trichocarpa]	sp|Q84QC2|ERF17_ARATH	192	3e-48	Ethylene-responsive transcription factor ERF017 OS=Arabidopsis thaliana GN=ERF017 PE=2 SV=1
Unigene9181_All	1204	21.8415	45.6155	-1.06245	333	3e-90	gi|302398543|gb|ADL36566.1|	ABI3L domain class transcription factor [Malus x domestica]	sp|Q6Z3U3|Y7797_ORYSJ	271	9e-72	B3 domain-containing protein Os07g0679700 OS=Oryza sativa subsp. japonica GN=Os07g0679700 PE=2 SV=1
Unigene6255_All	338	17.4537	45.5593	-1.38421	167	3e-41	gi|302398697|gb|ADL36643.1|	C2H2L domain class transcription factor [Malus x domestica]	sp|Q9ZWA6|MGP_ARATH	124	2e-28	Zinc finger protein MAGPIE OS=Arabidopsis thaliana GN=MGP PE=1 SV=1
Unigene24029_All	630	11.2686	45.4239	-2.01114	300	1e-80	gi|18412734|ref|NP_567274.1|	PDF2 (PROTODERMAL FACTOR 2); DNA binding / transcription factor [Arabidopsis thaliana] >gi|75331628|sp|Q93V99.1|PDF2_ARATH RecName: Full=Homeobox-leucine zipper protein PROTODERMAL FACTOR 2; AltName: Full=HD-ZIP protein PDF2; AltName: Full=Homeodomain transcription factor PDF2 >gi|15983372|gb|AAL11554.1|AF424560_1 AT4g04890/T1J1_3 [Arabidopsis thaliana] >gi|14276060|dbj|BAB58961.1| protodermal fa…	sp|Q93V99|PDF2_ARATH	300	6e-81	Homeobox-leucine zipper protein PROTODERMAL FACTOR 2 OS=Arabidopsis thaliana GN=PDF2 PE=2 SV=1
Unigene10360_All	1204	8.0556	45.3959	-2.4945	577	1e-163	gi|302398725|gb|ADL36657.1|	C3HL domain class transcription factor [Malus x domestica]	sp|Q9LUZ4|C3H66_ARATH	494	5e-139	Zinc finger CCCH domain-containing protein 66 OS=Arabidopsis thaliana GN=At5g58620 PE=2 SV=1
Unigene12394_All	668	121.618	45.2145	1.4275	363	1e-100	gi|226425257|gb|ACO53628.1|	bHLH domain protein [Gossypium hirsutum]	sp|O49687|BH004_ARATH	262	1e-69	Transcription factor MYC4 OS=Arabidopsis thaliana GN=BHLH4 PE=2 SV=1
Unigene53030_All	259	16.2144	45.1659	-1.47796	52.8	1e-06	gi|42571545|ref|NP_973863.1|	BES1 (BRI1-EMS-SUPPRESSOR 1); protein binding / transcription factor/ transcription regulator [Arabidopsis thaliana]	sp|Q9LN63|BZR2_ARATH	51.6	1e-06	Protein BRASSINAZOLE-RESISTANT 2 OS=Arabidopsis thaliana GN=BZR2 PE=1 SV=1
Unigene9392_All	975	37.9446	45.1447	-0.250662	422	1e-117	gi|283484477|gb|ADB23456.1|	nuclear factor Y subunit C [Phaseolus vulgaris]	sp|Q8L4B2|NFYC9_ARATH	288	5e-77	Nuclear transcription factor Y subunit C-9 OS=Arabidopsis thaliana GN=NFYC9 PE=2 SV=1
Unigene83073_All	451	0	45.1348	/	149	1e-35	gi|15239489|ref|NP_200905.1|	TCP5 (TEOSINTE BRANCHED1, CYCLOIDEA AND PCF TRANSCRIPTION FACTOR 5); transcription factor [Arabidopsis thaliana] >gi|75171652|sp|Q9FME3.1|TCP5_ARATH RecName: Full=Transcription factor TCP5 >gi|119360035|gb|ABL66746.1| At5g60970 [Arabidopsis thaliana]	sp|Q9FME3|TCP5_ARATH	149	8e-36	Transcription factor TCP5 OS=Arabidopsis thaliana GN=TCP5 PE=2 SV=1
Unigene32267_All	447	62.7448	45.0952	0.476522	163	7e-40	gi|151934177|gb|ABS18426.1|	WRKY24 [Glycine max]	sp|P59583|WRK32_ARATH	137	2e-32	Probable WRKY transcription factor 32 OS=Arabidopsis thaliana GN=WRKY32 PE=2 SV=1
Unigene38095_All	759	19.102	45.018	-1.23678	236	2e-61	gi|18416509|ref|NP_568246.1|	HY5 (ELONGATED HYPOCOTYL 5); DNA binding / double-stranded DNA binding / transcription factor [Arabidopsis thaliana] >gi|20138463|sp|O24646.1|HY5_ARATH RecName: Full=Transcription factor HY5; AltName: Full=Protein LONG HYPOCOTYL 5; AltName: Full=bZIP transcription factor 56; Short=AtbZIP56 >gi|2244709|dbj|BAA21116.1| HY5 [Arabidopsis thaliana] >gi|2251085|dbj|BAA21327.1| HY5 [Arabidopsis thaliana…	sp|O24646|HY5_ARATH	236	9e-62	Transcription factor HY5 OS=Arabidopsis thaliana GN=HY5 PE=1 SV=1
Unigene7112_All	232	82.5341	45.0098	0.874751	88.2	3e-17	gi|302398699|gb|ADL36644.1|	C2H2L domain class transcription factor [Malus x domestica]	--	--	--	--
Unigene42503_All	1792	28.652	44.8839	-0.647562	740	0	gi|302398639|gb|ADL36614.1|	BZIP domain class transcription factor [Malus x domestica]	sp|Q9S9Q9|Y1044_ARATH	671	0	BTB/POZ domain-containing protein At1g30440 OS=Arabidopsis thaliana GN=At1g30440 PE=1 SV=2
Unigene16692_All	266	34.5827	44.7227	-0.370957	166	1e-40	gi|90823167|gb|ABE01085.1|	BTF3 [Nicotiana benthamiana]	sp|Q6PC91|BT3L4_DANRE	109	5e-24	Transcription factor BTF3 homolog 4 OS=Danio rerio GN=btf3l4 PE=2 SV=1
Unigene13456_All	578	137.528	44.7081	1.62112	119	2e-26	gi|18402256|ref|NP_566639.1|	ethylene-responsive protein -related [Arabidopsis thaliana] >gi|75311549|sp|Q9LT67.1|BH113_ARATH RecName: Full=Transcription factor bHLH113; AltName: Full=Basic helix-loop-helix protein 113; Short=AtbHLH113; Short=bHLH 113; AltName: Full=Transcription factor EN 61; AltName: Full=bHLH transcription factor bHLH113	sp|Q9LT67|BH113_ARATH	119	1e-26	Transcription factor bHLH113 OS=Arabidopsis thaliana GN=BHLH113 PE=2 SV=1
Unigene27455_All	823	42.2797	44.6491	-0.078666	352	4e-96	gi|55419646|gb|AAV51936.1|	bHLH transcription factor [Gossypium hirsutum]	sp|Q9LV17|BH079_ARATH	253	1e-66	Transcription factor bHLH79 OS=Arabidopsis thaliana GN=BHLH79 PE=2 SV=1
Unigene21156_All	843	30.2458	44.5306	-0.558062	343	2e-93	gi|18409132|ref|NP_564944.1|	basic helix-loop-helix (bHLH) family protein [Arabidopsis thaliana] >gi|75336852|sp|Q9S7Y1.1|BH030_ARATH RecName: Full=Transcription factor bHLH30; AltName: Full=Basic helix-loop-helix protein 30; Short=AtbHLH30; Short=bHLH 30; AltName: Full=Transcription factor EN 53; AltName: Full=bHLH transcription factor bHLH030	sp|Q9S7Y1|BH030_ARATH	343	1e-93	Transcription factor bHLH30 OS=Arabidopsis thaliana GN=BHLH30 PE=1 SV=1
Unigene21124_All	547	16.4516	44.3421	-1.43045	207	4e-53	gi|309099438|gb|ADO51775.1|	WRKY3 [Gossypium hirsutum]	sp|Q9ZQ70|WRKY3_ARATH	113	8e-25	Probable WRKY transcription factor 3 OS=Arabidopsis thaliana GN=WRKY3 PE=2 SV=1
Unigene36255_All	227	13.6549	44.2543	-1.6964	158	2e-38	gi|309099438|gb|ADO51775.1|	WRKY3 [Gossypium hirsutum]	sp|Q9ZQ70|WRKY3_ARATH	110	4e-24	Probable WRKY transcription factor 3 OS=Arabidopsis thaliana GN=WRKY3 PE=2 SV=1
Unigene24499_All	205	22.1927	44.1676	-0.992903	118	2e-26	gi|225464803|ref|XP_002268503.1|	PREDICTED: similar to FHY3 (FAR-RED ELONGATED HYPOCOTYLS 3); transcription factor [Vitis vinifera]	sp|Q9LIE5|FHY3_ARATH	108	1e-23	Protein FAR-RED ELONGATED HYPOCOTYL 3 OS=Arabidopsis thaliana GN=FHY3 PE=1 SV=1
Unigene39525_All	376	45.0749	44.1188	0.0309307	170	5e-42	gi|268374460|gb|ACZ04445.1|	bHLH1 transcription factor [Hevea brasiliensis]	sp|Q9ASX9|BH144_ARATH	102	7e-22	Transcription factor bHLH144 OS=Arabidopsis thaliana GN=BHLH144 PE=1 SV=1
Unigene37821_All	532	55.633	44.1016	0.33511	213	1e-54	gi|145324090|ref|NP_001077634.1|	SUF4 (suppressor of FRIGIDA4); DNA binding / protein heterodimerization/ protein homodimerization/ transcription factor [Arabidopsis thaliana]	--	--	--	--
Unigene45330_All	516	47.3785	44.0602	0.104756	208	2e-53	gi|224101169|ref|XP_002312168.1|	AP2/ERF domain-containing transcription factor [Populus trichocarpa] >gi|134038584|gb|ABO48360.1| abscisic acid insensitive 4-2 [Populus trichocarpa] >gi|222851988|gb|EEE89535.1| AP2/ERF domain-containing transcription factor [Populus trichocarpa]	sp|A0MES8|ABI4_ARATH	185	1e-46	Ethylene-responsive transcription factor ABI4 OS=Arabidopsis thaliana GN=ABI4 PE=1 SV=2
Unigene49053_All	564	41.4848	44.0602	-0.0868932	201	6e-51	gi|163889364|gb|ABY48134.1|	bHLH transcription factor [Medicago truncatula]	sp|Q9LSL1|BH093_ARATH	193	5e-49	Transcription factor bHLH93 OS=Arabidopsis thaliana GN=BHLH93 PE=1 SV=1
Unigene25782_All	1027	29.0134	44.0173	-0.601351	478	1e-134	gi|30685174|ref|NP_850182.1|	PUR ALPHA-1; nucleic acid binding [Arabidopsis thaliana] >gi|16930405|gb|AAL31888.1|AF419556_1 At2g32080/F22D22.17 [Arabidopsis thaliana]	sp|Q9SKZ1|PUR_ARATH	474	3e-133	Transcription factor Pur-alpha 1 OS=Arabidopsis thaliana GN=PURA1 PE=1 SV=2
Unigene31103_All	641	62.8636	43.9227	0.517258	205	4e-52	gi|302399051|gb|ADL36820.1|	SCL domain class transcription factor [Malus x domestica]	sp|Q9LDL7|PAT1_ARATH	201	3e-51	Scarecrow-like transcription factor PAT1 OS=Arabidopsis thaliana GN=PAT1 PE=2 SV=1
Unigene3258_All	393	60.5532	43.892	0.464245	144	2e-34	gi|224132502|ref|XP_002328301.1|	GATA zinc finger protein regulating nitrogen assimilation [Populus trichocarpa] >gi|222837816|gb|EEE76181.1| GATA zinc finger protein regulating nitrogen assimilation [Populus trichocarpa]	sp|Q6DBP8|GAT11_ARATH	129	6e-30	GATA transcription factor 11 OS=Arabidopsis thaliana GN=GATA11 PE=2 SV=1
Unigene15451_All	559	45.165	43.8631	0.0421974	242	2e-63	gi|302398963|gb|ADL36776.1|	MYBR domain class transcription factor [Malus x domestica]	sp|Q54IF9|MYBG_DICDI	97.1	7e-20	Myb-like protein G OS=Dictyostelium discoideum GN=mybG PE=3 SV=1
Unigene47985_All	326	35.8857	43.7899	-0.287189	136	8e-32	gi|186511471|ref|NP_001118919.1|	UNE12 (unfertilized embryo sac 12); DNA binding / transcription factor [Arabidopsis thaliana]	sp|O22768|UNE12_ARATH	136	5e-32	Transcription factor UNE12 OS=Arabidopsis thaliana GN=UNE12 PE=2 SV=2
Unigene52848_All	237	25.5246	43.7813	-0.778426	51.2	4e-06	gi|18391499|ref|NP_563926.1|	myb family transcription factor [Arabidopsis thaliana] >gi|13605875|gb|AAK32923.1|AF367336_1 At1g13300/T6J4_6 [Arabidopsis thaliana] >gi|21700901|gb|AAM70574.1| At1g13300/T6J4_6 [Arabidopsis thaliana]	--	--	--	--
Unigene46275_All	767	25.9424	43.6868	-0.751885	128	7e-29	gi|124360931|gb|ABN08903.1|	Helix-loop-helix DNA-binding [Medicago truncatula]	sp|Q8GZM7|PIF1_ARATH	118	5e-26	Transcription factor PIF1 OS=Arabidopsis thaliana GN=PIF1 PE=1 SV=1
Unigene36903_All	398	21.4801	43.6727	-1.02373	127	3e-46	gi|15233452|ref|NP_194639.1|	ethylene-responsive family protein [Arabidopsis thaliana] >gi|75159400|sp|Q8S3D1.2|BH068_ARATH RecName: Full=Transcription factor bHLH68; AltName: Full=Basic helix-loop-helix protein 68; Short=AtbHLH68; Short=bHLH 68; AltName: Full=Transcription factor EN 60; AltName: Full=bHLH transcription factor bHLH068	sp|Q8S3D1|BH068_ARATH	127	1e-46	Transcription factor bHLH68 OS=Arabidopsis thaliana GN=BHLH68 PE=2 SV=2
Unigene30181_All	277	69.126	43.6625	0.662834	171	2e-42	gi|302399067|gb|ADL36828.1|	TCP domain class transcription factor [Malus x domestica]	sp|P40227|TCPZ_HUMAN	135	8e-32	T-complex protein 1 subunit zeta OS=Homo sapiens GN=CCT6A PE=1 SV=3
Unigene42411_All	1458	16.3562	43.3802	-1.4072	675	0	gi|302398561|gb|ADL36575.1|	ARF domain class transcription factor [Malus x domestica]	sp|Q9ZPY6|ARFK_ARATH	568	5e-161	Auxin response factor 11 OS=Arabidopsis thaliana GN=ARF11 PE=2 SV=3
Unigene6720_All	1139	7.9008	43.2285	-2.45191	546	1e-154	gi|224067164|ref|XP_002302387.1|	AP2 domain-containing transcription factor [Populus trichocarpa] >gi|222844113|gb|EEE81660.1| AP2 domain-containing transcription factor [Populus trichocarpa]	sp|Q38914|ANT_ARATH	317	1e-85	AP2-like ethylene-responsive transcription factor ANT OS=Arabidopsis thaliana GN=ANT PE=1 SV=2
Unigene41949_All	251	27.487	43.1825	-0.651697	111	3e-24	gi|302398727|gb|ADL36658.1|	C3HL domain class transcription factor [Malus x domestica] >gi|302398729|gb|ADL36659.1| C3HL domain class transcription factor [Malus x domestica]	sp|P93755|C3H30_ARATH	94.4	2e-19	Zinc finger CCCH domain-containing protein 30 OS=Arabidopsis thaliana GN=At2g41900 PE=1 SV=2
Unigene77123_All	222	142.777	43.1671	1.72576	90.1	7e-18	gi|257136301|gb|ACV44452.1|	CCAAT-binding transcription factor family protein [Glycine max]	sp|Q93ZH2|NFYA3_ARATH	67.8	2e-11	Nuclear transcription factor Y subunit A-3 OS=Arabidopsis thaliana GN=NFYA3 PE=2 SV=2
Unigene24978_All	262	29.9586	42.883	-0.517436	67	6e-11	gi|30680909|ref|NP_179608.2|	PIL5 (PHYTOCHROME INTERACTING FACTOR 3-LIKE 5); DNA binding / phytochrome binding / transcription factor [Arabidopsis thaliana] >gi|75299660|sp|Q8GZM7.1|PIF1_ARATH RecName: Full=Transcription factor PIF1; AltName: Full=Basic helix-loop-helix protein 15; Short=AtbHLH15; Short=bHLH 15; AltName: Full=Protein PHY-INTERACTING FACTOR 1; AltName: Full=Protein PHYTOCHROME INTERACTING FACTOR 3-LIKE 5; Alt…	sp|Q8GZM7|PIF1_ARATH	67	3e-11	Transcription factor PIF1 OS=Arabidopsis thaliana GN=PIF1 PE=1 SV=1
Unigene42646_All	655	62.8176	42.7821	0.554162	311	3e-84	gi|87201358|gb|AAX07458.2|	ethylene-responsive element binding protein ERF2 [Gossypium hirsutum]	sp|Q9SSA8|RA212_ARATH	178	3e-44	Ethylene-responsive transcription factor RAP2-12 OS=Arabidopsis thaliana GN=RAP2-12 PE=2 SV=1
Unigene49216_All	527	32.1597	42.7643	-0.411153	196	2e-49	gi|79586698|ref|NP_680116.2|	REF6 (RELATIVE OF EARLY FLOWERING 6); nucleic acid binding / transcription factor/ zinc ion binding [Arabidopsis thaliana] >gi|50513173|gb|AAT77779.1| relative of early flowering 6 [Arabidopsis thaliana]	sp|Q3SYV7|ZN345_BOVIN	81.6	2e-15	Zinc finger protein 345 OS=Bos taurus GN=ZNF345 PE=2 SV=1
Unigene48773_All	538	17.6561	42.7498	-1.27575	207	4e-53	gi|87201358|gb|AAX07458.2|	ethylene-responsive element binding protein ERF2 [Gossypium hirsutum]	sp|Q9LUM4|RAP22_ARATH	79	2e-14	Ethylene-responsive transcription factor RAP2-2 OS=Arabidopsis thaliana GN=RAP2-2 PE=2 SV=2
Unigene26294_All	248	43.342	42.6389	0.0235955	152	1e-36	gi|302398623|gb|ADL36606.1|	BZIP domain class transcription factor [Malus x domestica]	sp|Q9LES3|AI5L2_ARATH	130	2e-30	ABSCISIC ACID-INSENSITIVE 5-like protein 2 OS=Arabidopsis thaliana GN=DPBF3 PE=1 SV=1
Unigene40429_All	1118	19.2734	42.267	-1.13292	495	1e-139	gi|225464803|ref|XP_002268503.1|	PREDICTED: similar to FHY3 (FAR-RED ELONGATED HYPOCOTYLS 3); transcription factor [Vitis vinifera]	sp|Q9LIE5|FHY3_ARATH	440	1e-122	Protein FAR-RED ELONGATED HYPOCOTYL 3 OS=Arabidopsis thaliana GN=FHY3 PE=1 SV=1
Unigene35450_All	1305	22.488	42.237	-0.909352	431	1e-119	gi|302398791|gb|ADL36690.1|	GATA domain class transcription factor [Malus x domestica]	sp|P69781|GAT12_ARATH	308	4e-83	GATA transcription factor 12 OS=Arabidopsis thaliana GN=GATA12 PE=2 SV=1
Unigene35801_All	565	45.3933	42.2276	0.104293	291	3e-78	gi|79325241|ref|NP_001031706.1|	ARF9 (AUXIN RESPONSE FACTOR 9); transcription factor [Arabidopsis thaliana]	sp|Q9XED8|ARFI_ARATH	291	2e-78	Auxin response factor 9 OS=Arabidopsis thaliana GN=ARF9 PE=2 SV=1
Unigene65190_All	263	9.3146	42.2174	-2.18027	76.6	8e-14	gi|302398603|gb|ADL36596.1|	BHLH domain class transcription factor [Malus x domestica]	sp|Q9CAA4|BIM2_ARATH	65.9	8e-11	Transcription factor BIM2 OS=Arabidopsis thaliana GN=BIM2 PE=1 SV=1
Unigene1127_All	331	50.2966	41.7307	0.269352	67.8	4e-11	gi|302398819|gb|ADL36704.1|	GRF domain class transcription factor [Malus x domestica]	--	--	--	--
Unigene29732_All	1755	48.2283	41.5747	0.214174	775	0	gi|224114479|ref|XP_002332364.1|	GRAS family transcription factor [Populus trichocarpa] >gi|222874681|gb|EEF11812.1| GRAS family transcription factor [Populus trichocarpa]	sp|Q9SZF7|SHR_ARATH	605	2e-172	Protein SHORT-ROOT OS=Arabidopsis thaliana GN=SHR PE=1 SV=1
Unigene45875_All	630	40.075	41.5425	-0.0518855	60.1	2e-08	gi|30682195|ref|NP_187854.2|	NF-YC11 (NUCLEAR FACTOR Y, SUBUNIT C11); DNA binding / transcription factor [Arabidopsis thaliana] >gi|18087597|gb|AAL58929.1|AF462841_1 At3g12480/MQC3.32 [Arabidopsis thaliana] >gi|23505853|gb|AAN28786.1| At3g12480/MQC3.32 [Arabidopsis thaliana]	--	--	--	--
Unigene19943_All	504	49.9945	41.3064	0.275404	55.5	3e-07	gi|1087017|gb|AAB35284.1|	arabinogalactan-protein [Nicotiana alata]	sp|Q54XG7|DIMA_DICDI	65.1	2e-10	Basic-leucine zipper transcription factor A OS=Dictyostelium discoideum GN=dimA PE=1 SV=2
Unigene45771_All	381	29.5243	41.2847	-0.483704	76.3	1e-13	gi|302398661|gb|ADL36625.1|	C2H2L domain class transcription factor [Malus x domestica]	--	--	--	--
Unigene20558_All	324	72.2143	41.2044	0.809486	104	3e-22	gi|302398677|gb|ADL36633.1|	C2H2L domain class transcription factor [Malus x domestica]	sp|Q9C8N5|STOP1_ARATH	80.9	2e-15	Protein SENSITIVE TO PROTON RHIZOTOXICITY 1 OS=Arabidopsis thaliana GN=STOP1 PE=2 SV=1
Unigene46566_All	2240	33.0767	41.0704	-0.312284	1140	0	gi|297843776|ref|XP_002889769.1|	MYB transcription factor [Arabidopsis lyrata subsp. lyrata] >gi|297335611|gb|EFH66028.1| MYB transcription factor [Arabidopsis lyrata subsp. lyrata]	sp|P92948|CDC5L_ARATH	1133	0	Cell division cycle 5-like protein OS=Arabidopsis thaliana GN=CDC5 PE=1 SV=2
Unigene2917_All	492	28.4522	40.9706	-0.526049	97.1	8e-20	gi|302399071|gb|ADL36830.1|	TCP domain class transcription factor [Malus x domestica]	sp|Q9C518|TCP8_ARATH	64.7	3e-10	Transcription factor TCP8 OS=Arabidopsis thaliana GN=TCP8 PE=2 SV=1
Unigene24997_All	419	41.0456	40.8529	0.00678908	105	2e-22	gi|302399135|gb|ADL36862.1|	WRKY domain class transcription factor [Malus x domestica]	sp|O04336|WRK21_ARATH	98.2	1e-20	Probable WRKY transcription factor 21 OS=Arabidopsis thaliana GN=WRKY21 PE=1 SV=1
Unigene8007_All	444	51.0079	40.7854	0.322668	105	2e-22	gi|297831204|ref|XP_002883484.1|	myb family transcription factor [Arabidopsis lyrata subsp. lyrata] >gi|297329324|gb|EFH59743.1| myb family transcription factor [Arabidopsis lyrata subsp. lyrata]	sp|Q9SAK5|APL_ARATH	60.5	4e-09	Myb family transcription factor APL OS=Arabidopsis thaliana GN=APL PE=2 SV=2
Unigene6632_All	1580	20.2193	40.6581	-1.00781	518	1e-146	gi|193734712|gb|ACF19982.1|	MYC2 [Hevea brasiliensis]	sp|O49687|BH004_ARATH	285	9e-76	Transcription factor MYC4 OS=Arabidopsis thaliana GN=BHLH4 PE=2 SV=1
Unigene29294_All	898	24.4962	40.6256	-0.729831	189	3e-47	gi|302398643|gb|ADL36616.1|	BZIP domain class transcription factor [Malus x domestica] >gi|302398645|gb|ADL36617.1| BZIP domain class transcription factor [Malus x domestica]	sp|P24068|OCS1_MAIZE	92.8	3e-18	Ocs element-binding factor 1 OS=Zea mays GN=OBF1 PE=2 SV=2
Unigene76391_All	215	133.706	40.5764	1.72035	146	8e-35	gi|302398833|gb|ADL36711.1|	HD domain class transcription factor [Malus x domestica]	sp|Q8S7W9|HOX21_ORYSJ	141	1e-33	Homeobox-leucine zipper protein HOX21 OS=Oryza sativa subsp. japonica GN=HOX21 PE=2 SV=1
Unigene41731_All	283	31.622	40.4015	-0.35348	73.6	7e-13	gi|257136301|gb|ACV44452.1|	CCAAT-binding transcription factor family protein [Glycine max]	sp|Q93ZH2|NFYA3_ARATH	50.8	3e-06	Nuclear transcription factor Y subunit A-3 OS=Arabidopsis thaliana GN=NFYA3 PE=2 SV=2
Unigene25304_All	517	37.5201	40.2678	-0.101963	98.2	4e-20	gi|30685150|ref|NP_188529.2|	VRN1 (REDUCED VERNALIZATION RESPONSE 1); transcription repressor [Arabidopsis thaliana] >gi|75153628|sp|Q8L3W1.1|VRN1_ARATH RecName: Full=B3 domain-containing transcription factor VRN1; AltName: Full=Protein VERNALIZATION 1 >gi|21734794|gb|AAM76972.1|AF289051_1 reduced vernalization response 1 [Arabidopsis thaliana] >gi|21734796|gb|AAM76973.1|AF289052_1 reduced vernalization response 1 [Arabidops…	sp|Q8L3W1|VRN1_ARATH	98.2	2e-20	B3 domain-containing transcription factor VRN1 OS=Arabidopsis thaliana GN=VRN1 PE=2 SV=1
Unigene6893_All	440	19.0888	40.255	-1.07644	241	1e-63	gi|45544867|gb|AAS67369.1|	CONSTANS interacting protein 2a [Solanum lycopersicum]	sp|Q9FMV5|NFYC4_ARATH	239	3e-63	Nuclear transcription factor Y subunit C-4 OS=Arabidopsis thaliana GN=NFYC4 PE=2 SV=1
Unigene31358_All	481	38.6652	40.1213	-0.0533327	164	5e-40	gi|302399141|gb|ADL36865.1|	WRKY domain class transcription factor [Malus x domestica]	sp|Q9FG77|WRKY2_ARATH	75.5	1e-13	Probable WRKY transcription factor 2 OS=Arabidopsis thaliana GN=WRKY2 PE=2 SV=1
Unigene27484_All	877	38.4223	40.0912	-0.0613417	447	1e-125	gi|302398547|gb|ADL36568.1|	ALF domain class transcription factor [Malus x domestica]	sp|O81488|Y5621_ARATH	411	3e-114	PHD finger protein At5g26210 OS=Arabidopsis thaliana GN=At5g26210 PE=1 SV=2
Unigene14260_All	429	62.8137	39.9007	0.654665	198	2e-50	gi|82621186|gb|ABB86281.1|	transcription factor APFI-like [Solanum tuberosum]	sp|Q54JC2|Y2881_DICDI	104	2e-22	Uncharacterized protein DDB_G0288155 OS=Dictyostelium discoideum GN=DDB_G0288155 PE=1 SV=1
Unigene67349_All	327	13.9129	39.8159	-1.51692	65.5	2e-10	gi|148595730|emb|CAM12544.1|	YA6 [Antirrhinum majus]	sp|Q8VY64|NFYA4_ARATH	52.8	7e-07	Nuclear transcription factor Y subunit A-4 OS=Arabidopsis thaliana GN=NFYA4 PE=2 SV=1
Unigene40857_All	551	37.7454	39.4622	-0.0641706	268	3e-71	gi|302398635|gb|ADL36612.1|	BZIP domain class transcription factor [Malus x domestica]	sp|P23922|HBP1A_WHEAT	169	8e-42	Transcription factor HBP-1a OS=Triticum aestivum PE=2 SV=1
Unigene1250_All	1002	102.584	39.4431	1.37896	315	8e-85	gi|302399097|gb|ADL36843.1|	TLP domain class transcription factor [Malus x domestica] >gi|302399105|gb|ADL36847.1| TLP domain class transcription factor [Malus x domestica]	sp|Q6Z2G9|TLP5_ORYSJ	280	1e-74	Tubby-like F-box protein 5 OS=Oryza sativa subsp. japonica GN=TULP5 PE=2 SV=1
Unigene28697_All	519	29.1876	38.9665	-0.416879	191	5e-48	gi|257136301|gb|ACV44452.1|	CCAAT-binding transcription factor family protein [Glycine max]	sp|Q93ZH2|NFYA3_ARATH	164	2e-40	Nuclear transcription factor Y subunit A-3 OS=Arabidopsis thaliana GN=NFYA3 PE=2 SV=2
Unigene5521_All	266	29.3201	38.7597	-0.402667	115	1e-25	gi|124360931|gb|ABN08903.1|	Helix-loop-helix DNA-binding [Medicago truncatula]	sp|Q8GZM7|PIF1_ARATH	62.8	7e-10	Transcription factor PIF1 OS=Arabidopsis thaliana GN=PIF1 PE=1 SV=1
Unigene673_All	1607	29.3372	38.7412	-0.401137	442	1e-123	gi|140053518|gb|ABE79573.2|	Bromodomain [Medicago truncatula]	sp|Q9FT54|GTE6_ARATH	77.4	3e-13	Transcription factor GTE6 OS=Arabidopsis thaliana GN=GTE6 PE=2 SV=1
Unigene413_All	224	35.264	38.356	-0.121256	150	6e-36	gi|47934119|gb|AAT39542.1|	transcription factor DRE-binding factor 2 [Gossypium hirsutum] >gi|71800653|gb|AAZ41376.1| dehydration responsive element-binding protein 2 [Gossypium hirsutum]	sp|Q8H1E4|RAP24_ARATH	67	3e-11	Ethylene-responsive transcription factor RAP2-4 OS=Arabidopsis thaliana GN=RAP2-4 PE=2 SV=1
Unigene23837_All	612	29.3269	38.3367	-0.386502	150	8e-36	gi|302398597|gb|ADL36593.1|	BHLH domain class transcription factor [Malus x domestica]	sp|Q9FH37|ILR3_ARATH	132	1e-30	Transcription factor ILR3 OS=Arabidopsis thaliana GN=ILR3 PE=1 SV=1
Unigene82971_All	431	0.348	38.3354	-6.78345	251	1e-66	gi|210160856|gb|ACJ09316.1|	KNAT3-like transcription factor [Juglans nigra]	sp|P48000|KNAT3_ARATH	242	6e-64	Homeobox protein knotted-1-like 3 OS=Arabidopsis thaliana GN=KNAT3 PE=1 SV=1
Unigene17663_All	1265	9.7223	38.2958	-1.97782	301	1e-80	gi|302398805|gb|ADL36697.1|	GATA domain class transcription factor [Malus x domestica]	sp|Q9FH57|GATA5_ARATH	230	1e-59	GATA transcription factor 5 OS=Arabidopsis thaliana GN=GATA5 PE=2 SV=1
Unigene33933_All	2221	30.546	38.2377	-0.324012	205	8e-73	gi|301349391|gb|ADK74339.1|	bZIP transcription factor [Phalaenopsis amabilis]	sp|Q9SX27|PAN_ARATH	197	2e-68	Transcription factor PERIANTHIA OS=Arabidopsis thaliana GN=PAN PE=1 SV=1
Unigene26822_All	445	15.3916	38.0205	-1.30463	52	2e-06	gi|302398725|gb|ADL36657.1|	C3HL domain class transcription factor [Malus x domestica]	--	--	--	--
Unigene9434_All	1136	36.6157	37.9903	-0.0531687	301	8e-81	gi|30682195|ref|NP_187854.2|	NF-YC11 (NUCLEAR FACTOR Y, SUBUNIT C11); DNA binding / transcription factor [Arabidopsis thaliana] >gi|18087597|gb|AAL58929.1|AF462841_1 At3g12480/MQC3.32 [Arabidopsis thaliana] >gi|23505853|gb|AAN28786.1| At3g12480/MQC3.32 [Arabidopsis thaliana]	sp|Q54DA1|NC2A_DICDI	113	2e-24	Dr1-associated corepressor homolog OS=Dictyostelium discoideum GN=drap1 PE=3 SV=1
Unigene52805_All	232	60.5537	37.888	0.676474	131	3e-30	gi|213053812|gb|ACJ39211.1|	inducer of CBF expression 1 [Glycine max]	sp|Q9LSE2|ICE1_ARATH	127	2e-29	Transcription factor ICE1 OS=Arabidopsis thaliana GN=SCRM PE=1 SV=1
Unigene37291_All	626	8.5454	37.796	-2.14501	122	3e-27	gi|110931770|gb|ABH02884.1|	MYB transcription factor MYB164 [Glycine max]	sp|Q7TQ20|DNJC2_RAT	50.4	9e-06	DnaJ homolog subfamily C member 2 OS=Rattus norvegicus GN=Dnajc2 PE=2 SV=1
Unigene37540_All	590	26.1836	37.7499	-0.527809	129	3e-29	gi|302398611|gb|ADL36600.1|	BHLH domain class transcription factor [Malus x domestica]	sp|Q9C7T4|BH096_ARATH	114	4e-25	Transcription factor bHLH96 OS=Arabidopsis thaliana GN=BHLH96 PE=2 SV=1
Unigene40516_All	1026	56.9626	37.7475	0.593634	246	4e-64	gi|292668913|gb|ADE41111.1|	AP2 domain class transcription factor [Malus x domestica]	sp|Q9LW49|ERF4_NICSY	151	6e-36	Ethylene-responsive transcription factor 4 OS=Nicotiana sylvestris GN=ERF4 PE=2 SV=1
Unigene48006_All	549	30.962	37.6799	-0.283296	198	3e-50	gi|302398969|gb|ADL36779.1|	MYBR domain class transcription factor [Malus x domestica]	--	--	--	--
Unigene14992_All	729	42.9308	37.6234	0.190383	285	5e-76	gi|302398999|gb|ADL36794.1|	NAC domain class transcription factor [Malus x domestica]	sp|Q84K00|NAC78_ARATH	182	2e-45	NAC domain-containing protein 78 OS=Arabidopsis thaliana GN=NAC078 PE=2 SV=2
Unigene69567_All	233	32.829	37.4417	-0.189675	154	3e-37	gi|87240537|gb|ABD32395.1|	Histone-fold/TFIID-TAF/NF-Y [Medicago truncatula]	sp|Q8L4B2|NFYC9_ARATH	147	2e-35	Nuclear transcription factor Y subunit C-9 OS=Arabidopsis thaliana GN=NFYC9 PE=2 SV=1
Unigene48262_All	394	14.3385	37.4064	-1.38339	159	9e-39	gi|171452362|dbj|BAG15872.1|	transcription factor [Bruguiera gymnorhiza]	sp|Q9XEE6|C3H29_ARATH	144	1e-34	Zinc finger CCCH domain-containing protein 29 OS=Arabidopsis thaliana GN=At2g40140 PE=2 SV=1
Unigene28617_All	454	53.0779	37.2668	0.51022	182	9e-46	gi|302398699|gb|ADL36644.1|	C2H2L domain class transcription factor [Malus x domestica]	sp|Q90Y35|ZN622_CHICK	82.4	1e-15	Zinc finger protein 622 OS=Gallus gallus GN=ZNF622 PE=2 SV=1
Unigene2202_All	787	7.8772	37.202	-2.23963	258	6e-68	gi|225456461|ref|XP_002284464.1|	PREDICTED: similar to bHLH transcription factor Upa20 [Vitis vinifera]	sp|Q93W88|BH137_ARATH	160	9e-39	Transcription factor bHLH137 OS=Arabidopsis thaliana GN=BHLH137 PE=2 SV=1
Unigene38141_All	550	9.3626	37.1307	-1.98763	194	4e-49	gi|302398693|gb|ADL36641.1|	C2H2L domain class transcription factor [Malus x domestica]	sp|Q9ZNU9|SAP3_ARATH	181	3e-45	Zinc finger A20 and AN1 domain-containing stress-associated protein 3 OS=Arabidopsis thaliana GN=SAP3 PE=2 SV=1
Unigene32567_All	276	5.4342	37.1159	-2.7719	93.2	8e-19	gi|209917183|gb|ACI96103.1|	ICE1 transcription factor [Vitis amurensis]	sp|Q9LSE2|ICE1_ARATH	73.9	3e-13	Transcription factor ICE1 OS=Arabidopsis thaliana GN=SCRM PE=1 SV=1
Unigene32172_All	892	34.077	37.0461	-0.120523	218	6e-56	gi|79353238|ref|NP_174025.3|	ATHB54 (ARABIDOPSIS THALIANA HOMEOBOX PROTEIN 54); nucleic acid binding / transcription factor [Arabidopsis thaliana] >gi|75334969|sp|Q9LFY2.1|ATB54_ARATH RecName: Full=Homeobox-leucine zipper protein ATHB-54; AltName: Full=HD-ZIP protein ATHB-54; AltName: Full=Homeodomain transcription factor ATHB-54 >gi|8778855|gb|AAF79854.1|AC000348_7 T7N9.11 [Arabidopsis thaliana]	sp|Q9LFY2|ATB54_ARATH	218	3e-56	Homeobox-leucine zipper protein ATHB-54 OS=Arabidopsis thaliana GN=ATHB-54 PE=2 SV=1
Unigene16827_All	275	42.359	37.0106	0.19473	57	7e-08	gi|302398819|gb|ADL36704.1|	GRF domain class transcription factor [Malus x domestica]	--	--	--	--
Unigene39599_All	484	27.4763	37.0051	-0.429536	70.5	8e-12	gi|40806799|gb|AAR92199.1|	reduced vernalization response 1 [Brassica rapa]	sp|Q8L3W1|VRN1_ARATH	69.7	8e-12	B3 domain-containing transcription factor VRN1 OS=Arabidopsis thaliana GN=VRN1 PE=2 SV=1
Unigene50754_All	284	38.2001	37.0012	0.0460044	52.8	1e-06	gi|227202838|dbj|BAH56892.1|	AT5G50010 [Arabidopsis thaliana]	sp|Q9FGB0|BH145_ARATH	52.8	7e-07	Transcription factor bHLH145 OS=Arabidopsis thaliana GN=BHLH145 PE=2 SV=1
Unigene53167_All	284	8.0977	37.0012	-2.19199	56.2	1e-07	gi|209917183|gb|ACI96103.1|	ICE1 transcription factor [Vitis amurensis]	sp|Q9LSE2|ICE1_ARATH	54.7	2e-07	Transcription factor ICE1 OS=Arabidopsis thaliana GN=SCRM PE=1 SV=1
Unigene39600_All	376	33.9059	36.9121	-0.122557	211	2e-54	gi|302398573|gb|ADL36581.1|	ARF domain class transcription factor [Malus x domestica]	sp|Q38826|IAA8_ARATH	183	2e-46	Auxin-responsive protein IAA8 OS=Arabidopsis thaliana GN=IAA8 PE=1 SV=1
Unigene10786_All	791	99.6731	36.8468	1.43566	219	3e-56	gi|224079173|ref|XP_002305780.1|	AP2/ERF domain-containing transcription factor [Populus trichocarpa] >gi|222848744|gb|EEE86291.1| AP2/ERF domain-containing transcription factor [Populus trichocarpa]	sp|Q94ID6|ERF81_ARATH	167	7e-41	Ethylene-responsive transcription factor 12 OS=Arabidopsis thaliana GN=ERF12 PE=2 SV=1
Unigene14764_All	343	15.8875	36.8025	-1.21191	102	2e-21	gi|302398979|gb|ADL36784.1|	MYBR domain class transcription factor [Malus x domestica]	sp|Q6R0E3|TRP5_ARATH	86.3	5e-17	Telomere repeat-binding protein 5 OS=Arabidopsis thaliana GN=TRP5 PE=1 SV=2
Unigene52476_All	212	63.2006	36.7861	0.780778	131	2e-30	gi|82621186|gb|ABB86281.1|	transcription factor APFI-like [Solanum tuberosum]	sp|P0A9X0|YRDA_SHIFL	70.9	2e-12	Protein yrdA OS=Shigella flexneri GN=yrdA PE=3 SV=1
Unigene11466_All	460	14.2376	36.637	-1.3636	152	1e-36	gi|55419650|gb|AAV51938.1|	AP2/EREBP transcription factor ERF-1 [Gossypium hirsutum]	sp|O80340|ERF78_ARATH	50.8	3e-06	Ethylene-responsive transcription factor 4 OS=Arabidopsis thaliana GN=ERF4 PE=1 SV=1
Unigene919_All	1308	44.911	36.6326	0.293941	319	6e-86	gi|209917183|gb|ACI96103.1|	ICE1 transcription factor [Vitis amurensis]	sp|Q9LSE2|ICE1_ARATH	264	1e-69	Transcription factor ICE1 OS=Arabidopsis thaliana GN=SCRM PE=1 SV=1
Unigene9499_All	940	25.7419	36.42	-0.500612	552	1e-156	gi|297843776|ref|XP_002889769.1|	MYB transcription factor [Arabidopsis lyrata subsp. lyrata] >gi|297335611|gb|EFH66028.1| MYB transcription factor [Arabidopsis lyrata subsp. lyrata]	sp|P92948|CDC5L_ARATH	551	3e-156	Cell division cycle 5-like protein OS=Arabidopsis thaliana GN=CDC5 PE=1 SV=2
Unigene16559_All	255	19.9978	36.2849	-0.859528	51.2	4e-06	gi|193237591|dbj|BAG50072.1|	transcription factor CPP [Lotus japonicus]	--	--	--	--
Unigene26462_All	1399	18.8686	36.2339	-0.941353	366	1e-100	gi|302398799|gb|ADL36694.1|	GATA domain class transcription factor [Malus x domestica]	sp|Q9FH57|GATA5_ARATH	322	3e-87	GATA transcription factor 5 OS=Arabidopsis thaliana GN=GATA5 PE=2 SV=1
Unigene20847_All	599	32.8011	36.1897	-0.141835	122	2e-27	gi|131054094|gb|ABO32773.1|	MYB transcription factor MYB34 [Medicago truncatula]	--	--	--	--
Unigene37561_All	1211	39.9626	36.1286	0.145509	298	1e-79	gi|124360931|gb|ABN08903.1|	Helix-loop-helix DNA-binding [Medicago truncatula]	sp|Q8GZM7|PIF1_ARATH	232	4e-60	Transcription factor PIF1 OS=Arabidopsis thaliana GN=PIF1 PE=1 SV=1
Unigene26296_All	333	42.9383	35.9229	0.257361	57.8	4e-08	gi|302398623|gb|ADL36606.1|	BZIP domain class transcription factor [Malus x domestica]	sp|Q9LES3|AI5L2_ARATH	53.1	5e-07	ABSCISIC ACID-INSENSITIVE 5-like protein 2 OS=Arabidopsis thaliana GN=DPBF3 PE=1 SV=1
Unigene23913_All	560	40.7098	35.7596	0.187046	155	4e-37	gi|124360874|gb|ABN08846.1|	Homeodomain-related [Medicago truncatula]	sp|Q9SAK5|APL_ARATH	123	7e-28	Myb family transcription factor APL OS=Arabidopsis thaliana GN=APL PE=2 SV=2
Unigene4231_All	930	60.2622	35.6745	0.75636	246	4e-64	gi|302398759|gb|ADL36674.1|	COL domain class transcription factor [Malus x domestica]	sp|Q9SYM2|STHY_ARATH	110	1e-23	Probable salt tolerance-like protein At1g78600 OS=Arabidopsis thaliana GN=At1g78600 PE=1 SV=2
Unigene45482_All	593	105.553	35.6642	1.56542	280	6e-75	gi|302399097|gb|ADL36843.1|	TLP domain class transcription factor [Malus x domestica] >gi|302399105|gb|ADL36847.1| TLP domain class transcription factor [Malus x domestica]	sp|Q6Z2G9|TLP5_ORYSJ	235	1e-61	Tubby-like F-box protein 5 OS=Oryza sativa subsp. japonica GN=TULP5 PE=2 SV=1
Unigene31555_All	304	72.525	35.654	1.02441	152	1e-36	gi|30694089|ref|NP_567003.2|	BZIP25 (BASIC LEUCINE ZIPPER 25); protein heterodimerization/ transcription factor [Arabidopsis thaliana] >gi|7258365|emb|CAB77582.1| bZIP transcription factor-like protein [Arabidopsis thaliana] >gi|15982805|gb|AAL09750.1| bZIP transcription factor-like protein [Arabidopsis thaliana]	sp|Q99090|CPRF2_PETCR	137	3e-32	Light-inducible protein CPRF2 OS=Petroselinum crispum GN=CPRF2 PE=2 SV=2
Unigene8792_All	1047	32.9954	35.6016	-0.109677	184	1e-45	gi|295881692|gb|ADG56590.1|	ALCATRAZ/SPATULA-like protein [Prunus persica]	sp|Q9FUA4|SPT_ARATH	150	2e-35	Transcription factor SPATULA OS=Arabidopsis thaliana GN=SPT PE=1 SV=1
Unigene20687_All	909	6.9299	35.3354	-2.35021	221	1e-56	gi|79536804|ref|NP_200133.2|	SPCH (SPEECHLESS); DNA binding / transcription factor [Arabidopsis thaliana] >gi|75294400|sp|Q700C7.1|SPCH_ARATH RecName: Full=Transcription factor SPEECHLESS; AltName: Full=Basic helix-loop-helix protein 98; Short=AtbHLH98; Short=bHLH 98; AltName: Full=Transcription factor EN 19; AltName: Full=bHLH transcription factor bHLH098 >gi|45935051|gb|AAS79560.1| basic helix-loop-helix family protein [Ar…	sp|Q700C7|SPCH_ARATH	221	7e-57	Transcription factor SPEECHLESS OS=Arabidopsis thaliana GN=SPCH PE=1 SV=1
Unigene56689_All	276	33.692	35.2003	-0.0631817	88.2	3e-17	gi|113367206|gb|ABI34660.1|	bZIP transcription factor bZIP109 [Glycine max]	--	--	--	--
Unigene23855_All	436	15.7093	35.1673	-1.16262	145	2e-34	gi|295913628|gb|ADG58058.1|	transcription factor [Lycoris longituba]	sp|Q9FH37|ILR3_ARATH	125	7e-29	Transcription factor ILR3 OS=Arabidopsis thaliana GN=ILR3 PE=1 SV=1
Unigene47551_All	288	38.0167	35.1105	0.114731	55.5	2e-07	gi|302399103|gb|ADL36846.1|	TLP domain class transcription factor [Malus x domestica]	sp|Q75HX5|TLP8_ORYSJ	55.5	1e-07	Tubby-like F-box protein 8 OS=Oryza sativa subsp. japonica GN=TULP8 PE=2 SV=1
Unigene25054_All	422	36.7258	35.0811	0.0660999	68.9	2e-11	gi|255544598|ref|XP_002513360.1|	ccaat-binding transcription factor, putative [Ricinus communis] >gi|223547268|gb|EEF48763.1| ccaat-binding transcription factor, putative [Ricinus communis]	--	--	--	--
Unigene3459_All	553	44.9318	35.0171	0.359677	228	4e-59	gi|90186489|gb|ABD91517.1|	transcription factory NF-YB [Salvia miltiorrhiza]	sp|Q9SLG0|NFYB1_ARATH	221	3e-57	Nuclear transcription factor Y subunit B-1 OS=Arabidopsis thaliana GN=NFYB1 PE=1 SV=2
Unigene51964_All	607	37.64	34.9505	0.106954	264	5e-70	gi|33339703|gb|AAQ14331.1|AF283506_1	MYC1 [Catharanthus roseus]	sp|Q9LV17|BH079_ARATH	192	2e-48	Transcription factor bHLH79 OS=Arabidopsis thaliana GN=BHLH79 PE=2 SV=1
Unigene29385_All	695	15.8256	34.8995	-1.14095	154	1e-36	gi|193237591|dbj|BAG50072.1|	transcription factor CPP [Lotus japonicus]	--	--	--	--
Unigene42210_All	261	55.5495	34.6911	0.679208	114	4e-25	gi|47934119|gb|AAT39542.1|	transcription factor DRE-binding factor 2 [Gossypium hirsutum] >gi|71800653|gb|AAZ41376.1| dehydration responsive element-binding protein 2 [Gossypium hirsutum]	sp|Q8H1E4|RAP24_ARATH	66.2	6e-11	Ethylene-responsive transcription factor RAP2-4 OS=Arabidopsis thaliana GN=RAP2-4 PE=2 SV=1
Unigene43021_All	1009	10.8511	34.6499	-1.67501	617	1e-176	gi|309099438|gb|ADO51775.1|	WRKY3 [Gossypium hirsutum]	sp|Q9ZQ70|WRKY3_ARATH	247	8e-65	Probable WRKY transcription factor 3 OS=Arabidopsis thaliana GN=WRKY3 PE=2 SV=1
Unigene6081_All	323	38.2311	34.5797	0.144821	109	8e-24	gi|47499870|gb|AAT28673.1|	zinc finger protein [Oryza sativa Japonica Group] >gi|47559177|gb|AAT35591.1| zinc-finger transcription factor [Oryza sativa Japonica Group]	sp|Q5NAW2|C3H6_ORYSJ	109	5e-24	Zinc finger CCCH domain-containing protein 6 OS=Oryza sativa subsp. japonica GN=Os01g0258700 PE=2 SV=2
Unigene1647_All	572	35.136	34.5472	0.0243812	122	3e-27	gi|148595730|emb|CAM12544.1|	YA6 [Antirrhinum majus]	sp|Q84JP1|NFYA7_ARATH	109	1e-23	Nuclear transcription factor Y subunit A-7 OS=Arabidopsis thaliana GN=NFYA7 PE=2 SV=1
Unigene29374_All	725	42.5471	34.4581	0.304218	152	4e-36	gi|163889364|gb|ABY48134.1|	bHLH transcription factor [Medicago truncatula]	sp|Q9LSL1|BH093_ARATH	91.7	4e-18	Transcription factor bHLH93 OS=Arabidopsis thaliana GN=BHLH93 PE=1 SV=1
Unigene53265_All	309	40.7722	34.4354	0.243693	120	4e-27	gi|295913670|gb|ADG58077.1|	transcription factor [Lycoris longituba]	sp|Q7F8R0|C3H14_ORYSJ	104	2e-22	Zinc finger CCCH domain-containing protein 14 OS=Oryza sativa subsp. japonica GN=Os02g0194200 PE=2 SV=1
Unigene2479_All	667	23.3108	34.1846	-0.552348	85.5	5e-16	gi|72255632|gb|AAZ66950.1|	117M18_31 [Brassica rapa]	sp|Q52QU2|AIL6_ARATH	78.6	3e-14	AP2-like ethylene-responsive transcription factor AIL6 OS=Arabidopsis thaliana GN=AIL6 PE=2 SV=1
Unigene63232_All	234	38.4573	34.1749	0.17032	53.5	7e-07	gi|15225213|ref|NP_180161.1|	ATCTH; transcription factor [Arabidopsis thaliana] >gi|75220235|sp|O82307.1|C3H23_ARATH RecName: Full=Zinc finger CCCH domain-containing protein 23; Short=AtC3H23; AltName: Full=Protein ATCTH >gi|14030625|gb|AAK52987.1|AF375403_1 At2g25900/F17H15.7 [Arabidopsis thaliana] >gi|22136536|gb|AAM91054.1| At2g25900/F17H15.7 [Arabidopsis thaliana]	sp|O82307|C3H23_ARATH	53.5	4e-07	Zinc finger CCCH domain-containing protein 23 OS=Arabidopsis thaliana GN=At2g25900 PE=2 SV=1
Unigene51870_All	384	12.1081	34.0778	-1.49286	166	1e-40	gi|302398725|gb|ADL36657.1|	C3HL domain class transcription factor [Malus x domestica]	sp|Q688R3|C3H33_ORYSJ	116	5e-26	Zinc finger CCCH domain-containing protein 33 OS=Oryza sativa subsp. japonica GN=Os05g0128200 PE=2 SV=1
Unigene35196_All	704	7.5986	34.0778	-2.16503	213	1e-54	gi|302398711|gb|ADL36650.1|	C3HL domain class transcription factor [Malus x domestica]	sp|Q9XEE6|C3H29_ARATH	170	7e-42	Zinc finger CCCH domain-containing protein 29 OS=Arabidopsis thaliana GN=At2g40140 PE=2 SV=1
Unigene2196_All	665	20.6744	33.8899	-0.71301	56.6	2e-07	gi|79586698|ref|NP_680116.2|	REF6 (RELATIVE OF EARLY FLOWERING 6); nucleic acid binding / transcription factor/ zinc ion binding [Arabidopsis thaliana] >gi|50513173|gb|AAT77779.1| relative of early flowering 6 [Arabidopsis thaliana]	--	--	--	--
Unigene9860_All	1656	16.3026	33.8433	-1.05377	372	1e-101	gi|289466351|gb|ADC94861.1|	HSP transcription factor [Vitis pseudoreticulata]	sp|Q9T0D3|HFB2B_ARATH	342	5e-93	Heat stress transcription factor B-2b OS=Arabidopsis thaliana GN=HSFB2B PE=2 SV=1
Unigene16428_All	399	65.657	33.7905	0.958331	129	1e-29	gi|302398815|gb|ADL36702.1|	GRF domain class transcription factor [Malus x domestica]	--	--	--	--
Unigene14965_All	591	15.1422	33.772	-1.15725	164	7e-40	gi|302398629|gb|ADL36609.1|	BZIP domain class transcription factor [Malus x domestica]	sp|Q9ZU11|ATB15_ARATH	152	1e-36	Homeobox-leucine zipper protein ATHB-15 OS=Arabidopsis thaliana GN=ATHB-15 PE=1 SV=1
Unigene43128_All	826	33.7735	33.7652	0.000354593	62	9e-09	gi|164458456|gb|ABY57635.1|	RAV2 [Solanum lycopersicum]	sp|O82595|NGA4_ARATH	55.5	4e-07	B3 domain-containing transcription factor NGA4 OS=Arabidopsis thaliana GN=NGA4 PE=2 SV=1
Unigene694_All	440	20.9068	33.646	-0.686463	243	4e-64	gi|302398727|gb|ADL36658.1|	C3HL domain class transcription factor [Malus x domestica] >gi|302398729|gb|ADL36659.1| C3HL domain class transcription factor [Malus x domestica]	sp|P93755|C3H30_ARATH	186	4e-47	Zinc finger CCCH domain-containing protein 30 OS=Arabidopsis thaliana GN=At2g41900 PE=1 SV=2
Unigene26230_All	450	24.5529	33.6326	-0.453967	70.5	6e-12	gi|302398561|gb|ADL36575.1|	ARF domain class transcription factor [Malus x domestica]	--	--	--	--
Unigene12595_All	228	21.9274	33.6249	-0.616795	115	1e-25	gi|33340591|gb|AAQ14866.1|AF329450_1	transcription factor BZIP1 [Catharanthus roseus]	sp|Q9M7Q2|AI5L7_ARATH	113	3e-25	ABSCISIC ACID-INSENSITIVE 5-like protein 7 OS=Arabidopsis thaliana GN=ABF4 PE=1 SV=1
Unigene34630_All	993	33.229	33.5443	-0.0136248	337	2e-91	gi|302398597|gb|ADL36593.1|	BHLH domain class transcription factor [Malus x domestica]	sp|Q9FH37|ILR3_ARATH	311	4e-84	Transcription factor ILR3 OS=Arabidopsis thaliana GN=ILR3 PE=1 SV=1
Unigene10237_All	495	45.8536	33.5124	0.45234	54.3	6e-07	gi|22329375|ref|NP_683280.1|	TRFL7 (TRF-LIKE 7); DNA binding / transcription factor [Arabidopsis thaliana] >gi|41619018|gb|AAS10004.1| MYB transcription factor [Arabidopsis thaliana]	--	--	--	--
Unigene22546_All	389	26.0897	33.3	-0.352042	77.4	5e-14	gi|22329164|ref|NP_195179.2|	CIB1 (CRYPTOCHROME-INTERACTING BASIC-HELIX-LOOP-HELIX 1); DNA binding / transcription factor [Arabidopsis thaliana] >gi|75299602|sp|Q8GY61.1|BH063_ARATH RecName: Full=Transcription factor bHLH63; AltName: Full=Basic helix-loop-helix protein 63; Short=AtbHLH63; Short=bHLH 63; AltName: Full=Transcription factor EN 84; AltName: Full=bHLH transcription factor bHLH063 >gi|28950907|gb|AAO63377.1| At4g3…	sp|Q8GY61|BH063_ARATH	77.4	3e-14	Transcription factor bHLH63 OS=Arabidopsis thaliana GN=BHLH63 PE=2 SV=1
Unigene14870_All	778	24.8687	33.3	-0.421191	132	5e-30	gi|224116922|ref|XP_002331847.1|	AP2/ERF domain-containing transcription factor [Populus trichocarpa] >gi|222875085|gb|EEF12216.1| AP2/ERF domain-containing transcription factor [Populus trichocarpa]	sp|O04682|PTI6_SOLLC	123	1e-27	Pathogenesis-related genes transcriptional activator PTI6 OS=Solanum lycopersicum GN=PTI6 PE=2 SV=1
Unigene37370_All	604	24.1695	33.0451	-0.451249	202	3e-51	gi|30685174|ref|NP_850182.1|	PUR ALPHA-1; nucleic acid binding [Arabidopsis thaliana] >gi|16930405|gb|AAL31888.1|AF419556_1 At2g32080/F22D22.17 [Arabidopsis thaliana]	sp|Q9SKZ1|PUR_ARATH	202	2e-51	Transcription factor Pur-alpha 1 OS=Arabidopsis thaliana GN=PURA1 PE=1 SV=2
Unigene53091_All	269	29.179	32.9223	-0.174135	123	6e-28	gi|302398979|gb|ADL36784.1|	MYBR domain class transcription factor [Malus x domestica]	sp|Q9SNB9|TRP2_ARATH	103	3e-22	Telomere repeat-binding protein 2 OS=Arabidopsis thaliana GN=TRP2 PE=1 SV=1
Unigene26622_All	1378	25.5778	32.8533	-0.361146	608	1e-173	gi|297824809|ref|XP_002880287.1|	myb family transcription factor [Arabidopsis lyrata subsp. lyrata] >gi|297326126|gb|EFH56546.1| myb family transcription factor [Arabidopsis lyrata subsp. lyrata]	sp|O14308|SWC4_SCHPO	170	2e-41	SWR1-complex protein 4 OS=Schizosaccharomyces pombe GN=swc4 PE=2 SV=2
Unigene8020_All	379	8.7062	32.7836	-1.91286	55.5	2e-07	gi|15233452|ref|NP_194639.1|	ethylene-responsive family protein [Arabidopsis thaliana] >gi|75159400|sp|Q8S3D1.2|BH068_ARATH RecName: Full=Transcription factor bHLH68; AltName: Full=Basic helix-loop-helix protein 68; Short=AtbHLH68; Short=bHLH 68; AltName: Full=Transcription factor EN 60; AltName: Full=bHLH transcription factor bHLH068	sp|Q8S3D1|BH068_ARATH	55.5	1e-07	Transcription factor bHLH68 OS=Arabidopsis thaliana GN=BHLH68 PE=2 SV=2
Unigene35961_All	827	24.1812	32.7654	-0.438287	126	4e-28	gi|297849196|ref|XP_002892479.1|	transcription factor jumonji domain-containing protein [Arabidopsis lyrata subsp. lyrata] >gi|297338321|gb|EFH68738.1| transcription factor jumonji domain-containing protein [Arabidopsis lyrata subsp. lyrata]	--	--	--	--
Unigene34436_All	1213	12.7356	32.691	-1.36003	129	8e-29	gi|18417879|ref|NP_567883.1|	WRKY family transcription factor [Arabidopsis thaliana] >gi|34365741|gb|AAQ65182.1| At4g31805 [Arabidopsis thaliana]	--	--	--	--
Unigene82559_All	380	65.5192	32.5234	1.01044	228	2e-59	gi|79510351|ref|NP_196613.2|	AIL6 (AINTEGUMENTA-LIKE 6); DNA binding / transcription factor [Arabidopsis thaliana] >gi|46451391|gb|AAS97940.1| AP2/EREBP transcription factor [Arabidopsis thaliana]	sp|Q52QU2|AIL6_ARATH	217	2e-56	AP2-like ethylene-responsive transcription factor AIL6 OS=Arabidopsis thaliana GN=AIL6 PE=2 SV=1
Unigene35571_All	1253	36.6281	32.4386	0.175239	185	1e-45	gi|297601646|ref|NP_001051183.2|	Os03g0734900 [Oryza sativa Japonica Group] >gi|255674875|dbj|BAF13097.2| Os03g0734900 [Oryza sativa Japonica Group]	sp|Q8GXL7|GAT24_ARATH	181	1e-44	GATA transcription factor 24 OS=Arabidopsis thaliana GN=GATA24 PE=2 SV=2
Unigene14820_All	770	5.7137	32.3585	-2.50165	217	1e-55	gi|302398603|gb|ADL36596.1|	BHLH domain class transcription factor [Malus x domestica]	sp|Q9CAA4|BIM2_ARATH	182	3e-45	Transcription factor BIM2 OS=Arabidopsis thaliana GN=BIM2 PE=1 SV=1
Unigene2071_All	887	39.3418	32.2628	0.286191	182	4e-45	gi|302398755|gb|ADL36672.1|	COL domain class transcription factor [Malus x domestica]	sp|Q96502|COL2_ARATH	66.2	3e-10	Zinc finger protein CONSTANS-LIKE 2 OS=Arabidopsis thaliana GN=COL2 PE=1 SV=1
Unigene39641_All	419	28.8751	32.1776	-0.156231	194	3e-49	gi|302398623|gb|ADL36606.1|	BZIP domain class transcription factor [Malus x domestica]	sp|Q9LES3|AI5L2_ARATH	117	2e-26	ABSCISIC ACID-INSENSITIVE 5-like protein 2 OS=Arabidopsis thaliana GN=DPBF3 PE=1 SV=1
Unigene45250_All	299	39.2934	32.0505	0.29394	46.6	9e-06	gi|15237230|ref|NP_197706.1|	HUA2 (ENHANCER OF AG-4 2); transcription factor [Arabidopsis thaliana] >gi|10177804|dbj|BAB11170.1| transcription factor-like protein [Arabidopsis thaliana]	--	--	--	--
Unigene42196_All	420	29.6396	31.9436	-0.108001	97.4	4e-20	gi|302398979|gb|ADL36784.1|	MYBR domain class transcription factor [Malus x domestica]	sp|Q6R0E3|TRP5_ARATH	89.7	5e-18	Telomere repeat-binding protein 5 OS=Arabidopsis thaliana GN=TRP5 PE=1 SV=2
Unigene26374_All	446	39.906	31.8597	0.324873	183	5e-46	gi|18396143|ref|NP_564269.1|	bZIP family transcription factor [Arabidopsis thaliana] >gi|15982836|gb|AAL09765.1| At1g27000/T7N9_6 [Arabidopsis thaliana]	--	--	--	--
Unigene40486_All	1357	33.8578	31.8519	0.0881088	135	1e-30	gi|115646849|gb|ABJ17139.1|	At5g64980 [Arabidopsis thaliana]	sp|Q9ZUG9|BH066_ARATH	90.1	3e-17	Transcription factor bHLH66 OS=Arabidopsis thaliana GN=BHLH66 PE=2 SV=1
Unigene51962_All	592	24.0683	31.8171	-0.402668	125	4e-28	gi|15237230|ref|NP_197706.1|	HUA2 (ENHANCER OF AG-4 2); transcription factor [Arabidopsis thaliana] >gi|10177804|dbj|BAB11170.1| transcription factor-like protein [Arabidopsis thaliana]	--	--	--	--
Unigene26360_All	1168	18.8764	31.8003	-0.752457	317	1e-85	gi|297843650|ref|XP_002889706.1|	transcription factor jumonji family protein [Arabidopsis lyrata subsp. lyrata] >gi|297335548|gb|EFH65965.1| transcription factor jumonji family protein [Arabidopsis lyrata subsp. lyrata]	--	--	--	--
Unigene7541_All	587	1.6182	31.6378	-4.28919	229	2e-59	gi|149728070|gb|ABR28345.1|	MYB transcription factor MYB112 [Medicago truncatula]	sp|O22264|MYB12_ARATH	223	9e-58	Transcription factor MYB12 OS=Arabidopsis thaliana GN=MYB12 PE=2 SV=1
Unigene19547_All	1348	5.8228	31.5253	-2.43673	234	3e-60	gi|38260642|gb|AAR15458.1|	Zn-finger transcription factor [Capsella rubella]	sp|O65036|C3H54_ARATH	230	2e-59	Zinc finger CCCH domain-containing protein 54 OS=Arabidopsis thaliana GN=PEI1 PE=1 SV=1
Unigene27023_All	644	17.6999	31.4031	-0.827166	157	1e-37	gi|297816498|ref|XP_002876132.1|	myb family transcription factor [Arabidopsis lyrata subsp. lyrata] >gi|297321970|gb|EFH52391.1| myb family transcription factor [Arabidopsis lyrata subsp. lyrata]	--	--	--	--
Unigene36620_All	521	26.7725	31.3326	-0.226913	55.1	4e-07	gi|113367192|gb|ABI34653.1|	bZIP transcription factor bZIP78 [Glycine max]	--	--	--	--
Unigene35416_All	363	36.3597	31.3155	0.215463	68.6	2e-11	gi|37572451|dbj|BAC98495.1|	AG-motif binding protein-5 [Nicotiana tabacum]	sp|Q9SV30|GATA8_ARATH	64.3	2e-10	GATA transcription factor 8 OS=Arabidopsis thaliana GN=GATA8 PE=2 SV=1
Unigene39967_All	304	39.7983	31.3059	0.346272	178	2e-44	gi|30685150|ref|NP_188529.2|	VRN1 (REDUCED VERNALIZATION RESPONSE 1); transcription repressor [Arabidopsis thaliana] >gi|75153628|sp|Q8L3W1.1|VRN1_ARATH RecName: Full=B3 domain-containing transcription factor VRN1; AltName: Full=Protein VERNALIZATION 1 >gi|21734794|gb|AAM76972.1|AF289051_1 reduced vernalization response 1 [Arabidopsis thaliana] >gi|21734796|gb|AAM76973.1|AF289052_1 reduced vernalization response 1 [Arabidops…	sp|Q8L3W1|VRN1_ARATH	178	8e-45	B3 domain-containing transcription factor VRN1 OS=Arabidopsis thaliana GN=VRN1 PE=2 SV=1
Unigene48996_All	1014	33.5269	31.2202	0.102839	474	1e-132	gi|302398677|gb|ADL36633.1|	C2H2L domain class transcription factor [Malus x domestica]	sp|Q9C8N5|STOP1_ARATH	440	9e-123	Protein SENSITIVE TO PROTON RHIZOTOXICITY 1 OS=Arabidopsis thaliana GN=STOP1 PE=2 SV=1
Unigene19292_All	1162	36.0976	31.1682	0.211828	350	3e-95	gi|302398815|gb|ADL36702.1|	GRF domain class transcription factor [Malus x domestica]	--	--	--	--
Unigene4100_All	971	33.6215	31.0372	0.115386	216	3e-55	gi|300510880|gb|ADK25058.1|	AN1-like transcription factor [Glycine max]	sp|Q9LHJ8|SAP5_ARATH	206	2e-52	Zinc finger A20 and AN1 domain-containing stress-associated protein 5 OS=Arabidopsis thaliana GN=SAP5 PE=1 SV=1
Unigene13005_All	260	12.6909	31.0116	-1.28901	71.6	3e-12	gi|255574570|ref|XP_002528196.1|	transcription factor, putative [Ricinus communis] >gi|223532408|gb|EEF34203.1| transcription factor, putative [Ricinus communis]	--	--	--	--
Unigene34933_All	1151	50.9936	31.0067	0.717736	635	0	gi|226425257|gb|ACO53628.1|	bHLH domain protein [Gossypium hirsutum]	sp|Q39204|RAP1_ARATH	344	6e-94	Transcription factor MYC2 OS=Arabidopsis thaliana GN=RAP1 PE=1 SV=2
Unigene892_All	887	8.7364	30.9216	-1.8235	485	1e-136	gi|112819971|gb|ABI23959.1|	WRKY transcription factor 2 [Gossypium hirsutum]	sp|Q9SAH7|WRK40_ARATH	204	7e-52	Probable WRKY transcription factor 40 OS=Arabidopsis thaliana GN=WRKY40 PE=1 SV=1
Unigene11969_All	657	3.3482	30.8824	-3.20533	63.5	2e-09	gi|297838663|ref|XP_002887213.1|	basic helix-loop-helix family protein [Arabidopsis lyrata subsp. lyrata] >gi|297333054|gb|EFH63472.1| basic helix-loop-helix family protein [Arabidopsis lyrata subsp. lyrata]	sp|Q9CAA9|BH049_ARATH	62.8	2e-09	Transcription factor bHLH49 OS=Arabidopsis thaliana GN=BHLH49 PE=2 SV=1
Unigene30629_All	212	37.7317	30.8629	0.289903	113	8e-25	gi|124360874|gb|ABN08846.1|	Homeodomain-related [Medicago truncatula]	sp|Q9SAK5|APL_ARATH	52	1e-06	Myb family transcription factor APL OS=Arabidopsis thaliana GN=APL PE=2 SV=2
Unigene26922_All	384	16.6648	30.8077	-0.886487	112	2e-24	gi|302398713|gb|ADL36651.1|	C3HL domain class transcription factor [Malus x domestica]	--	--	--	--
Unigene15373_All	438	39.2651	30.7818	0.35117	227	3e-59	gi|302399053|gb|ADL36821.1|	SCL domain class transcription factor [Malus x domestica]	sp|Q9FYR7|SCL8_ARATH	212	6e-55	Scarecrow-like protein 8 OS=Arabidopsis thaliana GN=SCL8 PE=2 SV=1
Unigene43895_All	768	50.2549	30.7216	0.710011	375	1e-103	gi|302398699|gb|ADL36644.1|	C2H2L domain class transcription factor [Malus x domestica]	sp|Q969S3|ZN622_HUMAN	124	9e-28	Zinc finger protein 622 OS=Homo sapiens GN=ZNF622 PE=1 SV=1
Unigene52012_All	478	27.0891	30.6946	-0.180272	97.8	4e-20	gi|59896064|gb|AAX11392.1|	bZIP transcription factor [Malus x domestica]	sp|Q9C5Q2|AI5L3_ARATH	79	1e-14	ABSCISIC ACID-INSENSITIVE 5-like protein 3 OS=Arabidopsis thaliana GN=DPBF4 PE=1 SV=1
Unigene3691_All	448	46.3119	30.6848	0.593859	128	2e-29	gi|113367160|gb|ABI34637.1|	bZIP transcription factor bZIP100 [Glycine max]	sp|Q8W3M7|Y4598_ARATH	102	9e-22	Uncharacterized membrane protein At4g06598 OS=Arabidopsis thaliana GN=At4g06598 PE=2 SV=1
Unigene17443_All	1512	23.9061	30.6411	-0.358089	365	1e-100	gi|297827699|ref|XP_002881732.1|	bZIP transcription factor family protein [Arabidopsis lyrata subsp. lyrata] >gi|297327571|gb|EFH57991.1| bZIP transcription factor family protein [Arabidopsis lyrata subsp. lyrata]	sp|Q6S4P4|RF2B_ORYSJ	324	9e-88	Transcription factor RF2b OS=Oryza sativa subsp. japonica GN=RF2b PE=1 SV=1
Unigene10491_All	1353	27.4545	30.5784	-0.15547	479	1e-134	gi|297800878|ref|XP_002868323.1|	AT-HSFA5 [Arabidopsis lyrata subsp. lyrata] >gi|297314159|gb|EFH44582.1| AT-HSFA5 [Arabidopsis lyrata subsp. lyrata]	sp|Q94BZ5|HSFA5_ARATH	469	2e-131	Heat stress transcription factor A-5 OS=Arabidopsis thaliana GN=HSFA5 PE=2 SV=1
Unigene41329_All	254	49.9945	30.4432	0.715649	175	2e-43	gi|8571476|gb|AAF76898.1|AF274033_1	apetala2 domain-containing protein [Atriplex hortensis]	sp|Q8H1E4|RAP24_ARATH	174	2e-43	Ethylene-responsive transcription factor RAP2-4 OS=Arabidopsis thaliana GN=RAP2-4 PE=2 SV=1
Unigene62562_All	226	17.476	30.4132	-0.799323	83.2	8e-16	gi|209962339|gb|ACJ02090.1|	AG-motif binding protein [Garcinia mangostana]	sp|Q9SV30|GATA8_ARATH	65.5	1e-10	GATA transcription factor 8 OS=Arabidopsis thaliana GN=GATA8 PE=2 SV=1
Unigene51911_All	446	12.5547	30.3778	-1.27479	140	5e-33	gi|113367272|gb|ABI34693.1|	bZIP transcription factor bZIP114 [Glycine max]	--	--	--	--
Unigene73370_All	716	0.1396	30.3683	-7.76512	212	3e-54	gi|308154464|gb|ADO15284.1|	palmate-like pentafoliata 1 transcription factor [Populus trichocarpa]	sp|Q38895|SUP_ARATH	90.5	1e-17	Transcriptional regulator SUPERMAN OS=Arabidopsis thaliana GN=SUP PE=1 SV=1
Unigene23774_All	492	35.362	30.3585	0.220099	73.6	1e-12	gi|302399135|gb|ADL36862.1|	WRKY domain class transcription factor [Malus x domestica]	sp|O04336|WRK21_ARATH	70.9	4e-12	Probable WRKY transcription factor 21 OS=Arabidopsis thaliana GN=WRKY21 PE=1 SV=1
Unigene39335_All	458	23.9057	30.3034	-0.342125	110	8e-24	gi|302398603|gb|ADL36596.1|	BHLH domain class transcription factor [Malus x domestica]	sp|Q9CAA4|BIM2_ARATH	107	4e-23	Transcription factor BIM2 OS=Arabidopsis thaliana GN=BIM2 PE=1 SV=1
Unigene42339_All	1193	29.9213	30.3029	-0.018283	291	9e-78	gi|302398677|gb|ADL36633.1|	C2H2L domain class transcription factor [Malus x domestica]	sp|Q9C8N5|STOP1_ARATH	226	2e-58	Protein SENSITIVE TO PROTON RHIZOTOXICITY 1 OS=Arabidopsis thaliana GN=STOP1 PE=2 SV=1
Unigene15428_All	544	31.5223	30.2509	0.0593947	300	5e-81	gi|302398721|gb|ADL36655.1|	C3HL domain class transcription factor [Malus x domestica]	sp|P93755|C3H30_ARATH	231	3e-60	Zinc finger CCCH domain-containing protein 30 OS=Arabidopsis thaliana GN=At2g41900 PE=1 SV=2
Unigene53039_All	260	18.2672	30.249	-0.727632	131	3e-30	gi|225424442|ref|XP_002285121.1|	PREDICTED: similar to ZFP4 (ZINC FINGER PROTEIN 4); nucleic acid binding / transcription factor/ zinc ion binding [Vitis vinifera]	sp|Q39263|ZFP4_ARATH	77	3e-14	Zinc finger protein 4 OS=Arabidopsis thaliana GN=ZFP4 PE=2 SV=2
Unigene51875_All	392	53.438	30.179	0.824321	125	2e-28	gi|224079692|ref|XP_002305914.1|	GRAS family transcription factor [Populus trichocarpa] >gi|222848878|gb|EEE86425.1| GRAS family transcription factor [Populus trichocarpa]	sp|Q9FYR7|SCL8_ARATH	81.3	2e-15	Scarecrow-like protein 8 OS=Arabidopsis thaliana GN=SCL8 PE=2 SV=1
Unigene1226_All	1090	24.5386	30.1347	-0.296373	374	1e-102	gi|171452362|dbj|BAG15872.1|	transcription factor [Bruguiera gymnorhiza]	sp|Q9XEE6|C3H29_ARATH	186	2e-46	Zinc finger CCCH domain-containing protein 29 OS=Arabidopsis thaliana GN=At2g40140 PE=2 SV=1
Unigene26419_All	1632	42.091	30.0079	0.488169	290	5e-77	gi|79320926|ref|NP_001031255.1|	basic helix-loop-helix (bHLH) family protein [Arabidopsis thaliana] >gi|227204401|dbj|BAH57052.1| AT1G68920 [Arabidopsis thaliana]	sp|Q9CAA9|BH049_ARATH	285	5e-76	Transcription factor bHLH49 OS=Arabidopsis thaliana GN=BHLH49 PE=2 SV=1
Unigene46485_All	717	25.8689	29.9572	-0.211684	167	9e-41	gi|302398583|gb|ADL36586.1|	ARF domain class transcription factor [Malus x domestica]	sp|Q38831|IAA13_ARATH	159	2e-38	Auxin-responsive protein IAA13 OS=Arabidopsis thaliana GN=IAA13 PE=1 SV=2
Unigene33247_All	458	40.3886	29.8705	0.435227	85.1	3e-16	gi|302398603|gb|ADL36596.1|	BHLH domain class transcription factor [Malus x domestica]	sp|Q9CAA4|BIM2_ARATH	73.6	5e-13	Transcription factor BIM2 OS=Arabidopsis thaliana GN=BIM2 PE=1 SV=1
Unigene653_All	967	20.0599	29.8671	-0.574243	368	1e-101	gi|113367214|gb|ABI34664.1|	bZIP transcription factor bZIP122 [Glycine max]	--	--	--	--
Unigene34243_All	1364	24.9973	29.8472	-0.255823	447	1e-124	gi|113367236|gb|ABI34675.1|	bZIP transcription factor bZIP28 [Glycine max]	sp|Q6S4P4|RF2B_ORYSJ	177	2e-43	Transcription factor RF2b OS=Oryza sativa subsp. japonica GN=RF2b PE=1 SV=1
Unigene26683_All	1577	7.5451	29.8391	-1.98359	251	3e-65	gi|297816498|ref|XP_002876132.1|	myb family transcription factor [Arabidopsis lyrata subsp. lyrata] >gi|297321970|gb|EFH52391.1| myb family transcription factor [Arabidopsis lyrata subsp. lyrata]	--	--	--	--
Unigene70320_All	1770	0.1412	29.834	-7.72307	675	0	gi|224093250|ref|XP_002309852.1|	GRAS family transcription factor [Populus trichocarpa] >gi|222852755|gb|EEE90302.1| GRAS family transcription factor [Populus trichocarpa]	sp|Q9SN22|SCL32_ARATH	349	3e-95	Scarecrow-like protein 32 OS=Arabidopsis thaliana GN=SCL32 PE=2 SV=1
Unigene10851_All	517	41.3881	29.7854	0.474611	109	1e-23	gi|302398709|gb|ADL36649.1|	C3HL domain class transcription factor [Malus x domestica] >gi|302398719|gb|ADL36654.1| C3HL domain class transcription factor [Malus x domestica]	sp|P0CG89|H4_SOYBN	109	8e-24	Histone H4 OS=Glycine max PE=3 SV=1
Unigene15542_All	502	26.4911	29.7538	-0.167566	190	8e-48	gi|30685150|ref|NP_188529.2|	VRN1 (REDUCED VERNALIZATION RESPONSE 1); transcription repressor [Arabidopsis thaliana] >gi|75153628|sp|Q8L3W1.1|VRN1_ARATH RecName: Full=B3 domain-containing transcription factor VRN1; AltName: Full=Protein VERNALIZATION 1 >gi|21734794|gb|AAM76972.1|AF289051_1 reduced vernalization response 1 [Arabidopsis thaliana] >gi|21734796|gb|AAM76973.1|AF289052_1 reduced vernalization response 1 [Arabidops…	sp|Q8L3W1|VRN1_ARATH	190	4e-48	B3 domain-containing transcription factor VRN1 OS=Arabidopsis thaliana GN=VRN1 PE=2 SV=1
Unigene10975_All	868	26.4372	29.6949	-0.167646	430	1e-119	gi|166203236|gb|ABY84658.1|	transcription factor [Glycine max]	sp|Q93WV0|WRK20_ARATH	381	4e-105	Probable WRKY transcription factor 20 OS=Arabidopsis thaliana GN=WRKY20 PE=2 SV=1
Unigene1164_All	704	10.2262	29.6655	-1.53652	251	8e-66	gi|302398767|gb|ADL36678.1|	COL domain class transcription factor [Malus x domestica]	sp|Q9LUA9|COL10_ARATH	211	4e-54	Zinc finger protein CONSTANS-LIKE 10 OS=Arabidopsis thaliana GN=COL10 PE=1 SV=1
Unigene17708_All	1239	36.2753	29.6579	0.290571	501	1e-141	gi|22328740|ref|NP_193438.2|	UGLYAH (UREIDOGLYCINE AMINOHYDROLASE); transcription factor [Arabidopsis thaliana] >gi|296248910|gb|ADH04164.1| ureidoglycine aminohydrolase [Arabidopsis thaliana]	sp|P75713|YLBA_ECOLI	106	4e-22	Uncharacterized protein ylbA OS=Escherichia coli (strain K12) GN=ylbA PE=1 SV=1
Unigene83601_All	653	0.7656	29.6546	-5.27552	316	1e-85	gi|302398675|gb|ADL36632.1|	C2H2L domain class transcription factor [Malus x domestica]	sp|Q9ZWA6|MGP_ARATH	266	8e-71	Zinc finger protein MAGPIE OS=Arabidopsis thaliana GN=MGP PE=1 SV=1
Unigene45199_All	703	39.825	29.6137	0.42741	231	6e-60	gi|302398633|gb|ADL36611.1|	BZIP domain class transcription factor [Malus x domestica]	sp|Q9FMF5|RPT3_ARATH	125	3e-28	Root phototropism protein 3 OS=Arabidopsis thaliana GN=RPT3 PE=1 SV=1
Unigene31254_All	402	22.8831	29.5927	-0.370959	180	5e-45	gi|302398727|gb|ADL36658.1|	C3HL domain class transcription factor [Malus x domestica] >gi|302398729|gb|ADL36659.1| C3HL domain class transcription factor [Malus x domestica]	sp|Q10EL1|C3H24_ORYSJ	134	2e-31	Zinc finger CCCH domain-containing protein 24 OS=Oryza sativa subsp. japonica GN=Os03g0698800 PE=2 SV=1
Unigene34155_All	1346	45.9459	29.5098	0.638742	279	5e-74	gi|16797791|gb|AAL27150.1|	bZIP transcription factor [Nicotiana tabacum]	sp|Q99090|CPRF2_PETCR	262	4e-69	Light-inducible protein CPRF2 OS=Petroselinum crispum GN=CPRF2 PE=2 SV=2
Unigene2751_All	524	333.647	29.3875	3.50505	173	1e-42	gi|302398703|gb|ADL36646.1|	C2H2L domain class transcription factor [Malus x domestica]	--	--	--	--
Unigene22688_All	599	23.3697	29.3489	-0.328667	185	3e-46	gi|302398595|gb|ADL36592.1|	BHLH domain class transcription factor [Malus x domestica]	sp|Q9SN74|BH047_ARATH	174	3e-43	Transcription factor bHLH47 OS=Arabidopsis thaliana GN=BHLH47 PE=2 SV=1
Unigene35333_All	1963	16.6564	29.3248	-0.816045	412	1e-114	gi|302399071|gb|ADL36830.1|	TCP domain class transcription factor [Malus x domestica]	sp|Q9C518|TCP8_ARATH	271	1e-71	Transcription factor TCP8 OS=Arabidopsis thaliana GN=TCP8 PE=2 SV=1
Unigene9450_All	1384	27.3453	29.3204	-0.100612	508	1e-143	gi|302398565|gb|ADL36577.1|	ARF domain class transcription factor [Malus x domestica]	sp|Q8S985|ARFO_ORYSJ	370	1e-101	Auxin response factor 15 OS=Oryza sativa subsp. japonica GN=ARF15 PE=2 SV=1
Unigene52650_All	221	24.2055	29.307	-0.27591	104	4e-22	gi|171452362|dbj|BAG15872.1|	transcription factor [Bruguiera gymnorhiza]	sp|Q9XEE6|C3H29_ARATH	55.5	1e-07	Zinc finger CCCH domain-containing protein 29 OS=Arabidopsis thaliana GN=At2g40140 PE=2 SV=1
Unigene36829_All	489	34.6588	29.1932	0.247589	135	5e-33	gi|226425257|gb|ACO53628.1|	bHLH domain protein [Gossypium hirsutum]	sp|O49687|BH004_ARATH	63.2	8e-10	Transcription factor MYC4 OS=Arabidopsis thaliana GN=BHLH4 PE=2 SV=1
Unigene414_All	721	40.2175	29.1494	0.464357	363	1e-99	gi|47934119|gb|AAT39542.1|	transcription factor DRE-binding factor 2 [Gossypium hirsutum] >gi|71800653|gb|AAZ41376.1| dehydration responsive element-binding protein 2 [Gossypium hirsutum]	sp|Q8H1E4|RAP24_ARATH	119	3e-26	Ethylene-responsive transcription factor RAP2-4 OS=Arabidopsis thaliana GN=RAP2-4 PE=2 SV=1
Unigene53022_All	257	4.2797	29.0591	-2.76341	142	2e-33	gi|302398561|gb|ADL36575.1|	ARF domain class transcription factor [Malus x domestica]	sp|Q9C5W9|ARFR_ARATH	125	8e-29	Auxin response factor 18 OS=Arabidopsis thaliana GN=ARF18 PE=2 SV=1
Unigene25558_All	2033	13.5007	28.9653	-1.10129	887	0	gi|224127204|ref|XP_002320013.1|	AP2 domain-containing transcription factor [Populus trichocarpa] >gi|222860786|gb|EEE98328.1| AP2 domain-containing transcription factor [Populus trichocarpa]	sp|Q38914|ANT_ARATH	516	2e-145	AP2-like ethylene-responsive transcription factor ANT OS=Arabidopsis thaliana GN=ANT PE=1 SV=2
Unigene10668_All	493	34.0734	28.9564	0.234764	99	2e-20	gi|238478683|ref|NP_001154384.1|	double-stranded DNA-binding family protein [Arabidopsis thaliana]	sp|Q39204|RAP1_ARATH	77.4	4e-14	Transcription factor MYC2 OS=Arabidopsis thaliana GN=RAP1 PE=1 SV=2
Unigene46996_All	1317	14.9946	28.604	-0.931774	465	1e-130	gi|225470922|ref|XP_002264409.1|	PREDICTED: Myc2 bHLH protein [Vitis vinifera]	sp|Q9LNJ5|BH013_ARATH	362	3e-99	Transcription factor bHLH13 OS=Arabidopsis thaliana GN=BHLH13 PE=2 SV=1
Unigene83047_All	446	0.8968	28.5996	-4.99506	157	4e-38	gi|302398967|gb|ADL36778.1|	MYBR domain class transcription factor [Malus x domestica]	sp|Q9SAK5|APL_ARATH	78.2	2e-14	Myb family transcription factor APL OS=Arabidopsis thaliana GN=APL PE=2 SV=2
Unigene28408_All	648	34.2555	28.5575	0.262466	148	5e-35	gi|302398803|gb|ADL36696.1|	GATA domain class transcription factor [Malus x domestica]	sp|Q9LRH6|GAT25_ARATH	129	2e-29	GATA transcription factor 25 OS=Arabidopsis thaliana GN=GATA25 PE=2 SV=2
Unigene613_All	924	22.0214	28.539	-0.374029	290	2e-77	gi|18411987|ref|NP_567245.1|	UNE12 (unfertilized embryo sac 12); DNA binding / transcription factor [Arabidopsis thaliana] >gi|79324985|ref|NP_001031577.1| UNE12 (unfertilized embryo sac 12); DNA binding / transcription factor [Arabidopsis thaliana] >gi|75277341|sp|O22768.2|UNE12_ARATH RecName: Full=Transcription factor UNE12; AltName: Full=Basic helix-loop-helix protein 59; Short=AtbHLH59; Short=bHLH 59; AltName: Full=Prote…	sp|O22768|UNE12_ARATH	290	1e-77	Transcription factor UNE12 OS=Arabidopsis thaliana GN=UNE12 PE=2 SV=2
Unigene17452_All	957	16.8216	28.4527	-0.758251	60.8	2e-08	gi|30690823|ref|NP_850481.1|	AtTLP3 (TUBBY LIKE PROTEIN 3); phosphoric diester hydrolase/ transcription factor [Arabidopsis thaliana] >gi|79324947|ref|NP_001031558.1| AtTLP3 (TUBBY LIKE PROTEIN 3); phosphoric diester hydrolase/ transcription factor [Arabidopsis thaliana] >gi|75248467|sp|Q8VY21.1|TLP3_ARATH RecName: Full=Tubby-like F-box protein 3; Short=AtTLP3 >gi|27372514|gb|AAK98802.1| tubby-like protein 3 [Arabidopsis tha…	sp|Q8VY21|TLP3_ARATH	60.8	1e-08	Tubby-like F-box protein 3 OS=Arabidopsis thaliana GN=TULP3 PE=2 SV=1
Unigene3963_All	1132	37.4959	28.4328	0.399177	601	1e-171	gi|302399103|gb|ADL36846.1|	TLP domain class transcription factor [Malus x domestica]	sp|Q9FRH7|TLP10_ARATH	526	1e-148	Tubby-like F-box protein 10 OS=Arabidopsis thaliana GN=TULP10 PE=1 SV=1
Unigene73674_All	523	0.8603	28.4327	-5.04657	62.4	3e-09	gi|302398675|gb|ADL36632.1|	C2H2L domain class transcription factor [Malus x domestica]	--	--	--	--
Unigene29861_All	398	56.2753	28.3956	0.986834	114	5e-25	gi|213053822|gb|ACJ39216.1|	inducer of CBF expression 6 [Glycine max]	sp|Q9LSE2|ICE1_ARATH	102	7e-22	Transcription factor ICE1 OS=Arabidopsis thaliana GN=SCRM PE=1 SV=1
Unigene52315_All	205	11.9499	28.3705	-1.24739	50.1	8e-06	gi|302398561|gb|ADL36575.1|	ARF domain class transcription factor [Malus x domestica]	--	--	--	--
Unigene15114_All	1913	24.8535	28.2948	-0.187088	608	1e-172	gi|297799338|ref|XP_002867553.1|	WRKY DNA-binding protein 20 [Arabidopsis lyrata subsp. lyrata] >gi|297313389|gb|EFH43812.1| WRKY DNA-binding protein 20 [Arabidopsis lyrata subsp. lyrata]	sp|Q93WV0|WRK20_ARATH	606	2e-172	Probable WRKY transcription factor 20 OS=Arabidopsis thaliana GN=WRKY20 PE=2 SV=1
Unigene24409_All	264	37.1172	28.2886	0.391867	95.9	1e-19	gi|302399131|gb|ADL36860.1|	WRKY domain class transcription factor [Malus x domestica]	sp|O04539|SNL4_ARATH	84.7	2e-16	Paired amphipathic helix protein Sin3-like 4 OS=Arabidopsis thaliana GN=SNL4 PE=3 SV=2
Unigene40450_All	1761	27.453	28.2225	-0.039882	799	0	gi|224106229|ref|XP_002314093.1|	GRAS family transcription factor [Populus trichocarpa] >gi|222850501|gb|EEE88048.1| GRAS family transcription factor [Populus trichocarpa]	sp|Q9LPR8|SCL3_ARATH	691	0	Scarecrow-like protein 3 OS=Arabidopsis thaliana GN=SCL3 PE=2 SV=1
Unigene40863_All	652	37.2659	27.9769	0.41362	224	9e-58	gi|79317429|ref|NP_001031007.1|	transcription factor jumonji (jmjC) domain-containing protein [Arabidopsis thaliana]	sp|Q7LBC6|KDM3B_HUMAN	80.5	9e-15	Lysine-specific demethylase 3B OS=Homo sapiens GN=KDM3B PE=1 SV=2
Unigene25769_All	1468	9.7401	27.9578	-1.52124	241	1e-62	gi|15217472|ref|NP_174594.1|	AT-GTL1 (GT2-LIKE 1); DNA binding / transcription factor [Arabidopsis thaliana]	sp|Q39117|TGT2_ARATH	168	1e-40	Trihelix transcription factor GT-2 OS=Arabidopsis thaliana GN=GT-2 PE=2 SV=1
Unigene14244_All	391	16.1108	27.8898	-0.791709	210	4e-54	gi|224061151|ref|XP_002300358.1|	GRAS family transcription factor [Populus trichocarpa] >gi|222847616|gb|EEE85163.1| GRAS family transcription factor [Populus trichocarpa]	sp|Q9LDL7|PAT1_ARATH	188	8e-48	Scarecrow-like transcription factor PAT1 OS=Arabidopsis thaliana GN=PAT1 PE=2 SV=1
Unigene48479_All	486	39.8105	27.8776	0.514043	153	9e-37	gi|224143001|ref|XP_002324813.1|	AP2/ERF domain-containing transcription factor [Populus trichocarpa] >gi|148372136|gb|ABQ62999.1| RAP2-like protein [Populus trichocarpa] >gi|222866247|gb|EEF03378.1| AP2/ERF domain-containing transcription factor [Populus trichocarpa]	sp|Q84QC2|ERF17_ARATH	124	3e-28	Ethylene-responsive transcription factor ERF017 OS=Arabidopsis thaliana GN=ERF017 PE=2 SV=1
Unigene25188_All	226	10.6183	27.7813	-1.38756	59.3	1e-08	gi|115477986|ref|NP_001062588.1|	Os09g0116400 [Oryza sativa Japonica Group] >gi|46806460|dbj|BAD17596.1| CCAAT-box-binding transcription factor-like protein [Oryza sativa Japonica Group] >gi|46806646|dbj|BAD17726.1| CCAAT-box-binding transcription factor-like protein [Oryza sativa Japonica Group] >gi|113630821|dbj|BAF24502.1| Os09g0116400 [Oryza sativa Japonica Group]	--	--	--	--
Unigene6965_All	488	21.3091	27.7633	-0.381709	66.6	1e-10	gi|255570248|ref|XP_002526084.1|	hypothetical protein RCOM_0524510 [Ricinus communis] >gi|223534581|gb|EEF36278.1| hypothetical protein RCOM_0524510 [Ricinus communis]	sp|Q90370|MAFB_COTJA	37	2e-06	Transcription factor MafB OS=Coturnix coturnix japonica GN=MAFB PE=1 SV=1
Unigene83237_All	488	0	27.7633	/	157	4e-38	gi|18396089|ref|NP_566164.1|	PTF1 (PLASTID TRANSCRIPTION FACTOR 1); transcription factor [Arabidopsis thaliana]	sp|Q9S7W5|TCP13_ARATH	157	2e-38	Transcription factor TCP13 OS=Arabidopsis thaliana GN=TCP13 PE=2 SV=1
Unigene39627_All	487	14.6801	27.6846	-0.915222	231	4e-60	gi|224061151|ref|XP_002300358.1|	GRAS family transcription factor [Populus trichocarpa] >gi|222847616|gb|EEE85163.1| GRAS family transcription factor [Populus trichocarpa]	sp|Q8H125|SCL5_ARATH	198	1e-50	Scarecrow-like protein 5 OS=Arabidopsis thaliana GN=SCL5 PE=2 SV=1
Unigene12922_All	1343	24.4575	27.6565	-0.177342	355	1e-96	gi|113367224|gb|ABI34669.1|	bZIP transcription factor bZIP131 [Glycine max]	sp|Q04088|POF21_ARATH	208	8e-53	Probable transcription factor PosF21 OS=Arabidopsis thaliana GN=POSF21 PE=2 SV=1
Unigene107_All	3315	25.3668	27.6323	-0.123414	1229	0	gi|302398543|gb|ADL36566.1|	ABI3L domain class transcription factor [Malus x domestica]	sp|Q6Z3U3|Y7797_ORYSJ	842	0	B3 domain-containing protein Os07g0679700 OS=Oryza sativa subsp. japonica GN=Os07g0679700 PE=2 SV=1
Unigene48674_All	689	42.0128	27.6255	0.604828	55.5	6e-07	gi|15237677|ref|NP_201239.1|	SAC51 (SUPPRESSOR OF ACAULIS 51); transcription factor/ transcription regulator [Arabidopsis thaliana] >gi|75171654|sp|Q9FMF4.1|SAC51_ARATH RecName: Full=Transcription factor SAC51; AltName: Full=Basic helix-loop-helix protein 142; Short=AtbHLH142; Short=bHLH 142; AltName: Full=Protein SUPPRESSOR OF ACAULIS 51; AltName: Full=Transcription factor EN 128; AltName: Full=bHLH transcription factor bHL…	sp|Q9FMF4|SAC51_ARATH	55.5	3e-07	Transcription factor SAC51 OS=Arabidopsis thaliana GN=SAC51 PE=2 SV=1
Unigene24087_All	1272	39.8148	27.5896	0.52918	364	2e-99	gi|18411987|ref|NP_567245.1|	UNE12 (unfertilized embryo sac 12); DNA binding / transcription factor [Arabidopsis thaliana] >gi|79324985|ref|NP_001031577.1| UNE12 (unfertilized embryo sac 12); DNA binding / transcription factor [Arabidopsis thaliana] >gi|75277341|sp|O22768.2|UNE12_ARATH RecName: Full=Transcription factor UNE12; AltName: Full=Basic helix-loop-helix protein 59; Short=AtbHLH59; Short=bHLH 59; AltName: Full=Prote…	sp|O22768|UNE12_ARATH	364	8e-100	Transcription factor UNE12 OS=Arabidopsis thaliana GN=UNE12 PE=2 SV=2
Unigene43087_All	629	10.0943	27.5289	-1.44741	223	2e-59	gi|302398561|gb|ADL36575.1|	ARF domain class transcription factor [Malus x domestica]	sp|Q9C5W9|ARFR_ARATH	196	2e-50	Auxin response factor 18 OS=Arabidopsis thaliana GN=ARF18 PE=2 SV=1
Unigene30333_All	202	13.8599	27.4831	-0.987628	77	6e-14	gi|224131790|ref|XP_002321179.1|	GRAS family transcription factor [Populus trichocarpa] >gi|222861952|gb|EEE99494.1| GRAS family transcription factor [Populus trichocarpa]	sp|Q8H125|SCL5_ARATH	50.1	4e-06	Scarecrow-like protein 5 OS=Arabidopsis thaliana GN=SCL5 PE=2 SV=1
Unigene9601_All	355	46.333	27.367	0.759603	186	5e-47	gi|224090105|ref|XP_002308938.1|	AP2 domain-containing transcription factor [Populus trichocarpa] >gi|222854914|gb|EEE92461.1| AP2 domain-containing transcription factor [Populus trichocarpa]	sp|Q8GWK2|AP2L4_ARATH	106	5e-23	AP2-like ethylene-responsive transcription factor At2g41710 OS=Arabidopsis thaliana GN=At2g41710 PE=2 SV=2
Unigene41730_All	324	19.1337	27.3336	-0.51456	113	8e-25	gi|18182311|gb|AAL65125.1|	GT-2 factor [Glycine max]	sp|Q39117|TGT2_ARATH	69.7	5e-12	Trihelix transcription factor GT-2 OS=Arabidopsis thaliana GN=GT-2 PE=2 SV=1
Unigene50792_All	668	24.9224	27.2078	-0.126577	265	3e-70	gi|51870705|dbj|BAD42432.1|	bZip transcription factor [Psophocarpus tetragonolobus]	sp|P42776|GBF3_ARATH	238	3e-62	G-box-binding factor 3 OS=Arabidopsis thaliana GN=GBF3 PE=1 SV=2
Unigene2710_All	761	19.1832	27.183	-0.502861	173	2e-42	gi|259121369|gb|ACV92004.1|	WRKY transcription factor 2 [(Populus tomentosa x P. bolleana) x P. tomentosa]	sp|Q9SI37|WRKY1_ARATH	141	5e-33	WRKY transcription factor 1 OS=Arabidopsis thaliana GN=WRKY1 PE=1 SV=1
Unigene42985_All	496	32.3553	27.1823	0.251335	52	3e-06	gi|255561935|ref|XP_002521976.1|	transcription factor, putative [Ricinus communis] >gi|223538780|gb|EEF40380.1| transcription factor, putative [Ricinus communis]	--	--	--	--
Unigene36442_All	338	19.0808	27.1791	-0.510376	102	2e-21	gi|225453334|ref|XP_002270272.1|	PREDICTED: similar to transcription factor [Vitis vinifera]	--	--	--	--
Unigene9205_All	873	22.3343	27.178	-0.283178	372	1e-102	gi|113367214|gb|ABI34664.1|	bZIP transcription factor bZIP122 [Glycine max]	--	--	--	--
Unigene18114_All	518	17.0831	27.1761	-0.669769	117	5e-26	gi|30685150|ref|NP_188529.2|	VRN1 (REDUCED VERNALIZATION RESPONSE 1); transcription repressor [Arabidopsis thaliana] >gi|75153628|sp|Q8L3W1.1|VRN1_ARATH RecName: Full=B3 domain-containing transcription factor VRN1; AltName: Full=Protein VERNALIZATION 1 >gi|21734794|gb|AAM76972.1|AF289051_1 reduced vernalization response 1 [Arabidopsis thaliana] >gi|21734796|gb|AAM76973.1|AF289052_1 reduced vernalization response 1 [Arabidops…	sp|Q8L3W1|VRN1_ARATH	117	3e-26	B3 domain-containing transcription factor VRN1 OS=Arabidopsis thaliana GN=VRN1 PE=2 SV=1
Unigene78763_All	244	24.7924	27.0862	-0.12766	112	1e-24	gi|302398793|gb|ADL36691.1|	GATA domain class transcription factor [Malus x domestica]	sp|Q8H1G0|GAT28_ARATH	88.2	1e-17	GATA transcription factor 28 OS=Arabidopsis thaliana GN=GATA28 PE=2 SV=1
Unigene34131_All	2314	9.6359	27.0759	-1.49052	526	1e-148	gi|79586698|ref|NP_680116.2|	REF6 (RELATIVE OF EARLY FLOWERING 6); nucleic acid binding / transcription factor/ zinc ion binding [Arabidopsis thaliana] >gi|50513173|gb|AAT77779.1| relative of early flowering 6 [Arabidopsis thaliana]	sp|Q3UXZ9|KDM5A_MOUSE	67.8	3e-10	Lysine-specific demethylase 5A OS=Mus musculus GN=Kdm5a PE=1 SV=2
Unigene27828_All	393	9.1593	27.0751	-1.56366	234	2e-61	gi|302398561|gb|ADL36575.1|	ARF domain class transcription factor [Malus x domestica]	sp|Q9C5W9|ARFR_ARATH	227	2e-59	Auxin response factor 18 OS=Arabidopsis thaliana GN=ARF18 PE=2 SV=1
Unigene19689_All	498	123.681	27.0731	2.1917	196	1e-49	gi|83853831|gb|ABC47863.1|	Heat shock transcription factor (HSF) [Glycine max]	sp|Q9C635|HSFB4_ARATH	112	9e-25	Heat stress transcription factor B-4 OS=Arabidopsis thaliana GN=HSFB4 PE=2 SV=1
Unigene41371_All	237	20.04	27.0496	-0.432725	79.7	1e-14	gi|302398689|gb|ADL36639.1|	C2H2L domain class transcription factor [Malus x domestica]	--	--	--	--
Unigene12583_All	946	23.9403	26.9671	-0.171759	104	2e-21	gi|297792281|ref|XP_002864025.1|	transcription factor/ transcription regulator [Arabidopsis lyrata subsp. lyrata] >gi|297309860|gb|EFH40284.1| transcription factor/ transcription regulator [Arabidopsis lyrata subsp. lyrata]	sp|Q9FGB0|BH145_ARATH	103	1e-21	Transcription factor bHLH145 OS=Arabidopsis thaliana GN=BHLH145 PE=2 SV=1
Unigene18628_All	904	9.6781	26.8309	-1.4711	382	1e-105	gi|73761705|gb|AAZ83352.1|	myb transcription factor MYB30 [Gossypium hirsutum]	sp|P81392|MYB06_ANTMA	328	4e-89	Myb-related protein 306 OS=Antirrhinum majus GN=MYB306 PE=2 SV=1
Unigene31809_All	882	37.4109	26.8258	0.479837	287	1e-76	gi|161789859|gb|ABX79677.1|	GT-1 [Glycine max]	sp|Q9FX53|TGT1_ARATH	266	1e-70	Trihelix transcription factor GT-1 OS=Arabidopsis thaliana GN=GT-1 PE=1 SV=1
Unigene71558_All	402	45.02	26.6334	0.757329	48.5	3e-07	gi|18424973|ref|NP_569014.1|	bHLH093 (beta HLH protein 93); DNA binding / transcription factor [Arabidopsis thaliana] >gi|75311528|sp|Q9LSL1.1|BH093_ARATH RecName: Full=Transcription factor bHLH93; AltName: Full=Basic helix-loop-helix protein 93; Short=AtbHLH93; Short=bHLH 93; AltName: Full=Transcription factor EN 47; AltName: Full=bHLH transcription factor bHLH093 >gi|105830469|gb|ABF74726.1| At5g65640 [Arabidopsis thaliana]	sp|Q9LSL1|BH093_ARATH	48.5	1e-07	Transcription factor bHLH93 OS=Arabidopsis thaliana GN=BHLH93 PE=1 SV=1
Unigene12455_All	912	11.7312	26.5231	-1.1769	281	8e-75	gi|113367270|gb|ABI34692.1|	bZIP transcription factor bZIP107 [Glycine max]	--	--	--	--
Unigene4294_All	590	19.3199	26.4361	-0.452422	286	1e-76	gi|297841587|ref|XP_002888675.1|	transcription factor perianthia [Arabidopsis lyrata subsp. lyrata] >gi|297334516|gb|EFH64934.1| transcription factor perianthia [Arabidopsis lyrata subsp. lyrata]	sp|Q9SX27|PAN_ARATH	283	4e-76	Transcription factor PERIANTHIA OS=Arabidopsis thaliana GN=PAN PE=1 SV=1
Unigene50882_All	200	9.249	26.4361	-1.51514	103	5e-22	gi|302398711|gb|ADL36650.1|	C3HL domain class transcription factor [Malus x domestica]	sp|Q9XEE6|C3H29_ARATH	59.3	7e-09	Zinc finger CCCH domain-containing protein 29 OS=Arabidopsis thaliana GN=At2g40140 PE=2 SV=1
Unigene43865_All	1020	15.1454	26.3065	-0.79654	425	1e-118	gi|79317429|ref|NP_001031007.1|	transcription factor jumonji (jmjC) domain-containing protein [Arabidopsis thaliana]	sp|Q96GN5|CDA7L_HUMAN	55.5	6e-07	Cell division cycle-associated 7-like protein OS=Homo sapiens GN=CDCA7L PE=1 SV=2
Unigene52869_All	239	6.6938	26.2702	-1.97253	157	3e-38	gi|224084478|ref|XP_002307311.1|	AP2 domain-containing transcription factor [Populus trichocarpa] >gi|222856760|gb|EEE94307.1| AP2 domain-containing transcription factor [Populus trichocarpa]	sp|Q38914|ANT_ARATH	155	1e-37	AP2-like ethylene-responsive transcription factor ANT OS=Arabidopsis thaliana GN=ANT PE=1 SV=2
Unigene22400_All	227	38.9825	26.2032	0.573084	124	4e-28	gi|302398727|gb|ADL36658.1|	C3HL domain class transcription factor [Malus x domestica] >gi|302398729|gb|ADL36659.1| C3HL domain class transcription factor [Malus x domestica]	sp|P93755|C3H30_ARATH	105	1e-22	Zinc finger CCCH domain-containing protein 30 OS=Arabidopsis thaliana GN=At2g41900 PE=1 SV=2
Unigene37512_All	578	15.9152	26.1846	-0.718313	303	7e-82	gi|224126261|ref|XP_002319796.1|	GRAS family transcription factor [Populus trichocarpa] >gi|222858172|gb|EEE95719.1| GRAS family transcription factor [Populus trichocarpa]	sp|Q69VG1|CIGR1_ORYSJ	231	2e-60	Chitin-inducible gibberellin-responsive protein 1 OS=Oryza sativa subsp. japonica GN=CIGR1 PE=2 SV=1
Unigene27259_All	931	27.8702	26.1238	0.0933586	364	1e-100	gi|302398623|gb|ADL36606.1|	BZIP domain class transcription factor [Malus x domestica]	sp|Q9LES3|AI5L2_ARATH	182	4e-45	ABSCISIC ACID-INSENSITIVE 5-like protein 2 OS=Arabidopsis thaliana GN=DPBF3 PE=1 SV=1
Unigene36335_All	504	25.1957	26.0952	-0.0506069	105	2e-22	gi|255545906|ref|XP_002514013.1|	transcription factor, putative [Ricinus communis] >gi|223547099|gb|EEF48596.1| transcription factor, putative [Ricinus communis]	--	--	--	--
Unigene21045_All	872	14.2186	25.9965	-0.870538	218	6e-56	gi|302398749|gb|ADL36669.1|	COL domain class transcription factor [Malus x domestica]	sp|O22800|COL14_ARATH	172	4e-42	Zinc finger protein CONSTANS-LIKE 14 OS=Arabidopsis thaliana GN=COL14 PE=2 SV=2
Unigene11979_All	403	16.1273	25.9113	-0.684076	100	4e-21	gi|30685150|ref|NP_188529.2|	VRN1 (REDUCED VERNALIZATION RESPONSE 1); transcription repressor [Arabidopsis thaliana] >gi|75153628|sp|Q8L3W1.1|VRN1_ARATH RecName: Full=B3 domain-containing transcription factor VRN1; AltName: Full=Protein VERNALIZATION 1 >gi|21734794|gb|AAM76972.1|AF289051_1 reduced vernalization response 1 [Arabidopsis thaliana] >gi|21734796|gb|AAM76973.1|AF289052_1 reduced vernalization response 1 [Arabidops…	sp|Q8L3W1|VRN1_ARATH	100	2e-21	B3 domain-containing transcription factor VRN1 OS=Arabidopsis thaliana GN=VRN1 PE=2 SV=1
Unigene20457_All	426	14.3177	25.9086	-0.855631	105	1e-22	gi|302399037|gb|ADL36813.1|	SCL domain class transcription factor [Malus x domestica]	sp|Q9SDQ3|SCL1_ARATH	68.6	1e-11	Scarecrow-like protein 1 OS=Arabidopsis thaliana GN=SCL1 PE=2 SV=1
Unigene1734_All	1706	18.0227	25.8395	-0.519763	396	1e-109	gi|18399836|ref|NP_566442.1|	myb family transcription factor [Arabidopsis thaliana] >gi|42572405|ref|NP_974298.1| myb family transcription factor [Arabidopsis thaliana]	sp|Q9SAK5|APL_ARATH	135	7e-31	Myb family transcription factor APL OS=Arabidopsis thaliana GN=APL PE=2 SV=2
Unigene40400_All	1345	13.4558	25.7482	-0.936243	382	1e-105	gi|302398573|gb|ADL36581.1|	ARF domain class transcription factor [Malus x domestica]	sp|Q9ZSY8|IAA27_ARATH	298	6e-80	Auxin-responsive protein IAA27 OS=Arabidopsis thaliana GN=IAA27 PE=1 SV=1
Unigene40261_All	812	30.6001	25.6385	0.255225	296	2e-79	gi|110931702|gb|ABH02850.1|	MYB transcription factor MYB107 [Glycine max]	sp|P23444|H1_MAIZE	68.2	6e-11	Histone H1 OS=Zea mays PE=2 SV=2
Unigene50921_All	202	29.4522	25.52	0.206747	60.5	6e-09	gi|18424242|ref|NP_568908.1|	scarecrow-like transcription factor 11 (SCL11) [Arabidopsis thaliana] >gi|98960921|gb|ABF58944.1| At5g59460 [Arabidopsis thaliana]	--	--	--	--
Unigene53400_All	371	56.8671	25.4741	1.15856	146	6e-35	gi|15222289|ref|NP_177686.1|	STH2 (SALT TOLERANCE HOMOLOG2); transcription factor/ zinc ion binding [Arabidopsis thaliana] >gi|17433066|sp|Q9LQZ7.1|STHX_ARATH RecName: Full=Probable salt tolerance-like protein At1g75540 >gi|9369377|gb|AAF87126.1|AC006434_22 F10A5.24 [Arabidopsis thaliana]	sp|Q9LQZ7|STHX_ARATH	146	3e-35	Probable salt tolerance-like protein At1g75540 OS=Arabidopsis thaliana GN=At1g75540 PE=1 SV=1
Unigene2014_All	755	33.9036	25.4732	0.412458	271	5e-72	gi|302030863|gb|ADK91820.1|	LEC1 transcription factor [Pistacia chinensis]	sp|Q9SFD8|NFYB9_ARATH	211	4e-54	Nuclear transcription factor Y subunit B-9 OS=Arabidopsis thaliana GN=NFYB9 PE=1 SV=1
Unigene36516_All	618	21.5187	25.4522	-0.242199	57.8	2e-14	gi|122056647|gb|ABD66219.2|	JOINTLESS [Malus x domestica] >gi|302398887|gb|ADL36738.1| MADS domain class transcription factor [Malus x domestica]	sp|Q9FUY6|JOIN_SOLLC	58.5	1e-13	MADS-box protein JOINTLESS OS=Solanum lycopersicum GN=J PE=1 SV=1
Unigene1508_All	504	56.2439	25.4395	1.14463	179	1e-44	gi|302398981|gb|ADL36785.1|	MYBR domain class transcription factor [Malus x domestica]	sp|Q869R9|MYBJ_DICDI	73.2	8e-13	Myb-like protein J OS=Dictyostelium discoideum GN=mybJ PE=3 SV=1
Unigene12397_All	491	98.869	25.3054	1.96607	154	6e-37	gi|302399097|gb|ADL36843.1|	TLP domain class transcription factor [Malus x domestica] >gi|302399105|gb|ADL36847.1| TLP domain class transcription factor [Malus x domestica]	sp|Q6Z2G9|TLP5_ORYSJ	144	3e-34	Tubby-like F-box protein 5 OS=Oryza sativa subsp. japonica GN=TULP5 PE=2 SV=1
Unigene70870_All	246	24.3876	25.254	-0.0503641	85.9	1e-16	gi|302398575|gb|ADL36582.1|	ARF domain class transcription factor [Malus x domestica]	sp|Q38826|IAA8_ARATH	76.6	4e-14	Auxin-responsive protein IAA8 OS=Arabidopsis thaliana GN=IAA8 PE=1 SV=1
Unigene1053_All	2434	14.604	25.1979	-0.78694	820	0	gi|145359280|ref|NP_200350.2|	EDM2; transcription factor [Arabidopsis thaliana]	sp|Q55FD6|Y8158_DICDI	86.3	1e-15	PHD finger-containing protein DDB_G0268158 OS=Dictyostelium discoideum GN=DDB_G0268158 PE=4 SV=1
Unigene36111_All	2782	43.3274	25.1105	0.786989	496	1e-139	gi|32526673|dbj|BAC79196.1|	bzip-like transcription factor-like protein [Oryza sativa Japonica Group] >gi|52076085|dbj|BAD46598.1| bzip-like transcription factor-like [Oryza sativa Japonica Group]	--	--	--	--
Unigene34302_All	2354	11.9995	25.0997	-1.0647	843	0	gi|79586698|ref|NP_680116.2|	REF6 (RELATIVE OF EARLY FLOWERING 6); nucleic acid binding / transcription factor/ zinc ion binding [Arabidopsis thaliana] >gi|50513173|gb|AAT77779.1| relative of early flowering 6 [Arabidopsis thaliana]	sp|Q3UXZ9|KDM5A_MOUSE	169	6e-41	Lysine-specific demethylase 5A OS=Mus musculus GN=Kdm5a PE=1 SV=2
Unigene14726_All	493	14.6029	25.0687	-0.779632	63.2	2e-11	gi|257136301|gb|ACV44452.1|	CCAAT-binding transcription factor family protein [Glycine max]	sp|Q9SYH4|NFYA5_ARATH	59.3	2e-10	Nuclear transcription factor Y subunit A-5 OS=Arabidopsis thaliana GN=NFYA5 PE=2 SV=1
Unigene83640_All	704	0.7101	25.0655	-5.14154	80.5	2e-14	gi|18399397|ref|NP_565476.1|	GPRI1 (GBF'S PRO-RICH REGION-INTERACTING FACTOR 1); transcription factor/ transcription regulator [Arabidopsis thaliana] >gi|13311003|gb|AAK16743.1| golden2-like transcription factor [Arabidopsis thaliana] >gi|13432088|gb|AAK20120.1| golden2-like protein 1 [Arabidopsis thaliana] >gi|17221599|dbj|BAB78466.1| GPRI1 [Arabidopsis thaliana] >gi|20198041|gb|AAD21709.2| expressed protein [Arabidopsis th…	--	--	--	--
Unigene43513_All	530	11.4138	25.0644	-1.13486	97.1	1e-19	gi|259121399|gb|ACV92019.1|	WRKY transcription factor 17 [(Populus tomentosa x P. bolleana) x P. tomentosa]	sp|Q8S8P5|WRK33_ARATH	75.9	1e-13	Probable WRKY transcription factor 33 OS=Arabidopsis thaliana GN=WRKY33 PE=1 SV=2
Unigene34456_All	972	13.6816	25.0218	-0.870949	393	1e-108	gi|259121417|gb|ACV92028.1|	WRKY transcription factor 26 [(Populus tomentosa x P. bolleana) x P. tomentosa]	sp|O22176|WRK15_ARATH	278	3e-74	Probable WRKY transcription factor 15 OS=Arabidopsis thaliana GN=WRKY15 PE=1 SV=1
Unigene40899_All	621	14.8132	25.01	-0.755622	228	5e-59	gi|51870705|dbj|BAD42432.1|	bZip transcription factor [Psophocarpus tetragonolobus]	sp|Q99089|CPRF1_PETCR	221	2e-57	Common plant regulatory factor 1 OS=Petroselinum crispum GN=CPRF1 PE=2 SV=1
Unigene22797_All	467	15.0947	24.9077	-0.72255	150	5e-36	gi|30687299|ref|NP_849450.1|	WRKY20; transcription factor [Arabidopsis thaliana] >gi|20978777|sp|Q93WV0.1|WRK20_ARATH RecName: Full=Probable WRKY transcription factor 20; AltName: Full=WRKY DNA-binding protein 20 >gi|15991746|gb|AAL13050.1|AF425837_1 WRKY transcription factor 20 [Arabidopsis thaliana] >gi|45935013|gb|AAS79541.1| At4g26640 [Arabidopsis thaliana]	sp|Q93WV0|WRK20_ARATH	150	3e-36	Probable WRKY transcription factor 20 OS=Arabidopsis thaliana GN=WRKY20 PE=2 SV=1
Unigene35288_All	377	13.5264	24.8934	-0.879985	82	2e-15	gi|302398641|gb|ADL36615.1|	BZIP domain class transcription factor [Malus x domestica]	sp|P24068|OCS1_MAIZE	53.1	5e-07	Ocs element-binding factor 1 OS=Zea mays GN=OBF1 PE=2 SV=2
Unigene38226_All	1063	130.136	24.8693	2.38759	415	1e-115	gi|302398833|gb|ADL36711.1|	HD domain class transcription factor [Malus x domestica]	sp|Q8LC03|ATB13_ARATH	323	2e-87	Homeobox-leucine zipper protein ATHB-13 OS=Arabidopsis thaliana GN=ATHB-13 PE=2 SV=2
Unigene35483_All	713	12.9719	24.8418	-0.93738	299	2e-80	gi|259121411|gb|ACV92025.1|	WRKY transcription factor 23 [(Populus tomentosa x P. bolleana) x P. tomentosa]	sp|O04609|WRK22_ARATH	256	8e-68	WRKY transcription factor 22 OS=Arabidopsis thaliana GN=WRKY22 PE=2 SV=1
Unigene22_All	1195	11.0867	24.8322	-1.16338	553	1e-156	gi|302398853|gb|ADL36721.1|	HD domain class transcription factor [Malus x domestica]	sp|Q0WV12|ANL2_ARATH	432	3e-120	Homeobox-leucine zipper protein ANTHOCYANINLESS 2 OS=Arabidopsis thaliana GN=ANL2 PE=2 SV=1
Unigene45695_All	346	28.6096	24.8316	0.204322	64.7	3e-10	gi|18424242|ref|NP_568908.1|	scarecrow-like transcription factor 11 (SCL11) [Arabidopsis thaliana] >gi|98960921|gb|ABF58944.1| At5g59460 [Arabidopsis thaliana]	--	--	--	--
Unigene52164_All	200	16.4982	24.7839	-0.587095	80.9	4e-15	gi|302398749|gb|ADL36669.1|	COL domain class transcription factor [Malus x domestica]	sp|Q9C7E8|COL15_ARATH	67.4	3e-11	Zinc finger protein CONSTANS-LIKE 15 OS=Arabidopsis thaliana GN=COL15 PE=2 SV=1
Unigene29911_All	248	6.2493	24.7839	-1.98764	73.6	7e-13	gi|226425257|gb|ACO53628.1|	bHLH domain protein [Gossypium hirsutum]	sp|Q39204|RAP1_ARATH	56.2	6e-08	Transcription factor MYC2 OS=Arabidopsis thaliana GN=RAP1 PE=1 SV=2
Unigene26039_All	1099	35.7104	24.7763	0.527384	361	8e-99	gi|15242784|ref|NP_201152.1|	NF-YC4 (NUCLEAR FACTOR Y, SUBUNIT C4); DNA binding / transcription factor [Arabidopsis thaliana] >gi|79332019|ref|NP_001032130.1| NF-YC4 (NUCLEAR FACTOR Y, SUBUNIT C4); DNA binding / transcription factor [Arabidopsis thaliana] >gi|75262732|sp|Q9FMV5.1|NFYC4_ARATH RecName: Full=Nuclear transcription factor Y subunit C-4; Short=AtNF-YC-4 >gi|9758288|dbj|BAB08812.1| transcription factor Hap5a-like p…	sp|Q9FMV5|NFYC4_ARATH	361	4e-99	Nuclear transcription factor Y subunit C-4 OS=Arabidopsis thaliana GN=NFYC4 PE=2 SV=1
Unigene27623_All	920	33.2572	24.712	0.428455	179	6e-44	gi|295913614|gb|ADG58052.1|	transcription factor [Lycoris longituba]	sp|O48772|C3H26_ARATH	166	3e-40	Zinc finger CCCH domain-containing protein 26 OS=Arabidopsis thaliana GN=ZFN2 PE=2 SV=1
Unigene33372_All	450	35.6628	24.6737	0.531446	170	5e-42	gi|302399049|gb|ADL36819.1|	SCL domain class transcription factor [Malus x domestica]	sp|Q9FL03|SCL4_ARATH	167	2e-41	Scarecrow-like protein 4 OS=Arabidopsis thaliana GN=SCL4 PE=1 SV=1
Unigene8851_All	1528	27.0913	24.6541	0.136002	322	1e-86	gi|227345480|gb|ACP28172.1|	roothairless1/slippery [Lotus japonicus]	sp|Q9ZUG9|BH066_ARATH	261	1e-68	Transcription factor bHLH66 OS=Arabidopsis thaliana GN=BHLH66 PE=2 SV=1
Unigene83388_All	527	23.9063	24.5801	-0.0400999	312	1e-84	gi|302398727|gb|ADL36658.1|	C3HL domain class transcription factor [Malus x domestica] >gi|302398729|gb|ADL36659.1| C3HL domain class transcription factor [Malus x domestica]	sp|P93755|C3H30_ARATH	238	2e-62	Zinc finger CCCH domain-containing protein 30 OS=Arabidopsis thaliana GN=At2g41900 PE=1 SV=2
Unigene50730_All	358	35.8899	24.5531	0.547673	136	8e-32	gi|149727895|gb|ABR28336.1|	MYB transcription factor MYB48 [Medicago truncatula]	--	--	--	--
Unigene757_All	967	12.098	24.5361	-1.02014	257	1e-67	gi|292668893|gb|ADE41101.1|	AP2 domain class transcription factor [Malus x domestica]	sp|O80341|EF102_ARATH	213	1e-54	Ethylene-responsive transcription factor 5 OS=Arabidopsis thaliana GN=ERF5 PE=2 SV=1
Unigene18427_All	1468	19.3439	24.4912	-0.340385	751	0	gi|302399069|gb|ADL36829.1|	TCP domain class transcription factor [Malus x domestica]	sp|Q552J0|TCPQ_DICDI	464	5e-130	T-complex protein 1 subunit theta OS=Dictyostelium discoideum GN=cct8 PE=3 SV=1
Unigene27045_All	2301	42.9983	24.4428	0.81487	651	0	gi|224074675|ref|XP_002304419.1|	GRAS family transcription factor [Populus trichocarpa] >gi|222841851|gb|EEE79398.1| GRAS family transcription factor [Populus trichocarpa]	sp|Q9M000|SCL22_ARATH	364	1e-99	Scarecrow-like protein 22 OS=Arabidopsis thaliana GN=SCL22 PE=2 SV=1
Unigene28904_All	993	2.2656	24.4261	-3.43046	229	3e-59	gi|224105547|ref|XP_002313851.1|	AP2/ERF domain-containing transcription factor [Populus trichocarpa] >gi|222850259|gb|EEE87806.1| AP2/ERF domain-containing transcription factor [Populus trichocarpa]	sp|Q9SZ06|EF109_ARATH	164	9e-40	Ethylene-responsive transcription factor ERF109 OS=Arabidopsis thaliana GN=ERF109 PE=2 SV=1
Unigene34485_All	3502	9.1224	24.3828	-1.41838	403	1e-111	gi|297816498|ref|XP_002876132.1|	myb family transcription factor [Arabidopsis lyrata subsp. lyrata] >gi|297321970|gb|EFH52391.1| myb family transcription factor [Arabidopsis lyrata subsp. lyrata]	sp|Q9WU42|NCOR2_MOUSE	97.1	8e-19	Nuclear receptor corepressor 2 OS=Mus musculus GN=Ncor2 PE=1 SV=2
Unigene48777_All	621	67.867	24.3715	1.47752	179	2e-44	gi|124359631|gb|ABN06010.1|	Helix-loop-helix DNA-binding [Medicago truncatula]	sp|Q8S3D1|BH068_ARATH	160	6e-39	Transcription factor bHLH68 OS=Arabidopsis thaliana GN=BHLH68 PE=2 SV=2
Unigene31747_All	388	38.3979	24.358	0.656632	58.2	3e-08	gi|206574948|gb|ACI14387.1|	WRKY20-1 transcription factor [Brassica napus]	sp|Q93WV0|WRK20_ARATH	53.9	3e-07	Probable WRKY transcription factor 20 OS=Arabidopsis thaliana GN=WRKY20 PE=2 SV=1
Unigene32137_All	939	26.5147	24.3528	0.122705	230	2e-59	gi|47174868|gb|AAT12424.1|	male-specific transcription factor M88B7.2 [Marchantia polymorpha]	sp|Q8GXL7|GAT24_ARATH	221	7e-57	GATA transcription factor 24 OS=Arabidopsis thaliana GN=GATA24 PE=2 SV=2
Unigene674_All	1556	26.2182	24.3379	0.107364	671	0	gi|302398727|gb|ADL36658.1|	C3HL domain class transcription factor [Malus x domestica] >gi|302398729|gb|ADL36659.1| C3HL domain class transcription factor [Malus x domestica]	sp|P93755|C3H30_ARATH	531	4e-150	Zinc finger CCCH domain-containing protein 30 OS=Arabidopsis thaliana GN=At2g41900 PE=1 SV=2
Unigene32117_All	695	44.0959	24.2489	0.862725	326	2e-88	gi|71041082|gb|AAZ20429.1|	MYB6 [Malus x domestica] >gi|302398951|gb|ADL36770.1| MYB domain class transcription factor [Malus x domestica]	sp|Q9FDW1|MYB44_ARATH	287	4e-77	Transcription factor MYB44 OS=Arabidopsis thaliana GN=MYB44 PE=2 SV=1
Unigene26718_All	709	25.5966	24.0498	0.0899273	203	1e-51	gi|224072103|ref|XP_002303625.1|	AP2/ERF domain-containing transcription factor [Populus trichocarpa] >gi|222841057|gb|EEE78604.1| AP2/ERF domain-containing transcription factor [Populus trichocarpa]	sp|Q9SUQ2|CRF2_ARATH	176	1e-43	Ethylene-responsive transcription factor CRF2 OS=Arabidopsis thaliana GN=CRF2 PE=2 SV=1
Unigene18_All	1642	15.9544	23.9889	-0.588413	491	1e-138	gi|302399131|gb|ADL36860.1|	WRKY domain class transcription factor [Malus x domestica]	sp|Q9LFQ3|SNL2_ARATH	466	2e-130	Paired amphipathic helix protein Sin3-like 2 OS=Arabidopsis thaliana GN=SNL2 PE=1 SV=2
Unigene82486_All	373	0	23.9201	/	72.8	1e-12	gi|57222164|gb|AAW38989.1|	At5g56860 [Arabidopsis thaliana]	sp|Q5HZ36|GAT21_ARATH	72.8	6e-13	GATA transcription factor 21 OS=Arabidopsis thaliana GN=GATA21 PE=1 SV=2
Unigene44817_All	894	11.4641	23.8043	-1.0541	218	6e-56	gi|302399071|gb|ADL36830.1|	TCP domain class transcription factor [Malus x domestica]	sp|Q9C518|TCP8_ARATH	209	2e-53	Transcription factor TCP8 OS=Arabidopsis thaliana GN=TCP8 PE=2 SV=1
Unigene52262_All	203	20.4411	23.7665	-0.217457	114	5e-25	gi|224082386|ref|XP_002306674.1|	GRAS family transcription factor [Populus trichocarpa] >gi|222856123|gb|EEE93670.1| GRAS family transcription factor [Populus trichocarpa]	sp|Q9SDQ3|SCL1_ARATH	106	4e-23	Scarecrow-like protein 1 OS=Arabidopsis thaliana GN=SCL1 PE=2 SV=1
Unigene17905_All	1072	22.2457	23.7358	-0.0935382	357	1e-97	gi|113367246|gb|ABI34680.1|	bZIP transcription factor bZIP121 [Glycine max]	--	--	--	--
Unigene46415_All	518	7.1421	23.7313	-1.73237	120	8e-27	gi|18390998|ref|NP_563839.1|	transcription factor [Arabidopsis thaliana] >gi|75278846|sp|O80482.1|BH149_ARATH RecName: Full=Transcription factor bHLH149; AltName: Full=Basic helix-loop-helix protein 149; Short=AtbHLH149; Short=bHLH 149; AltName: Full=Transcription factor EN 144; AltName: Full=bHLH transcription factor bHLH149 >gi|3249098|gb|AAC24081.1| ESTs gb|T04610, gb|N38459, gb|T45174, gb|R30481 and gb|N64971 come from t…	sp|O80482|BH149_ARATH	120	5e-27	Transcription factor bHLH149 OS=Arabidopsis thaliana GN=BHLH149 PE=2 SV=1
Unigene844_All	226	13.2729	23.6872	-0.835624	77.4	5e-14	gi|302398551|gb|ADL36570.1|	ALF domain class transcription factor [Malus x domestica]	sp|O81488|Y5621_ARATH	53.9	3e-07	PHD finger protein At5g26210 OS=Arabidopsis thaliana GN=At5g26210 PE=1 SV=2
Unigene40704_All	436	24.8826	23.647	0.0734801	265	1e-70	gi|161789859|gb|ABX79677.1|	GT-1 [Glycine max]	sp|Q9FX53|TGT1_ARATH	240	2e-63	Trihelix transcription factor GT-1 OS=Arabidopsis thaliana GN=GT-1 PE=1 SV=1
Unigene22830_All	425	46.4655	23.637	0.975113	89.4	1e-17	gi|6624612|emb|CAB63800.1|	heat shock factor 2 [Arabidopsis thaliana]	sp|Q9SCW5|HFA1E_ARATH	89.4	7e-18	Heat stress transcription factor A-1e OS=Arabidopsis thaliana GN=HSFA1E PE=2 SV=2
Unigene42884_All	1601	4.5279	23.6125	-2.38264	296	1e-139	gi|302398767|gb|ADL36678.1|	COL domain class transcription factor [Malus x domestica]	sp|Q9SSE5|COL9_ARATH	251	7e-110	Zinc finger protein CONSTANS-LIKE 9 OS=Arabidopsis thaliana GN=COL9 PE=2 SV=1
Unigene36597_All	354	17.6534	23.5237	-0.414169	96.7	7e-20	gi|224061151|ref|XP_002300358.1|	GRAS family transcription factor [Populus trichocarpa] >gi|222847616|gb|EEE85163.1| GRAS family transcription factor [Populus trichocarpa]	sp|Q8H125|SCL5_ARATH	91.7	1e-18	Scarecrow-like protein 5 OS=Arabidopsis thaliana GN=SCL5 PE=2 SV=1
Unigene43649_All	717	11.9931	23.5049	-0.970757	141	7e-33	gi|289466351|gb|ADC94861.1|	HSP transcription factor [Vitis pseudoreticulata]	sp|Q9T0D3|HFB2B_ARATH	123	1e-27	Heat stress transcription factor B-2b OS=Arabidopsis thaliana GN=HSFB2B PE=2 SV=1
Unigene14100_All	288	36.6279	23.407	0.646003	83.6	7e-16	gi|33943517|gb|AAQ55453.1|	reduced vernalization response 1 [Brassica rapa subsp. campestris]	sp|Q8L3W1|VRN1_ARATH	83.6	3e-16	B3 domain-containing transcription factor VRN1 OS=Arabidopsis thaliana GN=VRN1 PE=2 SV=1
Unigene2987_All	384	2.8643	23.407	-3.03069	74.3	4e-13	gi|302398967|gb|ADL36778.1|	MYBR domain class transcription factor [Malus x domestica]	--	--	--	--
Unigene17285_All	1655	30.0873	23.4011	0.362578	425	1e-117	gi|15217472|ref|NP_174594.1|	AT-GTL1 (GT2-LIKE 1); DNA binding / transcription factor [Arabidopsis thaliana]	sp|Q39117|TGT2_ARATH	171	1e-41	Trihelix transcription factor GT-2 OS=Arabidopsis thaliana GN=GT-2 PE=2 SV=1
Unigene83103_All	455	18.02	23.3858	-0.376034	165	2e-40	gi|302398803|gb|ADL36696.1|	GATA domain class transcription factor [Malus x domestica]	sp|Q9LRH6|GAT25_ARATH	114	3e-25	GATA transcription factor 25 OS=Arabidopsis thaliana GN=GATA25 PE=2 SV=2
Unigene32154_All	947	42.3396	23.3096	0.861083	525	1e-148	gi|224071735|ref|XP_002303565.1|	GRAS family transcription factor [Populus trichocarpa] >gi|222840997|gb|EEE78544.1| GRAS family transcription factor [Populus trichocarpa]	sp|Q9CAN3|SCL28_ARATH	429	2e-119	Scarecrow-like protein 28 OS=Arabidopsis thaliana GN=SCL28 PE=2 SV=1
Unigene630_All	641	49.0586	23.3017	1.07407	238	6e-62	gi|259121425|gb|ACV92032.1|	WRKY transcription factor 30 [(Populus tomentosa x P. bolleana) x P. tomentosa]	sp|P59583|WRK32_ARATH	192	1e-48	Probable WRKY transcription factor 32 OS=Arabidopsis thaliana GN=WRKY32 PE=2 SV=1
Unigene4365_All	1292	8.0487	23.2748	-1.53194	441	1e-123	gi|302398973|gb|ADL36781.1|	MYBR domain class transcription factor [Malus x domestica]	sp|Q869R9|MYBJ_DICDI	71.2	1e-11	Myb-like protein J OS=Dictyostelium discoideum GN=mybJ PE=3 SV=1
Unigene27344_All	651	5.299	23.2483	-2.13333	279	2e-74	gi|225465815|ref|XP_002263159.1|	PREDICTED: similar to TGA-type basic leucine zipper protein TGA2.1 [Vitis vinifera]	sp|P43273|TGA2_ARATH	258	2e-68	Transcription factor TGA2 OS=Arabidopsis thaliana GN=TGA2 PE=1 SV=1
Unigene20363_All	293	19.9637	23.2331	-0.218803	145	1e-34	gi|302399135|gb|ADL36862.1|	WRKY domain class transcription factor [Malus x domestica]	sp|O04336|WRK21_ARATH	122	7e-28	Probable WRKY transcription factor 21 OS=Arabidopsis thaliana GN=WRKY21 PE=1 SV=1
Unigene3641_All	1027	46.3435	23.2313	0.996297	363	3e-99	gi|289540923|gb|ADD09595.1|	bZIP transcription factor [Trifolium repens]	--	--	--	--
Unigene8852_All	1270	36.0591	23.2097	0.635636	333	4e-90	gi|93280154|gb|ABF06705.1|	Joka8 [Nicotiana plumbaginifolia]	sp|Q9ZUG9|BH066_ARATH	216	4e-55	Transcription factor bHLH66 OS=Arabidopsis thaliana GN=BHLH66 PE=2 SV=1
Unigene5460_All	268	17.1623	23.1809	-0.433694	70.5	6e-12	gi|302398599|gb|ADL36594.1|	BHLH domain class transcription factor [Malus x domestica]	sp|O80674|BH106_ARATH	61.2	2e-09	Transcription factor bHLH106 OS=Arabidopsis thaliana GN=BHLH106 PE=2 SV=1
Unigene48520_All	345	14.4912	23.1795	-0.677672	109	1e-23	gi|302398873|gb|ADL36731.1|	HSF domain class transcription factor [Malus x domestica]	sp|Q9T0D3|HFB2B_ARATH	90.1	4e-18	Heat stress transcription factor B-2b OS=Arabidopsis thaliana GN=HSFB2B PE=2 SV=1
Unigene1506_All	2393	19.9101	23.144	-0.217138	576	0	gi|302399049|gb|ADL36819.1|	SCL domain class transcription factor [Malus x domestica]	sp|Q9SCR0|SCL7_ARATH	473	1e-170	Scarecrow-like protein 7 OS=Arabidopsis thaliana GN=SLC7 PE=2 SV=1
Unigene31363_All	520	21.7284	23.1316	-0.0902831	232	1e-60	gi|131054094|gb|ABO32773.1|	MYB transcription factor MYB34 [Medicago truncatula]	sp|Q9SAK5|APL_ARATH	81.3	3e-15	Myb family transcription factor APL OS=Arabidopsis thaliana GN=APL PE=2 SV=2
Unigene53402_All	372	18.2776	23.0961	-0.337573	74.3	4e-13	gi|113367206|gb|ABI34660.1|	bZIP transcription factor bZIP109 [Glycine max]	--	--	--	--
Unigene24779_All	533	26.1697	23.0634	0.182292	210	8e-54	gi|302399135|gb|ADL36862.1|	WRKY domain class transcription factor [Malus x domestica]	sp|O04336|WRK21_ARATH	144	4e-34	Probable WRKY transcription factor 21 OS=Arabidopsis thaliana GN=WRKY21 PE=1 SV=1
Unigene76617_All	217	20.2743	22.8423	-0.172056	76.6	8e-14	gi|110931718|gb|ABH02858.1|	MYB transcription factor MYB136 [Glycine max]	--	--	--	--
Unigene29256_All	362	15.3298	22.8212	-0.574036	119	8e-27	gi|186478960|ref|NP_174164.2|	HB-1 (homeobox-1); transcription factor [Arabidopsis thaliana]	--	--	--	--
Unigene39111_All	598	28.007	22.7669	0.29885	118	4e-26	gi|206114257|gb|ACI05256.1|	type I MADS box transcription factor [Petunia x hybrida]	sp|Q9FJK3|AGL80_ARATH	114	5e-25	Agamous-like MADS-box protein AGL80 OS=Arabidopsis thaliana GN=AGL80 PE=1 SV=1
Unigene41677_All	456	21.7082	22.7548	-0.0679308	230	5e-60	gi|110931692|gb|ABH02845.1|	MYB transcription factor MYB93 [Glycine max]	--	--	--	--
Unigene26271_All	836	32.2931	22.6889	0.509239	249	3e-65	gi|6729485|emb|CAB67641.1|	transcription factor NF-Y, CCAAT-binding-like protein [Arabidopsis thaliana]	sp|Q67XJ2|NFYBA_ARATH	248	3e-65	Nuclear transcription factor Y subunit B-10 OS=Arabidopsis thaliana GN=NFYB10 PE=2 SV=1
Unigene24225_All	248	19.7559	22.6519	-0.197348	171	2e-42	gi|302398635|gb|ADL36612.1|	BZIP domain class transcription factor [Malus x domestica]	sp|P23922|HBP1A_WHEAT	61.2	2e-09	Transcription factor HBP-1a OS=Triticum aestivum PE=2 SV=1
Unigene5014_All	480	32.184	22.5808	0.511247	85.5	2e-16	gi|224058399|ref|XP_002299493.1|	AP2/ERF domain-containing transcription factor [Populus trichocarpa] >gi|222846751|gb|EEE84298.1| AP2/ERF domain-containing transcription factor [Populus trichocarpa]	sp|O82503|CRF1_ARATH	64.7	2e-10	Ethylene-responsive transcription factor CRF1 OS=Arabidopsis thaliana GN=CRF1 PE=2 SV=1
Unigene8953_All	586	9.9818	22.5564	-1.17616	252	2e-66	gi|302398727|gb|ADL36658.1|	C3HL domain class transcription factor [Malus x domestica] >gi|302398729|gb|ADL36659.1| C3HL domain class transcription factor [Malus x domestica]	sp|P93755|C3H30_ARATH	233	6e-61	Zinc finger CCCH domain-containing protein 30 OS=Arabidopsis thaliana GN=At2g41900 PE=1 SV=2
Unigene69690_All	211	22.0355	22.5521	-0.0334321	106	7e-23	gi|145652381|gb|ABP88245.1|	transcription factor bZIP63 [Glycine max]	--	--	--	--
Unigene40434_All	1024	22.3608	22.4604	-0.00641182	206	4e-52	gi|295881692|gb|ADG56590.1|	ALCATRAZ/SPATULA-like protein [Prunus persica]	sp|Q9FUA4|SPT_ARATH	169	2e-41	Transcription factor SPATULA OS=Arabidopsis thaliana GN=SPT PE=1 SV=1
Unigene35120_All	504	14.7801	22.4235	-0.601355	101	4e-21	gi|224138754|ref|XP_002322893.1|	transcription factor DP, E2 dimerization partner protein [Populus trichocarpa] >gi|222867523|gb|EEF04654.1| transcription factor DP, E2 dimerization partner protein [Populus trichocarpa]	--	--	--	--
Unigene2315_All	1019	6.28	22.376	-1.83312	218	1e-55	gi|224088649|ref|XP_002308508.1|	AP2/ERF domain-containing transcription factor [Populus trichocarpa] >gi|148372132|gb|ABQ62997.1| RAP2-like protein [Populus trichocarpa] >gi|222854484|gb|EEE92031.1| AP2/ERF domain-containing transcription factor [Populus trichocarpa]	sp|Q84QC2|ERF17_ARATH	175	5e-43	Ethylene-responsive transcription factor ERF017 OS=Arabidopsis thaliana GN=ERF017 PE=2 SV=1
Unigene2754_All	1281	23.0264	22.3396	0.0436855	247	3e-64	gi|124361074|gb|ABN09046.1|	Helix-loop-helix DNA-binding [Medicago truncatula]	sp|Q9CAA4|BIM2_ARATH	196	4e-49	Transcription factor BIM2 OS=Arabidopsis thaliana GN=BIM2 PE=1 SV=1
Unigene17460_All	684	31.3562	22.32	0.490414	347	6e-95	gi|225465815|ref|XP_002263159.1|	PREDICTED: similar to TGA-type basic leucine zipper protein TGA2.1 [Vitis vinifera]	sp|Q41558|HBP1C_WHEAT	275	2e-73	Transcription factor HBP-1b(c1) (Fragment) OS=Triticum aestivum PE=1 SV=2
Unigene35978_All	2038	11.0636	22.3111	-1.01194	503	0	gi|226425257|gb|ACO53628.1|	bHLH domain protein [Gossypium hirsutum]	sp|Q39204|RAP1_ARATH	308	3e-158	Transcription factor MYC2 OS=Arabidopsis thaliana GN=RAP1 PE=1 SV=2
Unigene28320_All	1277	23.49	22.3061	0.0746084	367	1e-100	gi|113367236|gb|ABI34675.1|	bZIP transcription factor bZIP28 [Glycine max]	sp|Q69IL4|RF2A_ORYSJ	179	3e-44	Transcription factor RF2a OS=Oryza sativa subsp. japonica GN=RF2a PE=1 SV=1
Unigene35603_All	590	28.0478	22.2915	0.331394	65.5	4e-10	gi|302399053|gb|ADL36821.1|	SCL domain class transcription factor [Malus x domestica]	sp|Q9FYR7|SCL8_ARATH	56.6	1e-07	Scarecrow-like protein 8 OS=Arabidopsis thaliana GN=SCL8 PE=2 SV=1
Unigene23508_All	3532	17.7217	22.2297	-0.326971	1131	0	gi|15218091|ref|NP_173522.1|	SPL14 (squamosa promoter binding protein-like 14); DNA binding / transcription activator/ transcription factor [Arabidopsis thaliana] >gi|67461574|sp|Q8RY95.3|SPL14_ARATH RecName: Full=Squamosa promoter-binding-like protein 14; AltName: Full=Protein FUMONISIN B1-RESISTANT 6; AltName: Full=SPL1-related protein 2	sp|Q8RY95|SPL14_ARATH	1131	0	Squamosa promoter-binding-like protein 14 OS=Arabidopsis thaliana GN=SPL14 PE=2 SV=3
Unigene82348_All	361	6.232	22.1521	-1.82968	82.8	1e-15	gi|193734712|gb|ACF19982.1|	MYC2 [Hevea brasiliensis]	sp|O23090|BH014_ARATH	74.7	2e-13	Transcription factor bHLH14 OS=Arabidopsis thaliana GN=BHLH14 PE=2 SV=1
Unigene74621_All	779	0.3851	22.1432	-5.84549	349	2e-95	gi|302398831|gb|ADL36710.1|	HD domain class transcription factor [Malus x domestica]	sp|P46606|HD1_BRANA	338	2e-92	Homeobox protein HD1 OS=Brassica napus GN=HD1 PE=2 SV=1
Unigene36304_All	221	14.7043	22.1298	-0.589752	106	7e-23	gi|171452362|dbj|BAG15872.1|	transcription factor [Bruguiera gymnorhiza]	sp|Q9XEE6|C3H29_ARATH	53.9	3e-07	Zinc finger CCCH domain-containing protein 29 OS=Arabidopsis thaliana GN=At2g40140 PE=2 SV=1
Unigene44707_All	1104	36.7261	22.09	0.733412	261	1e-68	gi|75180423|sp|Q9LT89.1|TCP19_ARATH	RecName: Full=Transcription factor TCP19 >gi|31711724|gb|AAP68218.1| At5g51910 [Arabidopsis thaliana]	sp|Q9LT89|TCP19_ARATH	261	8e-69	Transcription factor TCP19 OS=Arabidopsis thaliana GN=TCP19 PE=2 SV=1
Unigene43193_All	751	18.2404	22.0888	-0.276178	377	1e-104	gi|151303117|gb|ABR92761.1|	transcription factor TF2 [Gossypium hirsutum]	sp|O80450|TGT3B_ARATH	131	4e-30	Trihelix transcription factor GT-3b OS=Arabidopsis thaliana GN=GT-3B PE=1 SV=1
Unigene9001_All	2026	21.3698	22.0845	-0.0474608	574	1e-162	gi|15237230|ref|NP_197706.1|	HUA2 (ENHANCER OF AG-4 2); transcription factor [Arabidopsis thaliana] >gi|10177804|dbj|BAB11170.1| transcription factor-like protein [Arabidopsis thaliana]	sp|P21997|SSGP_VOLCA	114	3e-24	Sulfated surface glycoprotein 185 OS=Volvox carteri PE=1 SV=1
Unigene41263_All	288	31.5938	22.0301	0.520165	103	5e-22	gi|268374460|gb|ACZ04445.1|	bHLH1 transcription factor [Hevea brasiliensis]	sp|Q9ASX9|BH144_ARATH	82.8	6e-16	Transcription factor bHLH144 OS=Arabidopsis thaliana GN=BHLH144 PE=1 SV=1
Unigene27320_All	2593	20.5724	22.0216	-0.0982092	1061	0	gi|240255849|ref|NP_567455.4|	FAR1 (FAR-RED IMPAIRED RESPONSE 1); transcription activator/ transcription factor [Arabidopsis thaliana] >gi|75213095|sp|Q9SWG3.1|FAR1_ARATH RecName: Full=Protein FAR-RED IMPAIRED RESPONSE 1 >gi|5764395|gb|AAD51282.1|AF159587_1 far-red impaired response protein [Arabidopsis thaliana]	sp|Q9SWG3|FAR1_ARATH	1061	0	Protein FAR-RED IMPAIRED RESPONSE 1 OS=Arabidopsis thaliana GN=FAR1 PE=1 SV=1
Unigene42804_All	607	6.8362	21.9938	-1.68583	230	8e-60	gi|78216290|gb|ABB36646.1|	dehydration-responsive element binding protein 3 [Glycine max]	sp|Q84QC2|ERF17_ARATH	180	7e-45	Ethylene-responsive transcription factor ERF017 OS=Arabidopsis thaliana GN=ERF017 PE=2 SV=1
Unigene15230_All	1065	7.6517	21.906	-1.51747	144	1e-63	gi|302398603|gb|ADL36596.1|	BHLH domain class transcription factor [Malus x domestica]	sp|Q9CAA4|BIM2_ARATH	140	3e-50	Transcription factor BIM2 OS=Arabidopsis thaliana GN=BIM2 PE=1 SV=1
Unigene70017_All	335	19.4009	21.8986	-0.174715	124	4e-28	gi|302398635|gb|ADL36612.1|	BZIP domain class transcription factor [Malus x domestica]	sp|P23922|HBP1A_WHEAT	71.6	1e-12	Transcription factor HBP-1a OS=Triticum aestivum PE=2 SV=1
Unigene16038_All	480	1.1457	21.8924	-4.25613	163	9e-40	gi|302398783|gb|ADL36686.1|	DOF domain class transcription factor [Malus x domestica]	sp|Q39088|DOF34_ARATH	151	2e-36	Dof zinc finger protein DOF3.4 OS=Arabidopsis thaliana GN=DOF3.4 PE=1 SV=2
Unigene42758_All	883	25.8182	21.8554	0.240399	141	1e-32	gi|289466339|gb|ADC94855.1|	B-zip transcription factor [Vitis pseudoreticulata]	--	--	--	--
Unigene3958_All	873	7.3875	21.803	-1.56137	100	3e-20	gi|225464212|ref|XP_002264981.1|	PREDICTED: similar to transcription factor [Vitis vinifera]	sp|Q39263|ZFP4_ARATH	68.9	4e-11	Zinc finger protein 4 OS=Arabidopsis thaliana GN=ZFP4 PE=2 SV=2
Unigene5815_All	610	18.6045	21.7773	-0.227173	121	5e-27	gi|146674827|gb|ABQ42349.1|	trihelix transcription factor [Glycine max]	sp|Q39117|TGT2_ARATH	103	8e-22	Trihelix transcription factor GT-2 OS=Arabidopsis thaliana GN=GT-2 PE=2 SV=1
Unigene11238_All	1449	30.604	21.7108	0.495307	442	1e-165	gi|302398699|gb|ADL36644.1|	C2H2L domain class transcription factor [Malus x domestica]	sp|Q969S3|ZN622_HUMAN	127	2e-28	Zinc finger protein 622 OS=Homo sapiens GN=ZNF622 PE=1 SV=1
Unigene34809_All	713	7.2923	21.6902	-1.5726	248	4e-65	gi|225429418|ref|XP_002278546.1|	PREDICTED: similar to Os05g0553400 [Vitis vinifera]	sp|Q9M2Y9|RAX3_ARATH	226	1e-58	Transcription factor RAX3 OS=Arabidopsis thaliana GN=RAX3 PE=2 SV=1
Unigene34805_All	810	29.7498	21.6221	0.460373	293	2e-78	gi|302399087|gb|ADL36838.1|	TCP domain class transcription factor [Malus x domestica]	sp|Q9FMX2|TCP7_ARATH	282	2e-75	Transcription factor TCP7 OS=Arabidopsis thaliana GN=TCP7 PE=2 SV=1
Unigene2524_All	664	21.5338	21.5988	-0.00434823	265	4e-70	gi|15228440|ref|NP_186949.1|	ATHSFA1E; DNA binding / transcription factor [Arabidopsis thaliana] >gi|21431799|sp|Q9SCW5.2|HFA1E_ARATH RecName: Full=Heat stress transcription factor A-1e; Short=AtHsfA1e; AltName: Full=AtHsf-06; AltName: Full=Heat shock factor protein 2; Short=HSF 2; AltName: Full=Heat shock transcription factor 2; Short=HSTF 2 >gi|111074198|gb|ABH04472.1| At3g02990 [Arabidopsis thaliana]	sp|Q9SCW5|HFA1E_ARATH	265	3e-70	Heat stress transcription factor A-1e OS=Arabidopsis thaliana GN=HSFA1E PE=2 SV=2
Unigene42651_All	978	32.6651	21.5571	0.599587	434	1e-120	gi|13346180|gb|AAK19612.1|AF336279_1	GHDEL61 [Gossypium hirsutum]	sp|Q9CAD0|EGL1_ARATH	282	2e-75	Transcription factor EGL1 OS=Arabidopsis thaliana GN=BHLH2 PE=1 SV=1
Unigene42484_All	2815	37.7046	21.5527	0.806872	739	0	gi|224125028|ref|XP_002329873.1|	GRAS family transcription factor [Populus trichocarpa] >gi|222871110|gb|EEF08241.1| GRAS family transcription factor [Populus trichocarpa]	sp|O81316|SCL6_ARATH	321	2e-86	Scarecrow-like protein 6 OS=Arabidopsis thaliana GN=SLC6 PE=1 SV=1
Unigene32088_All	923	21.3953	21.5527	-0.0105747	369	1e-101	gi|132424655|gb|ABO33480.1|	class II KNOX homeobox transcription factor [Medicago truncatula]	sp|O04136|KNAP3_MALDO	362	2e-99	Homeobox protein knotted-1-like 3 OS=Malus domestica PE=2 SV=1
Unigene69860_All	221	149.531	21.5317	2.79591	68.6	2e-11	gi|302398563|gb|ADL36576.1|	ARF domain class transcription factor [Malus x domestica]	sp|Q653U3|ARFQ_ORYSJ	58.2	2e-08	Auxin response factor 17 OS=Oryza sativa subsp. japonica GN=ARF17 PE=2 SV=1
Unigene10978_All	1071	3.0809	21.4747	-2.80121	164	1e-39	gi|302398967|gb|ADL36778.1|	MYBR domain class transcription factor [Malus x domestica]	sp|Q9SAK5|APL_ARATH	72.8	4e-12	Myb family transcription factor APL OS=Arabidopsis thaliana GN=APL PE=2 SV=2
Unigene50424_All	370	47.157	21.4347	1.13752	50.4	6e-06	gi|289466355|gb|ADC94863.1|	MYB transcription factor 2 [Vitis pseudoreticulata]	--	--	--	--
Unigene25929_All	782	26.0841	21.3821	0.286767	444	1e-124	gi|47606403|gb|AAT36215.1|	DNA repair and transcription factor XPB1 [Arabidopsis thaliana]	sp|Q38861|XPB1_ARATH	444	2e-124	DNA repair helicase XPB1 OS=Arabidopsis thaliana GN=XPB1 PE=2 SV=3
Unigene33661_All	908	1.7069	21.3265	-3.6432	491	1e-138	gi|302398831|gb|ADL36710.1|	HD domain class transcription factor [Malus x domestica]	sp|P46606|HD1_BRANA	467	6e-131	Homeobox protein HD1 OS=Brassica napus GN=HD1 PE=2 SV=1
Unigene43332_All	413	33.1683	21.2833	0.640083	121	2e-27	gi|73761695|gb|AAZ83347.1|	ethylene-responsive element-binding factor [Gossypium hirsutum]	sp|Q9SXS8|ERF3_TOBAC	113	3e-25	Ethylene-responsive transcription factor 3 OS=Nicotiana tabacum GN=ERF3 PE=2 SV=1
Unigene452_All	3348	67.182	21.2602	1.65992	1461	0	gi|302398563|gb|ADL36576.1|	ARF domain class transcription factor [Malus x domestica]	sp|Q9ZTX8|ARFF_ARATH	1315	0	Auxin response factor 6 OS=Arabidopsis thaliana GN=ARF6 PE=2 SV=2
Unigene15418_All	533	9.5674	20.9555	-1.13113	319	1e-86	gi|302398865|gb|ADL36727.1|	HD domain class transcription factor [Malus x domestica]	sp|Q0WV12|ANL2_ARATH	272	8e-73	Homeobox-leucine zipper protein ANTHOCYANINLESS 2 OS=Arabidopsis thaliana GN=ANL2 PE=2 SV=1
Unigene6879_All	429	20.0444	20.9517	-0.0638681	106	9e-23	gi|302399071|gb|ADL36830.1|	TCP domain class transcription factor [Malus x domestica]	sp|Q9C518|TCP8_ARATH	71.2	2e-12	Transcription factor TCP8 OS=Arabidopsis thaliana GN=TCP8 PE=2 SV=1
Unigene2606_All	1729	12.4047	20.9471	-0.755864	457	1e-127	gi|151303119|gb|ABR92762.1|	transcription factor TF3 [Gossypium hirsutum]	sp|P42777|GBF4_ARATH	210	3e-53	G-box-binding factor 4 OS=Arabidopsis thaliana GN=GBF4 PE=1 SV=1
Unigene27473_All	581	15.0586	20.9305	-0.475019	194	7e-49	gi|224084378|ref|XP_002307277.1|	AP2/ERF domain-containing transcription factor [Populus trichocarpa] >gi|148372116|gb|ABQ62989.1| RAP2-like protein [Populus trichocarpa] >gi|222856726|gb|EEE94273.1| AP2/ERF domain-containing transcription factor [Populus trichocarpa]	sp|Q9SW63|RA210_ARATH	182	1e-45	Ethylene-responsive transcription factor RAP2-10 OS=Arabidopsis thaliana GN=RAP2-10 PE=2 SV=1
Unigene41552_All	272	33.2684	20.8962	0.670912	116	7e-26	gi|224134707|ref|XP_002327470.1|	GRAS family transcription factor [Populus trichocarpa] >gi|222836024|gb|EEE74445.1| GRAS family transcription factor [Populus trichocarpa]	sp|Q9FYR7|SCL8_ARATH	93.2	4e-19	Scarecrow-like protein 8 OS=Arabidopsis thaliana GN=SCL8 PE=2 SV=1
Unigene22871_All	544	31.5223	20.8962	0.593132	68.6	4e-11	gi|30685150|ref|NP_188529.2|	VRN1 (REDUCED VERNALIZATION RESPONSE 1); transcription repressor [Arabidopsis thaliana] >gi|75153628|sp|Q8L3W1.1|VRN1_ARATH RecName: Full=B3 domain-containing transcription factor VRN1; AltName: Full=Protein VERNALIZATION 1 >gi|21734794|gb|AAM76972.1|AF289051_1 reduced vernalization response 1 [Arabidopsis thaliana] >gi|21734796|gb|AAM76973.1|AF289052_1 reduced vernalization response 1 [Arabidops…	sp|Q8L3W1|VRN1_ARATH	68.6	2e-11	B3 domain-containing transcription factor VRN1 OS=Arabidopsis thaliana GN=VRN1 PE=2 SV=1
Unigene41393_All	212	7.5463	20.5753	-1.44707	109	9e-24	gi|256002927|gb|ACU52707.1|	bHLH transcription factor PTF1 [Glycine max]	sp|Q3EAI1|BH060_ARATH	104	2e-22	Transcription factor bHLH60 OS=Arabidopsis thaliana GN=BHLH60 PE=2 SV=1
Unigene53175_All	286	23.0744	20.5666	0.16599	139	1e-32	gi|87201358|gb|AAX07458.2|	ethylene-responsive element binding protein ERF2 [Gossypium hirsutum]	sp|Q9SSA8|RA212_ARATH	86.7	4e-17	Ethylene-responsive transcription factor RAP2-12 OS=Arabidopsis thaliana GN=RAP2-12 PE=2 SV=1
Unigene53317_All	328	14.9374	20.5525	-0.460385	58.9	2e-08	gi|302399053|gb|ADL36821.1|	SCL domain class transcription factor [Malus x domestica]	--	--	--	--
Unigene39553_All	431	16.3555	20.5478	-0.329208	92.8	1e-18	gi|224138754|ref|XP_002322893.1|	transcription factor DP, E2 dimerization partner protein [Populus trichocarpa] >gi|222867523|gb|EEF04654.1| transcription factor DP, E2 dimerization partner protein [Populus trichocarpa]	--	--	--	--
Unigene12147_All	1047	27.4087	20.452	0.422392	476	1e-133	gi|224090105|ref|XP_002308938.1|	AP2 domain-containing transcription factor [Populus trichocarpa] >gi|222854914|gb|EEE92461.1| AP2 domain-containing transcription factor [Populus trichocarpa]	sp|Q8GWK2|AP2L4_ARATH	451	3e-126	AP2-like ethylene-responsive transcription factor At2g41710 OS=Arabidopsis thaliana GN=At2g41710 PE=2 SV=2
Unigene35987_All	2130	14.3412	20.4166	-0.509577	704	0	gi|302399141|gb|ADL36865.1|	WRKY domain class transcription factor [Malus x domestica]	sp|Q9FG77|WRKY2_ARATH	530	9e-151	Probable WRKY transcription factor 2 OS=Arabidopsis thaliana GN=WRKY2 PE=2 SV=1
Unigene20756_All	418	21.8876	20.3963	0.101806	51.2	4e-06	gi|297809891|ref|XP_002872829.1|	hypothetical protein ARALYDRAFT_490301 [Arabidopsis lyrata subsp. lyrata] >gi|297318666|gb|EFH49088.1| hypothetical protein ARALYDRAFT_490301 [Arabidopsis lyrata subsp. lyrata]	sp|O22768|UNE12_ARATH	49.3	7e-06	Transcription factor UNE12 OS=Arabidopsis thaliana GN=UNE12 PE=2 SV=2
Unigene29044_All	487	24.33	20.3563	0.257261	97.1	8e-20	gi|224131080|ref|XP_002320996.1|	AP2/ERF domain-containing transcription factor [Populus trichocarpa] >gi|222861769|gb|EEE99311.1| AP2/ERF domain-containing transcription factor [Populus trichocarpa]	sp|O22259|ERF71_ARATH	52	2e-06	Ethylene-responsive transcription factor ERF071 OS=Arabidopsis thaliana GN=ERF071 PE=2 SV=1
Unigene19866_All	531	5.6491	20.2876	-1.84451	249	2e-65	gi|302398613|gb|ADL36601.1|	BZIP domain class transcription factor [Malus x domestica]	--	--	--	--
Unigene27983_All	922	19.7375	20.2858	-0.0395309	254	1e-66	gi|33339703|gb|AAQ14331.1|AF283506_1	MYC1 [Catharanthus roseus]	sp|Q9LV17|BH079_ARATH	191	8e-48	Transcription factor bHLH79 OS=Arabidopsis thaliana GN=BHLH79 PE=2 SV=1
Unigene29656_All	823	187.464	20.1563	3.21731	398	1e-110	gi|302398703|gb|ADL36646.1|	C2H2L domain class transcription factor [Malus x domestica]	sp|Q700D2|JKD_ARATH	232	2e-60	Zinc finger protein JACKDAW OS=Arabidopsis thaliana GN=JKD PE=1 SV=1
Unigene44845_All	1450	20.446	20.1461	0.021318	616	1e-175	gi|224106453|ref|XP_002314171.1|	GRAS family transcription factor [Populus trichocarpa] >gi|222850579|gb|EEE88126.1| GRAS family transcription factor [Populus trichocarpa]	sp|Q9XE58|SCL14_ARATH	516	1e-145	Scarecrow-like protein 14 OS=Arabidopsis thaliana GN=SCL14 PE=2 SV=2
Unigene34827_All	1070	22.1938	20.1359	0.140387	238	8e-62	gi|289466339|gb|ADC94855.1|	B-zip transcription factor [Vitis pseudoreticulata]	--	--	--	--
Unigene51917_All	460	10.9771	20.1144	-0.873732	184	4e-46	gi|259121399|gb|ACV92019.1|	WRKY transcription factor 17 [(Populus tomentosa x P. bolleana) x P. tomentosa]	sp|Q8S8P5|WRK33_ARATH	169	6e-42	Probable WRKY transcription factor 33 OS=Arabidopsis thaliana GN=WRKY33 PE=1 SV=2
Unigene18958_All	1443	18.0853	20.1065	-0.152844	315	1e-84	gi|6942190|gb|AAF32350.1|AF219972_1	CDPK substrate protein 1 [Mesembryanthemum crystallinum]	sp|Q9SAK5|APL_ARATH	128	1e-28	Myb family transcription factor APL OS=Arabidopsis thaliana GN=APL PE=2 SV=2
Unigene15332_All	457	3.7195	20.1019	-2.43415	233	5e-61	gi|89258594|gb|ABD65473.1|	DREB1-like transcription factor [Gossypium hirsutum]	sp|Q9FJ93|DRE1D_ARATH	93.6	4e-19	Dehydration-responsive element-binding protein 1D OS=Arabidopsis thaliana GN=DREB1D PE=2 SV=1
Unigene17296_All	1781	32.1694	20.0757	0.680239	374	1e-102	gi|79320926|ref|NP_001031255.1|	basic helix-loop-helix (bHLH) family protein [Arabidopsis thaliana] >gi|227204401|dbj|BAH57052.1| AT1G68920 [Arabidopsis thaliana]	sp|Q9CAA9|BH049_ARATH	370	2e-101	Transcription factor bHLH49 OS=Arabidopsis thaliana GN=BHLH49 PE=2 SV=1
Unigene6942_All	850	27.5852	20.0603	0.459551	165	6e-40	gi|124359631|gb|ABN06010.1|	Helix-loop-helix DNA-binding [Medicago truncatula]	sp|Q8S3D1|BH068_ARATH	102	3e-21	Transcription factor bHLH68 OS=Arabidopsis thaliana GN=BHLH68 PE=2 SV=2
Unigene62138_All	221	8.5963	20.0364	-1.22084	101	2e-21	gi|262410511|gb|ACY66803.1|	myb family transcription factor [Castanea mollissima]	sp|O80931|AS1_ARATH	84	3e-16	Transcription factor AS1 OS=Arabidopsis thaliana GN=AS1 PE=1 SV=1
Unigene50617_All	393	69.8397	20.0121	1.80317	132	2e-30	gi|16580130|gb|AAK92213.1|	bZIP transcription factor BZI-2 [Nicotiana tabacum]	sp|P24068|OCS1_MAIZE	64.7	2e-10	Ocs element-binding factor 1 OS=Zea mays GN=OBF1 PE=2 SV=2
Unigene23_All	3560	29.3648	19.9756	0.555849	1365	0	gi|302398853|gb|ADL36721.1|	HD domain class transcription factor [Malus x domestica]	sp|Q0WV12|ANL2_ARATH	1140	0	Homeobox-leucine zipper protein ANTHOCYANINLESS 2 OS=Arabidopsis thaliana GN=ANL2 PE=2 SV=1
Unigene11996_All	471	15.9218	19.9253	-0.323598	230	6e-60	gi|302398727|gb|ADL36658.1|	C3HL domain class transcription factor [Malus x domestica] >gi|302398729|gb|ADL36659.1| C3HL domain class transcription factor [Malus x domestica]	sp|P93755|C3H30_ARATH	166	6e-41	Zinc finger CCCH domain-containing protein 30 OS=Arabidopsis thaliana GN=At2g41900 PE=1 SV=2
Unigene44020_All	569	11.4223	19.8619	-0.79815	196	1e-49	gi|13236840|gb|AAK14790.1|	G-box binding factor bZIP transcription factor [Catharanthus roseus]	sp|P42774|GBF1_ARATH	148	3e-35	G-box-binding factor 1 OS=Arabidopsis thaliana GN=GBF1 PE=1 SV=2
Unigene25675_All	426	19.4814	19.8581	-0.0276302	100	7e-21	gi|195649741|gb|ACG44338.1|	transcription factor BTF3 [Zea mays]	sp|A7F9B8|NACB_SCLS1	63.9	3e-10	Nascent polypeptide-associated complex subunit beta OS=Sclerotinia sclerotiorum (strain ATCC 18683 / 1980 / Ss-1) GN=egd1 PE=3 SV=1
Unigene29891_All	527	25.8036	19.8145	0.381016	286	1e-76	gi|224134308|ref|XP_002327806.1|	GRAS family transcription factor [Populus trichocarpa] >gi|222836891|gb|EEE75284.1| GRAS family transcription factor [Populus trichocarpa]	sp|Q9FL03|SCL4_ARATH	275	1e-73	Scarecrow-like protein 4 OS=Arabidopsis thaliana GN=SCL4 PE=1 SV=1
Unigene365_All	796	20.2867	19.7607	0.0379002	344	8e-94	gi|302398695|gb|ADL36642.1|	C2H2L domain class transcription factor [Malus x domestica]	--	--	--	--
Unigene40653_All	830	5.2404	19.7475	-1.91392	102	4e-21	gi|302398875|gb|ADL36732.1|	HSF domain class transcription factor [Malus x domestica]	sp|Q94J16|HFA4B_ORYSJ	62.8	3e-09	Heat stress transcription factor A-4b OS=Oryza sativa subsp. japonica GN=HSFA4B PE=2 SV=1
Unigene26216_All	1396	9.7769	19.6945	-1.01034	529	1e-149	gi|15237230|ref|NP_197706.1|	HUA2 (ENHANCER OF AG-4 2); transcription factor [Arabidopsis thaliana] >gi|10177804|dbj|BAB11170.1| transcription factor-like protein [Arabidopsis thaliana]	sp|P21997|SSGP_VOLCA	95.5	8e-19	Sulfated surface glycoprotein 185 OS=Volvox carteri PE=1 SV=1
Unigene42789_All	933	30.2754	19.6925	0.6205	75.5	9e-13	gi|79323617|ref|NP_001031453.1|	basic helix-loop-helix (bHLH) protein-related [Arabidopsis thaliana] >gi|32563000|emb|CAE09169.1| bHLH transcription factor [Arabidopsis thaliana]	sp|P0C7P8|Y1615_ARATH	74.3	1e-12	Uncharacterized basic helix-loop-helix protein At1g06150 OS=Arabidopsis thaliana GN=At1g06150 PE=2 SV=1
Unigene1907_All	403	12.2815	19.6795	-0.680207	144	2e-34	gi|302398727|gb|ADL36658.1|	C3HL domain class transcription factor [Malus x domestica] >gi|302398729|gb|ADL36659.1| C3HL domain class transcription factor [Malus x domestica]	sp|Q9LXV4|C3H56_ARATH	132	7e-31	Zinc finger CCCH domain-containing protein 56 OS=Arabidopsis thaliana GN=At5g12850 PE=2 SV=1
Unigene34906_All	473	24.2045	19.5616	0.307251	145	1e-34	gi|302398583|gb|ADL36586.1|	ARF domain class transcription factor [Malus x domestica]	sp|Q38829|IAA11_ARATH	100	4e-21	Auxin-responsive protein IAA11 OS=Arabidopsis thaliana GN=IAA11 PE=1 SV=1
Unigene74646_All	1172	0.0427	19.5113	-8.83586	186	5e-46	gi|18407193|ref|NP_566089.1|	NGA1 (NGATHA1); transcription factor [Arabidopsis thaliana] >gi|75100798|sp|O82799.1|NGA1_ARATH RecName: Full=B3 domain-containing transcription factor NGA1; AltName: Full=Protein NGATHA 1	sp|O82799|NGA1_ARATH	186	3e-46	B3 domain-containing transcription factor NGA1 OS=Arabidopsis thaliana GN=NGA1 PE=2 SV=1
Unigene71919_All	241	19.4999	19.4706	0.00216938	98.6	2e-20	gi|82621186|gb|ABB86281.1|	transcription factor APFI-like [Solanum tuberosum]	sp|Q9SX77|UMP6_ARATH	55.5	1e-07	Uncharacterized protein At1g47420, mitochondrial OS=Arabidopsis thaliana GN=At1g47420 PE=1 SV=1
Unigene79330_All	255	2.1566	19.4383	-3.17207	66.6	8e-11	gi|186521214|ref|NP_001119190.1|	BIM1; DNA binding / protein binding / transcription factor [Arabidopsis thaliana] >gi|209572593|sp|Q9LEZ3.2|BIM1_ARATH RecName: Full=Transcription factor BIM1; AltName: Full=BES1-interacting Myc-like protein 1; AltName: Full=Basic helix-loop-helix protein 46; Short=AtbHLH46; Short=bHLH 46; AltName: Full=Transcription factor EN 126; AltName: Full=bHLH transcription factor bHLH046	sp|Q9LEZ3|BIM1_ARATH	66.6	4e-11	Transcription factor BIM1 OS=Arabidopsis thaliana GN=BIM1 PE=1 SV=2
Unigene18652_All	548	31.8396	19.417	0.713502	154	7e-37	gi|30685150|ref|NP_188529.2|	VRN1 (REDUCED VERNALIZATION RESPONSE 1); transcription repressor [Arabidopsis thaliana] >gi|75153628|sp|Q8L3W1.1|VRN1_ARATH RecName: Full=B3 domain-containing transcription factor VRN1; AltName: Full=Protein VERNALIZATION 1 >gi|21734794|gb|AAM76972.1|AF289051_1 reduced vernalization response 1 [Arabidopsis thaliana] >gi|21734796|gb|AAM76973.1|AF289052_1 reduced vernalization response 1 [Arabidops…	sp|Q8L3W1|VRN1_ARATH	154	4e-37	B3 domain-containing transcription factor VRN1 OS=Arabidopsis thaliana GN=VRN1 PE=2 SV=1
Unigene83539_All	603	0.9949	19.3996	-4.28533	112	2e-24	gi|302398801|gb|ADL36695.1|	GATA domain class transcription factor [Malus x domestica]	sp|Q5HZ36|GAT21_ARATH	88.6	3e-17	GATA transcription factor 21 OS=Arabidopsis thaliana GN=GATA21 PE=1 SV=2
Unigene44030_All	1588	2.8964	19.3942	-2.74329	211	2e-80	gi|75099142|sp|O64647.1|TCP9_ARATH	RecName: Full=Transcription factor TCP9	sp|O64647|TCP9_ARATH	211	9e-81	Transcription factor TCP9 OS=Arabidopsis thaliana GN=TCP9 PE=2 SV=1
Unigene45528_All	869	2.6464	19.3936	-2.87348	293	2e-78	gi|259121381|gb|ACV92010.1|	WRKY transcription factor 8 [(Populus tomentosa x P. bolleana) x P. tomentosa]	sp|Q9LP56|WRK65_ARATH	256	1e-67	Probable WRKY transcription factor 65 OS=Arabidopsis thaliana GN=WRKY65 PE=2 SV=1
Unigene49190_All	649	26.4994	19.3485	0.453738	187	9e-47	gi|3256068|emb|CAA74397.1|	Heat Shock Factor 3 [Arabidopsis thaliana]	sp|O81821|HFA1B_ARATH	187	5e-47	Heat stress transcription factor A-1b OS=Arabidopsis thaliana GN=HSFA1B PE=2 SV=2
Unigene25751_All	1396	27.3251	19.2684	0.50399	73.9	5e-12	gi|42566182|ref|NP_567162.2|	MEE45 (maternal effect embryo arrest 45); DNA binding / transcription factor [Arabidopsis thaliana]	sp|Q3E9T2|REM2_ARATH	69.3	6e-11	B3 domain-containing protein REM2 OS=Arabidopsis thaliana GN=REM2 PE=2 SV=2
Unigene50544_All	275	41.8136	19.2263	1.12089	50.4	6e-06	gi|302398985|gb|ADL36787.1|	MYBR domain class transcription factor [Malus x domestica]	--	--	--	--
Unigene23715_All	1310	5.7627	19.1712	-1.73412	254	2e-66	gi|297822091|ref|XP_002878928.1|	ATHSFA2 [Arabidopsis lyrata subsp. lyrata] >gi|297324767|gb|EFH55187.1| ATHSFA2 [Arabidopsis lyrata subsp. lyrata]	sp|O80982|HSFA2_ARATH	251	6e-66	Heat stress transcription factor A-2 OS=Arabidopsis thaliana GN=HSFA2 PE=1 SV=1
Unigene83542_All	605	1.1569	19.117	-4.04652	130	1e-29	gi|115452037|ref|NP_001049619.1|	Os03g0260600 [Oryza sativa Japonica Group] >gi|108707285|gb|ABF95080.1| Helix-loop-helix DNA-binding domain containing protein, expressed [Oryza sativa (japonica cultivar-group)] >gi|113548090|dbj|BAF11533.1| Os03g0260600 [Oryza sativa Japonica Group]	sp|Q9LS08|BH032_ARATH	127	7e-29	Transcription factor AIG1 OS=Arabidopsis thaliana GN=BHLH32 PE=1 SV=1
Unigene21363_All	718	14.3438	19.0539	-0.409659	197	8e-50	gi|302398973|gb|ADL36781.1|	MYBR domain class transcription factor [Malus x domestica]	sp|P54103|DNJC2_MOUSE	53.9	1e-06	DnaJ homolog subfamily C member 2 OS=Mus musculus GN=Dnajc2 PE=1 SV=2
Unigene42338_All	510	15.8806	19.0495	-0.262488	161	4e-39	gi|302398677|gb|ADL36633.1|	C2H2L domain class transcription factor [Malus x domestica]	sp|Q9C8N5|STOP1_ARATH	122	9e-28	Protein SENSITIVE TO PROTON RHIZOTOXICITY 1 OS=Arabidopsis thaliana GN=STOP1 PE=2 SV=1
Unigene52015_All	219	11.4143	19.0123	-0.736091	125	2e-28	gi|41619098|gb|AAS10023.1|	MYB transcription factor [Arabidopsis thaliana]	sp|P92948|CDC5L_ARATH	125	1e-28	Cell division cycle 5-like protein OS=Arabidopsis thaliana GN=CDC5 PE=1 SV=2
Unigene80840_All	289	19.721	18.9809	0.0551843	122	1e-27	gi|302398749|gb|ADL36669.1|	COL domain class transcription factor [Malus x domestica]	sp|O22800|COL14_ARATH	105	9e-23	Zinc finger protein CONSTANS-LIKE 14 OS=Arabidopsis thaliana GN=COL14 PE=2 SV=2
Unigene42663_All	875	12.8557	18.9585	-0.560437	135	9e-31	gi|225453334|ref|XP_002270272.1|	PREDICTED: similar to transcription factor [Vitis vinifera]	--	--	--	--
Unigene26087_All	709	16.8529	18.9229	-0.167136	354	6e-97	gi|115521215|gb|ABJ09073.1|	heat shock transcription factor 1 [Medicago sativa] >gi|115521221|gb|ABJ09076.1| heat shock transcription factor 1 [Medicago sativa]	sp|Q40152|HSF8_SOLLC	327	5e-89	Heat shock factor protein HSF8 OS=Solanum lycopersicum GN=HSF8 PE=3 SV=1
Unigene26817_All	713	18.5113	18.9094	-0.0306974	134	8e-31	gi|115452877|ref|NP_001050039.1|	Os03g0336200 [Oryza sativa Japonica Group] >gi|113548510|dbj|BAF11953.1| Os03g0336200 [Oryza sativa Japonica Group]	sp|Q6S4P4|RF2B_ORYSJ	134	4e-31	Transcription factor RF2b OS=Oryza sativa subsp. japonica GN=RF2b PE=1 SV=1
Unigene74553_All	720	0.1389	18.9092	-7.0889	97.8	1e-19	gi|302398661|gb|ADL36625.1|	C2H2L domain class transcription factor [Malus x domestica]	sp|Q9FFH3|NUC_ARATH	53.5	1e-06	Zinc finger protein NUTCRACKER OS=Arabidopsis thaliana GN=NUC PE=2 SV=1
Unigene35922_All	2112	25.163	18.9008	0.412857	847	0	gi|224131790|ref|XP_002321179.1|	GRAS family transcription factor [Populus trichocarpa] >gi|222861952|gb|EEE99494.1| GRAS family transcription factor [Populus trichocarpa]	sp|Q9LDL7|PAT1_ARATH	681	0	Scarecrow-like transcription factor PAT1 OS=Arabidopsis thaliana GN=PAT1 PE=2 SV=1
Unigene83750_All	893	0.9517	18.8724	-4.30963	238	8e-62	gi|224088649|ref|XP_002308508.1|	AP2/ERF domain-containing transcription factor [Populus trichocarpa] >gi|148372132|gb|ABQ62997.1| RAP2-like protein [Populus trichocarpa] >gi|222854484|gb|EEE92031.1| AP2/ERF domain-containing transcription factor [Populus trichocarpa]	sp|Q84QC2|ERF17_ARATH	170	1e-41	Ethylene-responsive transcription factor ERF017 OS=Arabidopsis thaliana GN=ERF017 PE=2 SV=1
Unigene37112_All	590	32.3693	18.8189	0.782444	150	1e-35	gi|73761695|gb|AAZ83347.1|	ethylene-responsive element-binding factor [Gossypium hirsutum]	sp|Q9SXS8|ERF3_TOBAC	115	2e-25	Ethylene-responsive transcription factor 3 OS=Nicotiana tabacum GN=ERF3 PE=2 SV=1
Unigene4005_All	904	8.2956	18.7158	-1.17384	327	1e-88	gi|15220448|ref|NP_172015.1|	HDG2 (HOMEODOMAIN GLABROUS 2); DNA binding / transcription factor [Arabidopsis thaliana] >gi|30679181|ref|NP_849596.1| HDG2 (HOMEODOMAIN GLABROUS 2); DNA binding / transcription factor [Arabidopsis thaliana] >gi|75332091|sp|Q94C37.1|HDG2_ARATH RecName: Full=Homeobox-leucine zipper protein HDG2; AltName: Full=HD-ZIP protein HDG2; AltName: Full=Homeodomain GLABRA 2-like protein 2; AltName: Full=Hom…	sp|Q94C37|HDG2_ARATH	327	7e-89	Homeobox-leucine zipper protein HDG2 OS=Arabidopsis thaliana GN=HDG2 PE=2 SV=1
Unigene25467_All	566	22.7007	18.6828	0.281026	125	3e-28	gi|18409089|ref|NP_564938.1|	myb family transcription factor [Arabidopsis thaliana]	sp|Q9FGT7|ARR18_ARATH	67	7e-11	Two-component response regulator ARR18 OS=Arabidopsis thaliana GN=ARR18 PE=2 SV=2
Unigene36794_All	637	18.9932	18.6754	0.0243438	195	4e-49	gi|302398707|gb|ADL36648.1|	C2H2L domain class transcription factor [Malus x domestica]	sp|P08640|MUC1_YEAST	66.6	1e-10	Flocculation protein FLO11 OS=Saccharomyces cerevisiae GN=MUC1 PE=1 SV=2
Unigene37093_All	281	11.0308	18.5805	-0.752252	67.4	5e-11	gi|302398685|gb|ADL36637.1|	C2H2L domain class transcription factor [Malus x domestica]	--	--	--	--
Unigene69462_All	303	0	18.5402	/	60.5	6e-09	gi|55669487|gb|AAV54611.1|	homeobox transcription factor KN3 [Pinus strobus]	sp|O08677|KNG1_MOUSE	57.4	3e-08	Kininogen-1 OS=Mus musculus GN=Kng1 PE=1 SV=1
Unigene18984_All	1701	24.6887	18.5333	0.413731	806	0	gi|224131790|ref|XP_002321179.1|	GRAS family transcription factor [Populus trichocarpa] >gi|222861952|gb|EEE99494.1| GRAS family transcription factor [Populus trichocarpa]	sp|Q9LDL7|PAT1_ARATH	686	0	Scarecrow-like transcription factor PAT1 OS=Arabidopsis thaliana GN=PAT1 PE=2 SV=1
Unigene27829_All	314	2.2291	18.5221	-3.05471	164	3e-40	gi|79325241|ref|NP_001031706.1|	ARF9 (AUXIN RESPONSE FACTOR 9); transcription factor [Arabidopsis thaliana]	sp|Q9XED8|ARFI_ARATH	164	2e-40	Auxin response factor 9 OS=Arabidopsis thaliana GN=ARF9 PE=2 SV=1
Unigene675_All	846	12.7055	18.5147	-0.543218	458	1e-128	gi|302398727|gb|ADL36658.1|	C3HL domain class transcription factor [Malus x domestica] >gi|302398729|gb|ADL36659.1| C3HL domain class transcription factor [Malus x domestica]	sp|P93755|C3H30_ARATH	403	7e-112	Zinc finger CCCH domain-containing protein 30 OS=Arabidopsis thaliana GN=At2g41900 PE=1 SV=2
Unigene57673_All	275	17.089	18.5053	-0.114871	98.2	3e-20	gi|30685150|ref|NP_188529.2|	VRN1 (REDUCED VERNALIZATION RESPONSE 1); transcription repressor [Arabidopsis thaliana] >gi|75153628|sp|Q8L3W1.1|VRN1_ARATH RecName: Full=B3 domain-containing transcription factor VRN1; AltName: Full=Protein VERNALIZATION 1 >gi|21734794|gb|AAM76972.1|AF289051_1 reduced vernalization response 1 [Arabidopsis thaliana] >gi|21734796|gb|AAM76973.1|AF289052_1 reduced vernalization response 1 [Arabidops…	sp|Q8L3W1|VRN1_ARATH	98.2	1e-20	B3 domain-containing transcription factor VRN1 OS=Arabidopsis thaliana GN=VRN1 PE=2 SV=1
Unigene52163_All	200	15.9983	18.5053	-0.21002	81.6	3e-15	gi|302398749|gb|ADL36669.1|	COL domain class transcription factor [Malus x domestica]	sp|Q9C7E8|COL15_ARATH	67.4	3e-11	Zinc finger protein CONSTANS-LIKE 15 OS=Arabidopsis thaliana GN=COL15 PE=2 SV=1
Unigene27993_All	418	14.3525	18.499	-0.366145	148	2e-35	gi|297818010|ref|XP_002876888.1|	myb family transcription factor [Arabidopsis lyrata subsp. lyrata] >gi|297322726|gb|EFH53147.1| myb family transcription factor [Arabidopsis lyrata subsp. lyrata]	--	--	--	--
Unigene78702_All	243	0	18.4944	/	91.3	3e-18	gi|30683176|ref|NP_850080.1|	YAB5 (YABBY5); transcription factor [Arabidopsis thaliana] >gi|30683179|ref|NP_850081.1| YAB5 (YABBY5); transcription factor [Arabidopsis thaliana] >gi|75244351|sp|Q8GW46.1|YAB5_ARATH RecName: Full=Axial regulator YABBY 5 >gi|28372960|gb|AAO39962.1| At2g26580 [Arabidopsis thaliana]	sp|Q8GW46|YAB5_ARATH	91.3	2e-18	Axial regulator YABBY 5 OS=Arabidopsis thaliana GN=YAB5 PE=2 SV=1
Unigene15132_All	1276	20.7658	18.4908	0.167402	334	2e-90	gi|79313299|ref|NP_001030729.1|	basic helix-loop-helix (bHLH) family protein [Arabidopsis thaliana] >gi|75335440|sp|Q9LT23.1|BH121_ARATH RecName: Full=Transcription factor bHLH121; AltName: Full=Basic helix-loop-helix protein 121; Short=AtbHLH121; Short=bHLH 121; AltName: Full=Transcription factor EN 138; AltName: Full=bHLH transcription factor bHLH121 >gi|222424433|dbj|BAH20172.1| AT3G19860 [Arabidopsis thaliana]	sp|Q9LT23|BH121_ARATH	334	9e-91	Transcription factor bHLH121 OS=Arabidopsis thaliana GN=BHLH121 PE=2 SV=1
Unigene33941_All	2071	48.2564	18.4772	1.38497	652	0	gi|219687743|dbj|BAH09382.1|	transcription factor LHY [Populus nigra] >gi|219687747|dbj|BAH09384.1| PnLHY1 [Populus nigra]	sp|Q6R0H1|LHY_ARATH	335	1e-100	Protein LHY OS=Arabidopsis thaliana GN=LHY PE=1 SV=2
Unigene12835_All	1142	29.2437	18.4613	0.663622	343	2e-93	gi|302398577|gb|ADL36583.1|	ARF domain class transcription factor [Malus x domestica]	sp|Q38831|IAA13_ARATH	255	4e-67	Auxin-responsive protein IAA13 OS=Arabidopsis thaliana GN=IAA13 PE=1 SV=2
Unigene42293_All	312	7.8517	18.429	-1.2309	98.2	3e-20	gi|292668893|gb|ADE41101.1|	AP2 domain class transcription factor [Malus x domestica]	sp|O80341|EF102_ARATH	84.3	2e-16	Ethylene-responsive transcription factor 5 OS=Arabidopsis thaliana GN=ERF5 PE=2 SV=1
Unigene36318_All	2666	5.9258	18.3942	-1.63417	877	0	gi|15220448|ref|NP_172015.1|	HDG2 (HOMEODOMAIN GLABROUS 2); DNA binding / transcription factor [Arabidopsis thaliana] >gi|30679181|ref|NP_849596.1| HDG2 (HOMEODOMAIN GLABROUS 2); DNA binding / transcription factor [Arabidopsis thaliana] >gi|75332091|sp|Q94C37.1|HDG2_ARATH RecName: Full=Homeobox-leucine zipper protein HDG2; AltName: Full=HD-ZIP protein HDG2; AltName: Full=Homeodomain GLABRA 2-like protein 2; AltName: Full=Hom…	sp|Q94C37|HDG2_ARATH	877	0	Homeobox-leucine zipper protein HDG2 OS=Arabidopsis thaliana GN=HDG2 PE=2 SV=1
Unigene83658_All	719	2.086	18.3839	-3.13963	237	1e-61	gi|302398871|gb|ADL36730.1|	HSF domain class transcription factor [Malus x domestica]	sp|O49403|HFA4A_ARATH	215	2e-55	Heat stress transcription factor A-4a OS=Arabidopsis thaliana GN=HSFA4A PE=2 SV=1
Unigene25668_All	1050	15.903	18.3794	-0.208791	275	9e-73	gi|256002927|gb|ACU52707.1|	bHLH transcription factor PTF1 [Glycine max]	sp|Q8VZ02|BH048_ARATH	254	7e-67	Transcription factor bHLH48 OS=Arabidopsis thaliana GN=BHLH48 PE=2 SV=1
Unigene38091_All	1198	6.3015	18.3707	-1.54364	182	8e-45	gi|63259081|gb|AAY40250.1|	Cys2/His2 zinc-finger transcription factor [Silene latifolia]	--	--	--	--
Unigene17117_All	2034	27.2832	18.2934	0.57669	490	1e-137	gi|15230408|ref|NP_188582.1|	HAT3.1; DNA binding / sequence-specific DNA binding / transcription activator/ transcription factor [Arabidopsis thaliana] >gi|148886602|sp|Q04996.3|HAT31_ARATH RecName: Full=Homeobox protein HAT3.1 >gi|29029042|gb|AAO64900.1| At3g19510 [Arabidopsis thaliana]	sp|Q04996|HAT31_ARATH	490	2e-137	Homeobox protein HAT3.1 OS=Arabidopsis thaliana GN=HAT3.1 PE=2 SV=3
Unigene2642_All	1106	36.1624	18.2854	0.983798	216	6e-55	gi|51557078|gb|AAU06309.1|	MYB transcription factor [Hevea brasiliensis]	sp|Q869R9|MYBJ_DICDI	62	7e-09	Myb-like protein J OS=Dictyostelium discoideum GN=mybJ PE=3 SV=1
Unigene18161_All	1038	23.2152	18.2735	0.345317	238	1e-61	gi|302398727|gb|ADL36658.1|	C3HL domain class transcription factor [Malus x domestica] >gi|302398729|gb|ADL36659.1| C3HL domain class transcription factor [Malus x domestica]	sp|P93755|C3H30_ARATH	193	1e-48	Zinc finger CCCH domain-containing protein 30 OS=Arabidopsis thaliana GN=At2g41900 PE=1 SV=2
Unigene25950_All	1958	14.2987	18.2609	-0.352874	623	1e-177	gi|225461836|ref|XP_002283739.1|	PREDICTED: similar to transcription factor-related [Vitis vinifera]	--	--	--	--
Unigene73974_All	1268	0.3154	18.2426	-5.85398	605	1e-172	gi|302398821|gb|ADL36705.1|	HD domain class transcription factor [Malus x domestica]	sp|P48000|KNAT3_ARATH	583	9e-166	Homeobox protein knotted-1-like 3 OS=Arabidopsis thaliana GN=KNAT3 PE=1 SV=1
Unigene12963_All	1229	10.0477	18.2299	-0.859441	258	1e-67	gi|15221424|ref|NP_172113.1|	GTE4 (GLOBAL TRANSCRIPTION FACTOR GROUP E 4); DNA binding [Arabidopsis thaliana] >gi|30679613|ref|NP_849601.1| GTE4 (GLOBAL TRANSCRIPTION FACTOR GROUP E 4); DNA binding [Arabidopsis thaliana] >gi|8844128|gb|AAF80220.1|AC025290_9 Contains similarity to a Ring3 protein from Homo sapiens gi|133157 and contains a bromodomain PF|00439. EST gb|F14211 comes from this gene [Arabidopsis thaliana]	sp|Q9S7T1|GTE3_ARATH	93.6	3e-18	Bromodomain-containing protein GTE3, chloroplastic OS=Arabidopsis thaliana GN=GTE3 PE=1 SV=1
Unigene1530_All	480	80.0954	18.1748	2.13978	247	5e-65	gi|83853831|gb|ABC47863.1|	Heat shock transcription factor (HSF) [Glycine max]	sp|Q9C635|HSFB4_ARATH	210	3e-54	Heat stress transcription factor B-4 OS=Arabidopsis thaliana GN=HSFB4 PE=2 SV=1
Unigene20130_All	353	32.716	18.1608	0.849169	52	2e-06	gi|15233452|ref|NP_194639.1|	ethylene-responsive family protein [Arabidopsis thaliana] >gi|75159400|sp|Q8S3D1.2|BH068_ARATH RecName: Full=Transcription factor bHLH68; AltName: Full=Basic helix-loop-helix protein 68; Short=AtbHLH68; Short=bHLH 68; AltName: Full=Transcription factor EN 60; AltName: Full=bHLH transcription factor bHLH068	sp|Q8S3D1|BH068_ARATH	52	1e-06	Transcription factor bHLH68 OS=Arabidopsis thaliana GN=BHLH68 PE=2 SV=2
Unigene31653_All	350	21.4262	18.1276	0.241188	189	6e-48	gi|302399069|gb|ADL36829.1|	TCP domain class transcription factor [Malus x domestica]	sp|P42932|TCPQ_MOUSE	117	2e-26	T-complex protein 1 subunit theta OS=Mus musculus GN=Cct8 PE=1 SV=3
Unigene17840_All	1754	4.817	18.0863	-1.90869	334	3e-90	gi|302398987|gb|ADL36788.1|	MYBR domain class transcription factor [Malus x domestica]	sp|P92973|CCA1_ARATH	146	4e-34	Protein CCA1 OS=Arabidopsis thaliana GN=CCA1 PE=1 SV=1
Unigene83666_All	732	15.094	18.0575	-0.258623	193	2e-48	gi|302398755|gb|ADL36672.1|	COL domain class transcription factor [Malus x domestica]	sp|Q9SK53|COL3_ARATH	57.4	1e-07	Zinc finger protein CONSTANS-LIKE 3 OS=Arabidopsis thaliana GN=COL3 PE=1 SV=1
Unigene3969_All	931	8.4846	18.0311	-1.08757	224	2e-57	gi|42570671|ref|NP_973409.1|	myb family transcription factor / ELM2 domain-containing protein [Arabidopsis thaliana]	sp|Q8MP30|Y7791_DICDI	59.7	3e-08	Uncharacterized histidine-rich protein DDB_G0274557 OS=Dictyostelium discoideum GN=DDB_G0274557 PE=4 SV=1
Unigene2050_All	301	39.8628	18.0047	1.14667	141	3e-33	gi|302399107|gb|ADL36848.1|	WHY domain class transcription factor [Malus x domestica]	--	--	--	--
Unigene69814_All	258	17.6337	17.9315	-0.024161	124	8e-39	gi|297805512|ref|XP_002870640.1|	DNA repair and transcription factor XPB1 [Arabidopsis lyrata subsp. lyrata] >gi|297316476|gb|EFH46899.1| DNA repair and transcription factor XPB1 [Arabidopsis lyrata subsp. lyrata]	sp|Q38861|XPB1_ARATH	124	4e-39	DNA repair helicase XPB1 OS=Arabidopsis thaliana GN=XPB1 PE=2 SV=3
Unigene74460_All	535	1.4952	17.9123	-3.58254	75.1	4e-13	gi|186521214|ref|NP_001119190.1|	BIM1; DNA binding / protein binding / transcription factor [Arabidopsis thaliana] >gi|209572593|sp|Q9LEZ3.2|BIM1_ARATH RecName: Full=Transcription factor BIM1; AltName: Full=BES1-interacting Myc-like protein 1; AltName: Full=Basic helix-loop-helix protein 46; Short=AtbHLH46; Short=bHLH 46; AltName: Full=Transcription factor EN 126; AltName: Full=bHLH transcription factor bHLH046	sp|Q9LEZ3|BIM1_ARATH	75.1	2e-13	Transcription factor BIM1 OS=Arabidopsis thaliana GN=BIM1 PE=1 SV=2
Unigene10535_All	561	28.6956	17.9068	0.680322	150	1e-35	gi|15239815|ref|NP_199139.1|	NF-YC13 (NUCLEAR FACTOR Y, SUBUNIT C13); DNA binding / transcription factor [Arabidopsis thaliana]	sp|Q54DA1|NC2A_DICDI	57	8e-08	Dr1-associated corepressor homolog OS=Dictyostelium discoideum GN=drap1 PE=3 SV=1
Unigene36526_All	1104	27.5332	17.8994	0.621261	350	2e-95	gi|302398963|gb|ADL36776.1|	MYBR domain class transcription factor [Malus x domestica]	sp|Q54IF9|MYBG_DICDI	160	2e-38	Myb-like protein G OS=Dictyostelium discoideum GN=mybG PE=3 SV=1
Unigene27792_All	425	17.7628	17.8832	-0.0097459	168	2e-41	gi|8810469|gb|AAF80130.1|AC024174_12	Contains similarity to a b-Zip binding protein from Arabidopsis thaliana gb|Z86093 and contains a b-Zip transcription factor PF|00170 domain. ESTs gb|AV551499, gb|T04752, gb|AV550784, gb|AV550336, gb|AV545846, gb|AV538486, gb|AV542369, gb|AV538179 come from this gene >gi|17065886|emb|CAD12037.1| AtbZIP transcription factor [Arabidopsis thaliana] >gi|110739188|dbj|BAF01510.1| bZip transcription fa…	sp|Q04088|POF21_ARATH	149	5e-36	Probable transcription factor PosF21 OS=Arabidopsis thaliana GN=POSF21 PE=2 SV=1
Unigene14898_All	696	23.2015	17.852	0.378132	228	7e-59	gi|289540923|gb|ADD09595.1|	bZIP transcription factor [Trifolium repens]	--	--	--	--
Unigene45156_All	463	29.4784	17.8429	0.724308	206	6e-53	gi|79336607|ref|NP_172105.3|	transcription factor [Arabidopsis thaliana] >gi|193806610|sp|P0C7P8.1|Y1615_ARATH RecName: Full=Uncharacterized basic helix-loop-helix protein At1g06150	sp|P0C7P8|Y1615_ARATH	206	4e-53	Uncharacterized basic helix-loop-helix protein At1g06150 OS=Arabidopsis thaliana GN=At1g06150 PE=2 SV=1
Unigene1543_All	1263	11.321	17.7915	-0.652187	333	4e-90	gi|146674827|gb|ABQ42349.1|	trihelix transcription factor [Glycine max]	sp|Q39117|TGT2_ARATH	266	3e-70	Trihelix transcription factor GT-2 OS=Arabidopsis thaliana GN=GT-2 PE=2 SV=1
Unigene50097_All	748	5.1465	17.7596	-1.78694	236	3e-61	gi|145359280|ref|NP_200350.2|	EDM2; transcription factor [Arabidopsis thaliana]	--	--	--	--
Unigene43885_All	2397	16.3103	17.7288	-0.120312	602	1e-171	gi|30686978|ref|NP_850273.1|	TKI1 (TSL-kinase interacting protein 1); DNA binding / transcription factor [Arabidopsis thaliana] >gi|121956869|sp|Q8LJT8.2|TKI1_ARATH RecName: Full=TSL-kinase interacting protein 1; AltName: Full=Myb-related protein TKI1	sp|Q8LJT8|TKI1_ARATH	602	4e-171	TSL-kinase interacting protein 1 OS=Arabidopsis thaliana GN=TKI1 PE=1 SV=2
Unigene631_All	1791	19.8192	17.6388	0.168146	545	1e-153	gi|259121425|gb|ACV92032.1|	WRKY transcription factor 30 [(Populus tomentosa x P. bolleana) x P. tomentosa]	sp|P59583|WRK32_ARATH	399	4e-110	Probable WRKY transcription factor 32 OS=Arabidopsis thaliana GN=WRKY32 PE=2 SV=1
Unigene69570_All	615	0	17.6241	/	164	9e-40	gi|302399149|gb|ADL36869.1|	YABBY domain class transcription factor [Malus x domestica]	sp|Q8GW46|YAB5_ARATH	149	1e-35	Axial regulator YABBY 5 OS=Arabidopsis thaliana GN=YAB5 PE=2 SV=1
Unigene50853_All	351	7.6915	17.5111	-1.18693	108	2e-23	gi|224111692|ref|XP_002315943.1|	AP2/ERF domain-containing transcription factor [Populus trichocarpa] >gi|222864983|gb|EEF02114.1| AP2/ERF domain-containing transcription factor [Populus trichocarpa]	sp|Q9CA27|EF118_ARATH	93.2	5e-19	Ethylene-responsive transcription factor ERF118 OS=Arabidopsis thaliana GN=ERF118 PE=2 SV=1
Unigene17762_All	1126	31.0357	17.491	0.827316	174	1e-42	gi|224149524|ref|XP_002336822.1|	AP2/ERF domain-containing transcription factor [Populus trichocarpa] >gi|148372095|gb|ABQ62979.1| TINY-like protein [Populus trichocarpa] >gi|222836958|gb|EEE75351.1| AP2/ERF domain-containing transcription factor [Populus trichocarpa]	sp|Q39127|TINY_ARATH	120	1e-26	Ethylene-responsive transcription factor TINY OS=Arabidopsis thaliana GN=TINY PE=2 SV=1
Unigene52394_All	208	24.7569	17.4758	0.502472	95.9	1e-19	gi|302398583|gb|ADL36586.1|	ARF domain class transcription factor [Malus x domestica]	sp|Q38829|IAA11_ARATH	65.9	8e-11	Auxin-responsive protein IAA11 OS=Arabidopsis thaliana GN=IAA11 PE=1 SV=1
Unigene7225_All	435	7.5854	17.4721	-1.20376	181	2e-45	gi|113367262|gb|ABI34688.1|	bZIP transcription factor bZIP77 [Glycine max]	sp|P42776|GBF3_ARATH	162	6e-40	G-box-binding factor 3 OS=Arabidopsis thaliana GN=GBF3 PE=1 SV=2
Unigene4458_All	618	17.2311	17.4316	-0.0166902	51.6	7e-06	gi|110931864|gb|ABH02931.1|	MYB transcription factor MYB150 [Glycine max]	--	--	--	--
Unigene38083_All	543	13.4424	17.405	-0.372711	323	5e-88	gi|302398721|gb|ADL36655.1|	C3HL domain class transcription factor [Malus x domestica]	sp|Q10EL1|C3H24_ORYSJ	318	2e-86	Zinc finger CCCH domain-containing protein 24 OS=Oryza sativa subsp. japonica GN=Os03g0698800 PE=2 SV=1
Unigene22993_All	456	14.2528	17.3922	-0.287195	119	1e-26	gi|18422552|ref|NP_568645.1|	myb family transcription factor [Arabidopsis thaliana] >gi|13605893|gb|AAK32932.1|AF367345_1 AT5g45420/MFC19_9 [Arabidopsis thaliana] >gi|18491137|gb|AAL69537.1| AT5g45420/MFC19_9 [Arabidopsis thaliana]	sp|Q4R8H2|DNJC2_MACFA	55.5	1e-07	DnaJ homolog subfamily C member 2 OS=Macaca fascicularis GN=DNAJC2 PE=2 SV=1
Unigene41091_All	365	32.0513	17.3826	0.882739	63.2	9e-10	gi|302398819|gb|ADL36704.1|	GRF domain class transcription factor [Malus x domestica]	--	--	--	--
Unigene19021_All	1007	5.2626	17.3265	-1.71913	398	1e-136	gi|297843650|ref|XP_002889706.1|	transcription factor jumonji family protein [Arabidopsis lyrata subsp. lyrata] >gi|297335548|gb|EFH65965.1| transcription factor jumonji family protein [Arabidopsis lyrata subsp. lyrata]	sp|Q3UXZ9|KDM5A_MOUSE	91.3	6e-38	Lysine-specific demethylase 5A OS=Mus musculus GN=Kdm5a PE=1 SV=2
Unigene2281_All	374	16.7094	17.3178	-0.0515957	63.9	4e-19	gi|226425257|gb|ACO53628.1|	bHLH domain protein [Gossypium hirsutum]	sp|Q39204|RAP1_ARATH	54.3	1e-14	Transcription factor MYC2 OS=Arabidopsis thaliana GN=RAP1 PE=1 SV=2
Unigene25123_All	252	21.6246	17.3094	0.321118	123	6e-28	gi|226504906|ref|NP_001148745.1|	LOC100282361 [Zea mays] >gi|195621800|gb|ACG32730.1| e2 protein isoform 5 [Zea mays]	sp|Q6DH42|ENY2_DANRE	92.8	6e-19	Enhancer of yellow 2 transcription factor homolog OS=Danio rerio GN=eny2 PE=2 SV=1
Unigene847_All	800	9.9989	17.2661	-0.788101	164	2e-39	gi|302398631|gb|ADL36610.1|	BZIP domain class transcription factor [Malus x domestica]	sp|Q41558|HBP1C_WHEAT	146	2e-34	Transcription factor HBP-1b(c1) (Fragment) OS=Triticum aestivum PE=1 SV=2
Unigene82064_All	341	0.5864	17.2494	-4.87852	68.6	2e-11	gi|302399147|gb|ADL36868.1|	YABBY domain class transcription factor [Malus x domestica]	sp|Q9XFB0|YAB2_ARATH	58.9	9e-09	Putative axial regulator YABBY 2 OS=Arabidopsis thaliana GN=YAB2 PE=2 SV=1
Unigene42749_All	842	20.7816	17.1897	0.273762	288	6e-77	gi|115452419|ref|NP_001049810.1|	Os03g0293400 [Oryza sativa Japonica Group] >gi|113548281|dbj|BAF11724.1| Os03g0293400 [Oryza sativa Japonica Group]	sp|Q9M041|BH140_ARATH	270	1e-71	Transcription factor bHLH140 OS=Arabidopsis thaliana GN=BHLH140 PE=4 SV=1
Unigene51312_All	227	7.9286	17.1776	-1.11539	57	6e-08	gi|108706586|gb|ABF94381.1|	Helix-loop-helix DNA-binding domain containing protein, expressed [Oryza sativa (japonica cultivar-group)]	sp|Q9SK91|BH094_ARATH	51.2	2e-06	Transcription factor bHLH94 OS=Arabidopsis thaliana GN=BHLH94 PE=2 SV=2
Unigene83616_All	670	0.1492	17.1637	-6.84597	202	2e-51	gi|295841585|dbj|BAJ07173.1|	MdTCP2A [Malus x domestica]	sp|Q93V43|TCP2_ARATH	92.8	2e-18	Transcription factor TCP2 OS=Arabidopsis thaliana GN=TCP2 PE=2 SV=1
Unigene43562_All	447	10.8489	17.1509	-0.660736	171	2e-42	gi|219687745|dbj|BAH09383.1|	transcription factor LHY [Populus nigra] >gi|219687749|dbj|BAH09385.1| PnLHY2 [Populus nigra]	sp|Q6R0H1|LHY_ARATH	90.9	3e-18	Protein LHY OS=Arabidopsis thaliana GN=LHY PE=1 SV=2
Unigene29308_All	525	13.808	17.1205	-0.31022	129	2e-29	gi|297841587|ref|XP_002888675.1|	transcription factor perianthia [Arabidopsis lyrata subsp. lyrata] >gi|297334516|gb|EFH64934.1| transcription factor perianthia [Arabidopsis lyrata subsp. lyrata]	sp|Q9SX27|PAN_ARATH	129	1e-29	Transcription factor PERIANTHIA OS=Arabidopsis thaliana GN=PAN PE=1 SV=1
Unigene30763_All	471	36.6202	17.1189	1.09705	130	6e-30	gi|225461836|ref|XP_002283739.1|	PREDICTED: similar to transcription factor-related [Vitis vinifera]	--	--	--	--
Unigene26137_All	762	10.8912	17.0863	-0.649677	90.5	2e-17	gi|31431841|gb|AAP53560.1|	expressed protein [Oryza sativa (japonica cultivar-group)]	sp|Q54WV0|NFYB_DICDI	79.3	3e-14	Nuclear transcription factor Y subunit beta OS=Dictyostelium discoideum GN=nfyB PE=3 SV=1
Unigene18145_All	1036	17.1313	17.0329	0.00831055	55.8	9e-07	gi|302398843|gb|ADL36716.1|	HD domain class transcription factor [Malus x domestica]	sp|P48785|PRH_ARATH	52.4	5e-06	Pathogenesis-related homeodomain protein OS=Arabidopsis thaliana GN=PRH PE=2 SV=1
Unigene13381_All	303	62.3694	17.0133	1.87418	75.5	2e-13	gi|75206292|sp|Q9SJK7.1|TCP11_ARATH	RecName: Full=Transcription factor TCP11 >gi|38454126|gb|AAR20757.1| At2g37000 [Arabidopsis thaliana] >gi|41349918|gb|AAS00344.1| At2g37000 [Arabidopsis thaliana]	sp|Q9SJK7|TCP11_ARATH	75.5	1e-13	Transcription factor TCP11 OS=Arabidopsis thaliana GN=TCP11 PE=2 SV=1
Unigene1079_All	1489	12.4567	16.9997	-0.448587	140	4e-32	gi|15236999|ref|NP_192004.1|	MEE47 (maternal effect embryo arrest 47); transcription factor [Arabidopsis thaliana] >gi|55583995|sp|Q9M160.1|Y4095_ARATH RecName: Full=Uncharacterized protein At4g00950	sp|Q9M160|Y4095_ARATH	140	2e-32	Uncharacterized protein At4g00950 OS=Arabidopsis thaliana GN=At4g00950 PE=2 SV=1
Unigene20806_All	953	24.4464	16.9907	0.524877	339	3e-92	gi|125664136|gb|ABN51065.1|	basic helix-loop-helix protein [Sesamum indicum]	sp|Q6NKN9|BH074_ARATH	240	1e-62	Transcription factor bHLH74 OS=Arabidopsis thaliana GN=BHLH74 PE=2 SV=1
Unigene24274_All	246	16.8681	16.9256	-0.0049095	58.2	3e-08	gi|302398793|gb|ADL36691.1|	GATA domain class transcription factor [Malus x domestica]	--	--	--	--
Unigene41859_All	301	12.1249	16.9068	-0.479631	71.6	3e-12	gi|297820582|ref|XP_002878174.1|	basic helix-loop-helix family protein [Arabidopsis lyrata subsp. lyrata] >gi|297324012|gb|EFH54433.1| basic helix-loop-helix family protein [Arabidopsis lyrata subsp. lyrata]	sp|Q3EAI1|BH060_ARATH	68.2	2e-11	Transcription factor bHLH60 OS=Arabidopsis thaliana GN=BHLH60 PE=2 SV=1
Unigene53498_All	516	8.72	16.9068	-0.955204	222	2e-57	gi|297826861|ref|XP_002881313.1|	auxin response transcription factor 3 [Arabidopsis lyrata subsp. lyrata] >gi|297327152|gb|EFH57572.1| auxin response transcription factor 3 [Arabidopsis lyrata subsp. lyrata]	sp|O23661|ARFC_ARATH	221	2e-57	Auxin response factor 3 OS=Arabidopsis thaliana GN=ARF3 PE=1 SV=2
Unigene26923_All	447	17.6714	16.8552	0.0682226	124	4e-28	gi|302398713|gb|ADL36651.1|	C3HL domain class transcription factor [Malus x domestica]	--	--	--	--
Unigene36688_All	1349	11.1552	16.8533	-0.595315	294	2e-78	gi|113367174|gb|ABI34644.1|	bZIP transcription factor bZIP50 [Glycine max]	sp|Q6S4P4|RF2B_ORYSJ	102	6e-21	Transcription factor RF2b OS=Oryza sativa subsp. japonica GN=RF2b PE=1 SV=1
Unigene43429_All	967	7.9102	16.813	-1.08779	333	2e-90	gi|15220448|ref|NP_172015.1|	HDG2 (HOMEODOMAIN GLABROUS 2); DNA binding / transcription factor [Arabidopsis thaliana] >gi|30679181|ref|NP_849596.1| HDG2 (HOMEODOMAIN GLABROUS 2); DNA binding / transcription factor [Arabidopsis thaliana] >gi|75332091|sp|Q94C37.1|HDG2_ARATH RecName: Full=Homeobox-leucine zipper protein HDG2; AltName: Full=HD-ZIP protein HDG2; AltName: Full=Homeodomain GLABRA 2-like protein 2; AltName: Full=Hom…	sp|Q94C37|HDG2_ARATH	333	8e-91	Homeobox-leucine zipper protein HDG2 OS=Arabidopsis thaliana GN=HDG2 PE=2 SV=1
Unigene7269_All	225	21.7754	16.7429	0.37915	52	2e-06	gi|224131790|ref|XP_002321179.1|	GRAS family transcription factor [Populus trichocarpa] >gi|222861952|gb|EEE99494.1| GRAS family transcription factor [Populus trichocarpa]	--	--	--	--
Unigene6817_All	484	9.3998	16.6591	-0.825608	209	8e-54	gi|224134308|ref|XP_002327806.1|	GRAS family transcription factor [Populus trichocarpa] >gi|222836891|gb|EEE75284.1| GRAS family transcription factor [Populus trichocarpa]	sp|Q9FL03|SCL4_ARATH	154	2e-37	Scarecrow-like protein 4 OS=Arabidopsis thaliana GN=SCL4 PE=1 SV=1
Unigene79507_All	258	7.1698	16.6506	-1.21557	148	2e-35	gi|78499707|gb|ABB45860.1|	DRE-binding protein 3a [Gossypium hirsutum]	sp|Q9CAN9|ERF26_ARATH	79.7	5e-15	Ethylene-responsive transcription factor ERF026 OS=Arabidopsis thaliana GN=ERF026 PE=2 SV=1
Unigene37133_All	490	24.3851	16.59	0.555686	96.7	1e-19	gi|186511060|ref|NP_001118838.1|	BZIP25 (BASIC LEUCINE ZIPPER 25); protein heterodimerization/ transcription factor [Arabidopsis thaliana]	sp|Q99090|CPRF2_PETCR	80.1	6e-15	Light-inducible protein CPRF2 OS=Petroselinum crispum GN=CPRF2 PE=2 SV=2
Unigene8747_All	308	13.1479	16.5226	-0.329608	50.1	8e-06	gi|15225368|ref|NP_182018.1|	ATHB4 (ARABIDOPSIS THALIANA HOMEOBOX-LEUCINE ZIPPER PROTEIN 4); DNA binding / transcription factor [Arabidopsis thaliana] >gi|3023330|sp|P92953.1|ATHB4_ARATH RecName: Full=Homeobox-leucine zipper protein ATHB-4; AltName: Full=HD-ZIP protein ATHB-4; AltName: Full=Homeodomain transcription factor ATHB-4 >gi|1694713|emb|CAA70771.1| HD-Zip protein [Arabidopsis thaliana] >gi|2344893|gb|AAC31833.1| hom…	sp|P92953|ATHB4_ARATH	50.1	4e-06	Homeobox-leucine zipper protein ATHB-4 OS=Arabidopsis thaliana GN=ATHB-4 PE=2 SV=1
Unigene21022_All	621	21.4952	16.496	0.381898	169	2e-41	gi|257136301|gb|ACV44452.1|	CCAAT-binding transcription factor family protein [Glycine max]	sp|Q93ZH2|NFYA3_ARATH	144	6e-34	Nuclear transcription factor Y subunit A-3 OS=Arabidopsis thaliana GN=NFYA3 PE=2 SV=2
Unigene83805_All	1304	0.1534	16.4719	-6.74656	159	6e-38	gi|18396089|ref|NP_566164.1|	PTF1 (PLASTID TRANSCRIPTION FACTOR 1); transcription factor [Arabidopsis thaliana]	sp|Q9S7W5|TCP13_ARATH	159	3e-38	Transcription factor TCP13 OS=Arabidopsis thaliana GN=TCP13 PE=2 SV=1
Unigene26000_All	901	9.8768	16.4309	-0.734296	147	2e-34	gi|110740756|dbj|BAE98477.1|	WRKY transcription factor 1 splice variant 1 [Arabidopsis thaliana]	sp|Q9SI37|WRKY1_ARATH	137	1e-31	WRKY transcription factor 1 OS=Arabidopsis thaliana GN=WRKY1 PE=1 SV=1
Unigene2858_All	1284	9.1501	16.4196	-0.84356	275	1e-72	gi|259121369|gb|ACV92004.1|	WRKY transcription factor 2 [(Populus tomentosa x P. bolleana) x P. tomentosa]	sp|Q9SI37|WRKY1_ARATH	183	3e-45	WRKY transcription factor 1 OS=Arabidopsis thaliana GN=WRKY1 PE=1 SV=1
Unigene19377_All	1337	15.5555	16.3619	-0.0729155	293	5e-78	gi|302398803|gb|ADL36696.1|	GATA domain class transcription factor [Malus x domestica]	sp|Q9LRH6|GAT25_ARATH	226	4e-58	GATA transcription factor 25 OS=Arabidopsis thaliana GN=GATA25 PE=2 SV=2
Unigene10021_All	489	5.2142	16.3536	-1.64909	65.5	3e-10	gi|302399075|gb|ADL36832.1|	TCP domain class transcription factor [Malus x domestica]	sp|Q9LSD5|TCP20_ARATH	58.5	2e-08	Transcription factor TCP20 OS=Arabidopsis thaliana GN=TCP20 PE=1 SV=1
Unigene44557_All	894	9.1153	16.3378	-0.841852	419	1e-122	gi|78499707|gb|ABB45860.1|	DRE-binding protein 3a [Gossypium hirsutum]	sp|Q9CAN9|ERF26_ARATH	191	1e-50	Ethylene-responsive transcription factor ERF026 OS=Arabidopsis thaliana GN=ERF026 PE=2 SV=1
Unigene19252_All	753	7.3697	16.3251	-1.14741	112	5e-24	gi|297820582|ref|XP_002878174.1|	basic helix-loop-helix family protein [Arabidopsis lyrata subsp. lyrata] >gi|297324012|gb|EFH54433.1| basic helix-loop-helix family protein [Arabidopsis lyrata subsp. lyrata]	sp|Q3EAI1|BH060_ARATH	105	4e-22	Transcription factor bHLH60 OS=Arabidopsis thaliana GN=BHLH60 PE=2 SV=1
Unigene10598_All	671	14.9015	16.2517	-0.125133	102	3e-21	gi|297804096|ref|XP_002869932.1|	transcription factor jumonji family protein [Arabidopsis lyrata subsp. lyrata] >gi|297315768|gb|EFH46191.1| transcription factor jumonji family protein [Arabidopsis lyrata subsp. lyrata]	--	--	--	--
Unigene6437_All	846	22.1016	16.2491	0.443791	258	8e-68	gi|21593074|gb|AAM65023.1|	bHLH DNA-binding protein-like protein [Arabidopsis thaliana]	sp|Q56XR0|BH071_ARATH	256	1e-67	Transcription factor bHLH71 OS=Arabidopsis thaliana GN=BHLH71 PE=1 SV=1
Unigene614_All	672	13.1682	16.2275	-0.301383	249	2e-65	gi|18411987|ref|NP_567245.1|	UNE12 (unfertilized embryo sac 12); DNA binding / transcription factor [Arabidopsis thaliana] >gi|79324985|ref|NP_001031577.1| UNE12 (unfertilized embryo sac 12); DNA binding / transcription factor [Arabidopsis thaliana] >gi|75277341|sp|O22768.2|UNE12_ARATH RecName: Full=Transcription factor UNE12; AltName: Full=Basic helix-loop-helix protein 59; Short=AtbHLH59; Short=bHLH 59; AltName: Full=Prote…	sp|O22768|UNE12_ARATH	249	9e-66	Transcription factor UNE12 OS=Arabidopsis thaliana GN=UNE12 PE=2 SV=2
Unigene83119_All	457	0.2188	16.1972	-6.20999	184	3e-46	gi|295841585|dbj|BAJ07173.1|	MdTCP2A [Malus x domestica]	sp|Q93V43|TCP2_ARATH	149	6e-36	Transcription factor TCP2 OS=Arabidopsis thaliana GN=TCP2 PE=2 SV=1
Unigene15047_All	1262	24.6407	16.1822	0.606635	257	3e-67	gi|148595730|emb|CAM12544.1|	YA6 [Antirrhinum majus]	sp|Q84JP1|NFYA7_ARATH	214	8e-55	Nuclear transcription factor Y subunit A-7 OS=Arabidopsis thaliana GN=NFYA7 PE=2 SV=1
Unigene19378_All	908	18.4451	16.1586	0.190935	441	1e-123	gi|161789859|gb|ABX79677.1|	GT-1 [Glycine max]	sp|Q9FX53|TGT1_ARATH	404	6e-112	Trihelix transcription factor GT-1 OS=Arabidopsis thaliana GN=GT-1 PE=1 SV=1
Unigene6681_All	947	11.1392	16.1213	-0.533322	186	3e-46	gi|166203244|gb|ABY84662.1|	transcription factor [Glycine max]	sp|Q9LY00|WRK70_ARATH	152	4e-36	Probable WRKY transcription factor 70 OS=Arabidopsis thaliana GN=WRKY70 PE=1 SV=1
Unigene8615_All	812	16.3775	16.1156	0.0232572	249	3e-65	gi|302398583|gb|ADL36586.1|	ARF domain class transcription factor [Malus x domestica]	sp|Q38829|IAA11_ARATH	212	2e-54	Auxin-responsive protein IAA11 OS=Arabidopsis thaliana GN=IAA11 PE=1 SV=1
Unigene6637_All	1523	15.0345	16.0995	-0.098739	387	1e-106	gi|302398689|gb|ADL36639.1|	C2H2L domain class transcription factor [Malus x domestica]	sp|Q9FFH3|NUC_ARATH	305	6e-82	Zinc finger protein NUTCRACKER OS=Arabidopsis thaliana GN=NUC PE=2 SV=1
Unigene27294_All	300	18.6646	16.082	0.214858	98.2	3e-20	gi|255584594|ref|XP_002533021.1|	Transcription factor RF2a, putative [Ricinus communis] >gi|223527183|gb|EEF29352.1| Transcription factor RF2a, putative [Ricinus communis]	--	--	--	--
Unigene20466_All	717	17.7805	16.0386	0.148748	242	4e-63	gi|41057633|gb|AAR98818.1|	transcription factor WRKY1 [Gossypium arboreum]	sp|Q9SAH7|WRK40_ARATH	89.4	2e-17	Probable WRKY transcription factor 40 OS=Arabidopsis thaliana GN=WRKY40 PE=1 SV=1
Unigene25674_All	2549	18.1424	16.0235	0.179176	417	1e-115	gi|15237544|ref|NP_198918.1|	myb family transcription factor [Arabidopsis thaliana] >gi|41619532|gb|AAS10123.1| MYB transcription factor [Arabidopsis thaliana]	sp|Q8CE22|DMTF1_MOUSE	107	3e-22	Cyclin-D-binding Myb-like transcription factor 1 OS=Mus musculus GN=Dmtf1 PE=1 SV=2
Unigene42757_All	808	8.9718	15.95	-0.830087	254	9e-67	gi|289466339|gb|ADC94855.1|	B-zip transcription factor [Vitis pseudoreticulata]	--	--	--	--
Unigene82665_All	390	0	15.9295	/	74.7	3e-13	gi|302399149|gb|ADL36869.1|	YABBY domain class transcription factor [Malus x domestica]	sp|Q8GW46|YAB5_ARATH	64.7	2e-10	Axial regulator YABBY 5 OS=Arabidopsis thaliana GN=YAB5 PE=2 SV=1
Unigene43776_All	495	19.8968	15.8884	0.324563	163	7e-40	gi|302398817|gb|ADL36703.1|	GRF domain class transcription factor [Malus x domestica]	--	--	--	--
Unigene695_All	819	24.7226	15.8165	0.6444	214	8e-55	gi|302398727|gb|ADL36658.1|	C3HL domain class transcription factor [Malus x domestica] >gi|302398729|gb|ADL36659.1| C3HL domain class transcription factor [Malus x domestica]	sp|P93755|C3H30_ARATH	160	2e-40	Zinc finger CCCH domain-containing protein 30 OS=Arabidopsis thaliana GN=At2g41900 PE=1 SV=2
Unigene21872_All	477	2.3058	15.7952	-2.77615	144	3e-34	gi|145337579|ref|NP_177676.2|	BLH11 (BEL1-LIKE HOMEODOMAIN 11); transcription factor [Arabidopsis thaliana] >gi|122244097|sp|Q1PFD1.1|BLH11_ARATH RecName: Full=BEL1-like homeodomain protein 11; Short=BEL1-like protein 11 >gi|91806093|gb|ABE65775.1| homeodomain-containing protein [Arabidopsis thaliana]	sp|Q1PFD1|BLH11_ARATH	144	2e-34	BEL1-like homeodomain protein 11 OS=Arabidopsis thaliana GN=BLH11 PE=2 SV=1
Unigene2655_All	440	2.8406	15.7715	-2.47305	82.4	4e-28	gi|224126261|ref|XP_002319796.1|	GRAS family transcription factor [Populus trichocarpa] >gi|222858172|gb|EEE95719.1| GRAS family transcription factor [Populus trichocarpa]	--	--	--	--
Unigene46408_All	516	16.7617	15.7541	0.0894411	176	1e-43	gi|302398707|gb|ADL36648.1|	C2H2L domain class transcription factor [Malus x domestica]	--	--	--	--
Unigene51081_All	211	17.0597	15.6612	0.123398	68.9	2e-11	gi|302398689|gb|ADL36639.1|	C2H2L domain class transcription factor [Malus x domestica]	--	--	--	--
Unigene9218_All	946	46.5594	15.6493	1.57297	327	1e-88	gi|157679144|dbj|BAF80451.1|	MYB-related transcription factor [Nicotiana tabacum]	sp|Q50EX6|ODO1_PETHY	253	1e-66	Protein ODORANT1 OS=Petunia hybrida GN=ODO1 PE=2 SV=1
Unigene40163_All	348	17.6705	15.573	0.182296	96.3	1e-19	gi|302398793|gb|ADL36691.1|	GATA domain class transcription factor [Malus x domestica]	sp|Q8GXL7|GAT24_ARATH	70.5	3e-12	GATA transcription factor 24 OS=Arabidopsis thaliana GN=GATA24 PE=2 SV=2
Unigene50961_All	204	20.3409	15.5507	0.387404	80.1	7e-15	gi|30685150|ref|NP_188529.2|	VRN1 (REDUCED VERNALIZATION RESPONSE 1); transcription repressor [Arabidopsis thaliana] >gi|75153628|sp|Q8L3W1.1|VRN1_ARATH RecName: Full=B3 domain-containing transcription factor VRN1; AltName: Full=Protein VERNALIZATION 1 >gi|21734794|gb|AAM76972.1|AF289051_1 reduced vernalization response 1 [Arabidopsis thaliana] >gi|21734796|gb|AAM76973.1|AF289052_1 reduced vernalization response 1 [Arabidops…	sp|Q8L3W1|VRN1_ARATH	80.1	4e-15	B3 domain-containing transcription factor VRN1 OS=Arabidopsis thaliana GN=VRN1 PE=2 SV=1
Unigene42548_All	2026	33.5107	15.5276	1.10979	436	1e-157	gi|302398813|gb|ADL36701.1|	GRF domain class transcription factor [Malus x domestica]	--	--	--	--
Unigene7799_All	517	41.0013	15.4679	1.40639	96.3	2e-19	gi|224079692|ref|XP_002305914.1|	GRAS family transcription factor [Populus trichocarpa] >gi|222848878|gb|EEE86425.1| GRAS family transcription factor [Populus trichocarpa]	sp|Q9FYR7|SCL8_ARATH	95.5	2e-19	Scarecrow-like protein 8 OS=Arabidopsis thaliana GN=SCL8 PE=2 SV=1
Unigene15312_All	466	12.445	15.4589	-0.312871	198	2e-50	gi|302398793|gb|ADL36691.1|	GATA domain class transcription factor [Malus x domestica]	sp|Q8H1G0|GAT28_ARATH	155	7e-38	GATA transcription factor 28 OS=Arabidopsis thaliana GN=GATA28 PE=2 SV=1
Unigene14087_All	659	31.0285	15.4445	1.0065	100	2e-20	gi|186521881|ref|NP_001119205.1|	AIL6 (AINTEGUMENTA-LIKE 6); DNA binding / transcription factor [Arabidopsis thaliana] >gi|75268452|sp|Q52QU2.1|AIL6_ARATH RecName: Full=AP2-like ethylene-responsive transcription factor AIL6; AltName: Full=Protein AINTEGUMENTA-LIKE 6 >gi|62632037|gb|AAX89123.1| AP2/EREBP transcription factor [Arabidopsis thaliana]	sp|Q52QU2|AIL6_ARATH	100	1e-20	AP2-like ethylene-responsive transcription factor AIL6 OS=Arabidopsis thaliana GN=AIL6 PE=2 SV=1
Unigene18364_All	943	3.287	15.4187	-2.22984	204	1e-51	gi|22329164|ref|NP_195179.2|	CIB1 (CRYPTOCHROME-INTERACTING BASIC-HELIX-LOOP-HELIX 1); DNA binding / transcription factor [Arabidopsis thaliana] >gi|75299602|sp|Q8GY61.1|BH063_ARATH RecName: Full=Transcription factor bHLH63; AltName: Full=Basic helix-loop-helix protein 63; Short=AtbHLH63; Short=bHLH 63; AltName: Full=Transcription factor EN 84; AltName: Full=bHLH transcription factor bHLH063 >gi|28950907|gb|AAO63377.1| At4g3…	sp|Q8GY61|BH063_ARATH	204	6e-52	Transcription factor bHLH63 OS=Arabidopsis thaliana GN=BHLH63 PE=2 SV=1
Unigene23446_All	661	27.9848	15.3977	0.861929	233	1e-60	gi|87240537|gb|ABD32395.1|	Histone-fold/TFIID-TAF/NF-Y [Medicago truncatula]	sp|Q8L4B2|NFYC9_ARATH	195	2e-49	Nuclear transcription factor Y subunit C-9 OS=Arabidopsis thaliana GN=NFYC9 PE=2 SV=1
Unigene38023_All	468	8.6529	15.3928	-0.831	182	2e-45	gi|300079018|gb|ADJ67440.1|	ethylene response factor 11 [Actinidia deliciosa]	sp|Q40478|ERF5_TOBAC	171	2e-42	Ethylene-responsive transcription factor 5 OS=Nicotiana tabacum GN=ERF5 PE=2 SV=1
Unigene44983_All	1158	13.5564	15.3526	-0.179509	316	4e-85	gi|15233768|ref|NP_192657.1|	basic helix-loop-helix (bHLH) family protein [Arabidopsis thaliana] >gi|75311758|sp|Q9M0R0.1|BH081_ARATH RecName: Full=Transcription factor bHLH81; AltName: Full=Basic helix-loop-helix protein 81; Short=AtbHLH81; Short=bHLH 81; AltName: Full=Transcription factor EN 72; AltName: Full=bHLH transcription factor bHLH081 >gi|34146832|gb|AAQ62424.1| At4g09180 [Arabidopsis thaliana]	sp|Q9M0R0|BH081_ARATH	316	2e-85	Transcription factor bHLH81 OS=Arabidopsis thaliana GN=BHLH81 PE=2 SV=1
Unigene45384_All	625	7.6792	15.3329	-0.997603	372	1e-102	gi|224094917|ref|XP_002334777.1|	GRAS family transcription factor [Populus trichocarpa] >gi|222874652|gb|EEF11783.1| GRAS family transcription factor [Populus trichocarpa]	sp|Q69VG1|CIGR1_ORYSJ	320	6e-87	Chitin-inducible gibberellin-responsive protein 1 OS=Oryza sativa subsp. japonica GN=CIGR1 PE=2 SV=1
Unigene21108_All	617	21.6346	15.3175	0.49816	175	4e-43	gi|16118447|gb|AAL12248.1|	heat shock transcription factor [Phaseolus acutifolius]	sp|O49403|HFA4A_ARATH	132	2e-30	Heat stress transcription factor A-4a OS=Arabidopsis thaliana GN=HSFA4A PE=2 SV=1
Unigene80743_All	286	0	15.2516	/	54.7	3e-07	gi|302398801|gb|ADL36695.1|	GATA domain class transcription factor [Malus x domestica]	sp|Q5HZ36|GAT21_ARATH	52.8	7e-07	GATA transcription factor 21 OS=Arabidopsis thaliana GN=GATA21 PE=1 SV=2
Unigene3876_All	862	18.9074	15.1808	0.316703	224	1e-57	gi|161789859|gb|ABX79677.1|	GT-1 [Glycine max]	sp|Q9FX53|TGT1_ARATH	207	6e-53	Trihelix transcription factor GT-1 OS=Arabidopsis thaliana GN=GT-1 PE=1 SV=1
Unigene29055_All	597	3.3497	15.1664	-2.17877	198	3e-50	gi|15217667|ref|NP_174087.1|	ethylene-responsive protein -related [Arabidopsis thaliana] >gi|218563530|sp|Q9SFZ3.2|BH110_ARATH RecName: Full=Transcription factor bHLH110; AltName: Full=Basic helix-loop-helix protein 110; Short=AtbHLH110; Short=bHLH 110; AltName: Full=Transcription factor EN 59; AltName: Full=bHLH transcription factor bHLH110	sp|Q9SFZ3|BH110_ARATH	198	2e-50	Transcription factor bHLH110 OS=Arabidopsis thaliana GN=BHLH110 PE=2 SV=2
Unigene27306_All	1390	7.4093	15.1199	-1.02904	322	2e-92	gi|302398573|gb|ADL36581.1|	ARF domain class transcription factor [Malus x domestica]	sp|Q9ZSY8|IAA27_ARATH	253	7e-69	Auxin-responsive protein IAA27 OS=Arabidopsis thaliana GN=IAA27 PE=1 SV=1
Unigene203_All	2578	10.7242	15.0998	-0.493659	783	0	gi|224106455|ref|XP_002314172.1|	GRAS family transcription factor [Populus trichocarpa] >gi|222850580|gb|EEE88127.1| GRAS family transcription factor [Populus trichocarpa]	sp|Q9XE58|SCL14_ARATH	668	0	Scarecrow-like protein 14 OS=Arabidopsis thaliana GN=SCL14 PE=2 SV=2
Unigene26335_All	899	20.3537	14.9971	0.440608	220	2e-56	gi|124360931|gb|ABN08903.1|	Helix-loop-helix DNA-binding [Medicago truncatula]	sp|Q8GZM7|PIF1_ARATH	171	5e-42	Transcription factor PIF1 OS=Arabidopsis thaliana GN=PIF1 PE=1 SV=1
Unigene39212_All	216	10.647	14.9927	-0.493813	137	5e-32	gi|148595730|emb|CAM12544.1|	YA6 [Antirrhinum majus]	sp|Q84JP1|NFYA7_ARATH	114	2e-25	Nuclear transcription factor Y subunit A-7 OS=Arabidopsis thaliana GN=NFYA7 PE=2 SV=1
Unigene23688_All	892	10.9293	14.9666	-0.453546	339	2e-92	gi|302398713|gb|ADL36651.1|	C3HL domain class transcription factor [Malus x domestica]	sp|Q9ZWA6|MGP_ARATH	215	3e-55	Zinc finger protein MAGPIE OS=Arabidopsis thaliana GN=MGP PE=1 SV=1
Unigene34217_All	517	10.2503	14.9566	-0.545116	166	1e-40	gi|297800878|ref|XP_002868323.1|	AT-HSFA5 [Arabidopsis lyrata subsp. lyrata] >gi|297314159|gb|EFH44582.1| AT-HSFA5 [Arabidopsis lyrata subsp. lyrata]	sp|Q94BZ5|HSFA5_ARATH	160	3e-39	Heat stress transcription factor A-5 OS=Arabidopsis thaliana GN=HSFA5 PE=2 SV=1
Unigene49037_All	582	17.1803	14.876	0.207769	64.3	9e-10	gi|22329375|ref|NP_683280.1|	TRFL7 (TRF-LIKE 7); DNA binding / transcription factor [Arabidopsis thaliana] >gi|41619018|gb|AAS10004.1| MYB transcription factor [Arabidopsis thaliana]	--	--	--	--
Unigene17240_All	918	9.2582	14.8307	-0.679783	98.6	4e-26	gi|75262264|sp|Q9CA27.1|EF118_ARATH	RecName: Full=Ethylene-responsive transcription factor ERF118	sp|Q9CA27|EF118_ARATH	98.6	2e-26	Ethylene-responsive transcription factor ERF118 OS=Arabidopsis thaliana GN=ERF118 PE=2 SV=1
Unigene19298_All	959	2.9194	14.8169	-2.3435	123	3e-27	gi|6693018|gb|AAF24944.1|AC012375_7	T22C5.11 [Arabidopsis thaliana]	sp|Q9SFZ3|BH110_ARATH	123	2e-27	Transcription factor bHLH110 OS=Arabidopsis thaliana GN=BHLH110 PE=2 SV=2
Unigene16863_All	545	19.0805	14.7945	0.367038	136	1e-52	gi|302399049|gb|ADL36819.1|	SCL domain class transcription factor [Malus x domestica]	sp|Q9FL03|SCL4_ARATH	112	6e-44	Scarecrow-like protein 4 OS=Arabidopsis thaliana GN=SCL4 PE=1 SV=1
Unigene26433_All	408	3.9211	14.7407	-1.91047	198	2e-50	gi|224063707|ref|XP_002301269.1|	GRAS family transcription factor [Populus trichocarpa] >gi|222842995|gb|EEE80542.1| GRAS family transcription factor [Populus trichocarpa]	sp|O81316|SCL6_ARATH	151	1e-36	Scarecrow-like protein 6 OS=Arabidopsis thaliana GN=SLC6 PE=1 SV=1
Unigene39509_All	369	13.8196	14.6867	-0.0877944	75.1	2e-13	gi|15226727|ref|NP_181594.1|	bZIP transcription factor family protein [Arabidopsis thaliana]	sp|Q6S4P4|RF2B_ORYSJ	56.6	5e-08	Transcription factor RF2b OS=Oryza sativa subsp. japonica GN=RF2b PE=1 SV=1
Unigene12712_All	1267	9.3912	14.6577	-0.642277	345	1e-135	gi|302398843|gb|ADL36716.1|	HD domain class transcription factor [Malus x domestica]	sp|P48785|PRH_ARATH	311	6e-132	Pathogenesis-related homeodomain protein OS=Arabidopsis thaliana GN=PRH PE=2 SV=1
Unigene15235_All	636	17.0579	14.6521	0.219333	105	6e-22	gi|302399103|gb|ADL36846.1|	TLP domain class transcription factor [Malus x domestica]	sp|Q53PP5|TLP13_ORYSJ	91.3	5e-18	Tubby-like F-box protein 13 OS=Oryza sativa subsp. japonica GN=TULP13 PE=2 SV=1
Unigene45904_All	546	20.2359	14.6464	0.466371	248	4e-65	gi|84314023|gb|ABC55648.1|	MYB transcription factor [Hevea brasiliensis]	sp|Q4R8H2|DNJC2_MACFA	59.3	1e-08	DnaJ homolog subfamily C member 2 OS=Macaca fascicularis GN=DNAJC2 PE=2 SV=1
Unigene26827_All	543	10.6802	14.6056	-0.451583	132	2e-30	gi|2398531|emb|CAA74054.1|	Transcription factor [Arabidopsis thaliana]	sp|Q9SMP0|NFYC1_ARATH	132	1e-30	Nuclear transcription factor Y subunit C-1 OS=Arabidopsis thaliana GN=NFYC1 PE=1 SV=1
Unigene20669_All	797	6.8374	14.5946	-1.09391	271	7e-72	gi|30690027|ref|NP_849563.1|	CHB3; DNA binding / transcription factor/ zinc ion binding [Arabidopsis thaliana] >gi|30690032|ref|NP_849564.1| CHB3; DNA binding / transcription factor/ zinc ion binding [Arabidopsis thaliana] >gi|205831466|sp|Q8VY05.3|SWI3D_ARATH RecName: Full=SWI/SNF complex subunit SWI3D; Short=AtSWI3D; AltName: Full=Transcription regulatory protein SWI3D	sp|Q8VY05|SWI3D_ARATH	271	4e-72	SWI/SNF complex subunit SWI3D OS=Arabidopsis thaliana GN=SWI3D PE=1 SV=3
Unigene34883_All	1368	15.2396	14.5901	0.0628353	188	2e-76	gi|302399087|gb|ADL36838.1|	TCP domain class transcription factor [Malus x domestica]	sp|Q9FMX2|TCP7_ARATH	179	2e-69	Transcription factor TCP7 OS=Arabidopsis thaliana GN=TCP7 PE=2 SV=1
Unigene3230_All	454	12.5537	14.5573	-0.21363	65.9	2e-10	gi|73761705|gb|AAZ83352.1|	myb transcription factor MYB30 [Gossypium hirsutum]	--	--	--	--
Unigene46519_All	1028	3.7934	14.5296	-1.93743	515	1e-145	gi|186478150|ref|NP_001117231.1|	HDG2 (HOMEODOMAIN GLABROUS 2); DNA binding / transcription factor [Arabidopsis thaliana]	sp|Q94C37|HDG2_ARATH	515	2e-145	Homeobox-leucine zipper protein HDG2 OS=Arabidopsis thaliana GN=HDG2 PE=2 SV=1
Unigene32315_All	438	12.8981	14.4855	-0.167451	116	9e-26	gi|297849570|ref|XP_002892666.1|	transcription factor jumonji domain-containing protein [Arabidopsis lyrata subsp. lyrata] >gi|297338508|gb|EFH68925.1| transcription factor jumonji domain-containing protein [Arabidopsis lyrata subsp. lyrata]	sp|Q6ZPY7|KDM3B_MOUSE	74.7	2e-13	Lysine-specific demethylase 3B OS=Mus musculus GN=Kdm3b PE=1 SV=2
Unigene1622_All	907	15.6543	14.4276	0.117728	128	9e-29	gi|18424242|ref|NP_568908.1|	scarecrow-like transcription factor 11 (SCL11) [Arabidopsis thaliana] >gi|98960921|gb|ABF58944.1| At5g59460 [Arabidopsis thaliana]	--	--	--	--
Unigene19891_All	895	17.3724	14.3996	0.270768	300	1e-80	gi|302399127|gb|ADL36858.1|	WRKY domain class transcription factor [Malus x domestica]	sp|Q9SJA8|WRK17_ARATH	269	2e-71	Probable WRKY transcription factor 17 OS=Arabidopsis thaliana GN=WRKY17 PE=1 SV=2
Unigene18734_All	1110	21.0788	14.3493	0.554812	186	7e-67	gi|224063112|ref|XP_002300997.1|	AP2/ERF domain-containing transcription factor [Populus trichocarpa] >gi|222842723|gb|EEE80270.1| AP2/ERF domain-containing transcription factor [Populus trichocarpa]	sp|Q9SFE4|ERF12_ARATH	113	7e-41	Ethylene-responsive transcription factor ERF012 OS=Arabidopsis thaliana GN=ERF012 PE=2 SV=1
Unigene50946_All	203	16.5007	14.325	0.203992	116	7e-26	gi|224082386|ref|XP_002306674.1|	GRAS family transcription factor [Populus trichocarpa] >gi|222856123|gb|EEE93670.1| GRAS family transcription factor [Populus trichocarpa]	sp|Q9SDQ3|SCL1_ARATH	109	6e-24	Scarecrow-like protein 1 OS=Arabidopsis thaliana GN=SCL1 PE=2 SV=1
Unigene50345_All	351	5.6974	14.3101	-1.32866	78.6	2e-14	gi|259121417|gb|ACV92028.1|	WRKY transcription factor 26 [(Populus tomentosa x P. bolleana) x P. tomentosa]	sp|Q9STX0|WRKY7_ARATH	76.6	4e-14	Probable WRKY transcription factor 7 OS=Arabidopsis thaliana GN=WRKY7 PE=1 SV=1
Unigene29761_All	911	7.7928	14.2192	-0.867627	165	8e-40	gi|297789954|ref|XP_002862895.1|	WRKY DNA-binding protein 49 [Arabidopsis lyrata subsp. lyrata] >gi|297308663|gb|EFH39154.1| WRKY DNA-binding protein 49 [Arabidopsis lyrata subsp. lyrata]	sp|Q9FHR7|WRK49_ARATH	155	5e-37	Probable WRKY transcription factor 49 OS=Arabidopsis thaliana GN=WRKY49 PE=2 SV=1
Unigene34301_All	1982	7.088	14.2051	-1.00296	303	7e-81	gi|79586698|ref|NP_680116.2|	REF6 (RELATIVE OF EARLY FLOWERING 6); nucleic acid binding / transcription factor/ zinc ion binding [Arabidopsis thaliana] >gi|50513173|gb|AAT77779.1| relative of early flowering 6 [Arabidopsis thaliana]	sp|P37709|TRHY_RABIT	65.9	1e-09	Trichohyalin OS=Oryctolagus cuniculus GN=TCHH PE=2 SV=1
Unigene1825_All	206	13.8334	14.1164	-0.0292164	99.4	1e-20	gi|256002927|gb|ACU52707.1|	bHLH transcription factor PTF1 [Glycine max]	--	--	--	--
Unigene17360_All	747	9.169	14.0674	-0.617519	259	2e-84	gi|302398727|gb|ADL36658.1|	C3HL domain class transcription factor [Malus x domestica] >gi|302398729|gb|ADL36659.1| C3HL domain class transcription factor [Malus x domestica]	sp|P93755|C3H30_ARATH	246	7e-80	Zinc finger CCCH domain-containing protein 30 OS=Arabidopsis thaliana GN=At2g41900 PE=1 SV=2
Unigene36938_All	443	16.4768	14.0237	0.232569	129	1e-29	gi|30683552|ref|NP_196688.2|	OCP3 (OVEREXPRESSOR OF CATIONIC PEROXIDASE 3); transcription factor [Arabidopsis thaliana] >gi|30984586|gb|AAP42756.1| At5g11270 [Arabidopsis thaliana]	--	--	--	--
Unigene13524_All	316	31.9585	14.0128	1.18945	92.8	1e-18	gi|224138578|ref|XP_002322849.1|	AP2 domain-containing transcription factor [Populus trichocarpa] >gi|222867479|gb|EEF04610.1| AP2 domain-containing transcription factor [Populus trichocarpa]	--	--	--	--
Unigene65732_All	274	6.5686	13.9899	-1.09073	67.8	4e-11	gi|113367160|gb|ABI34637.1|	bZIP transcription factor bZIP100 [Glycine max]	sp|Q8W3M7|Y4598_ARATH	58.9	9e-09	Uncharacterized membrane protein At4g06598 OS=Arabidopsis thaliana GN=At4g06598 PE=2 SV=1
Unigene82063_All	341	0.4398	13.9545	-4.98774	174	2e-43	gi|308154454|gb|ADO15279.1|	palmate-like pentafoliata 1 transcription factor [Vitis vinifera]	sp|Q38895|SUP_ARATH	87.4	2e-17	Transcriptional regulator SUPERMAN OS=Arabidopsis thaliana GN=SUP PE=1 SV=1
Unigene6700_All	900	7.9991	13.9524	-0.802604	385	1e-135	gi|297810665|ref|XP_002873216.1|	transcription factor [Arabidopsis lyrata subsp. lyrata] >gi|297319053|gb|EFH49475.1| transcription factor [Arabidopsis lyrata subsp. lyrata]	sp|Q9FFK8|NFXL2_ARATH	385	8e-135	NF-X1-type zinc finger protein NFXL2 OS=Arabidopsis thaliana GN=NFXL2 PE=2 SV=2
Unigene47391_All	299	16.5534	13.9254	0.249409	107	3e-23	gi|302399053|gb|ADL36821.1|	SCL domain class transcription factor [Malus x domestica]	sp|Q9FYR7|SCL8_ARATH	94	3e-19	Scarecrow-like protein 8 OS=Arabidopsis thaliana GN=SCL8 PE=2 SV=1
Unigene69555_All	285	12.6302	13.9137	-0.139629	94	5e-19	gi|24850307|gb|AAN63154.1|	transcription factor MYBS3 [Oryza sativa Japonica Group]	--	--	--	--
Unigene52816_All	233	26.1774	13.8988	0.913361	135	2e-31	gi|45544869|gb|AAS67370.1|	CONSTANS interacting protein 2b [Solanum lycopersicum]	sp|Q9ZVL3|NFYC3_ARATH	100	3e-21	Nuclear transcription factor Y subunit C-3 OS=Arabidopsis thaliana GN=NFYC3 PE=1 SV=1
Unigene8952_All	291	9.6209	13.854	-0.526059	162	1e-39	gi|302398727|gb|ADL36658.1|	C3HL domain class transcription factor [Malus x domestica] >gi|302398729|gb|ADL36659.1| C3HL domain class transcription factor [Malus x domestica]	sp|P93755|C3H30_ARATH	147	3e-35	Zinc finger CCCH domain-containing protein 30 OS=Arabidopsis thaliana GN=At2g41900 PE=1 SV=2
Unigene24484_All	487	2.3611	13.8423	-2.55155	152	2e-36	gi|19401700|gb|AAL87667.1|	transcription factor RAU1 [Oryza sativa]	sp|Q9C690|BH122_ARATH	146	5e-35	Transcription factor bHLH122 OS=Arabidopsis thaliana GN=BHLH122 PE=1 SV=1
Unigene15389_All	540	10.2767	13.83	-0.428424	52.4	3e-06	gi|257136301|gb|ACV44452.1|	CCAAT-binding transcription factor family protein [Glycine max]	--	--	--	--
Unigene23179_All	502	12.9468	13.8237	-0.0945483	177	7e-44	gi|151303117|gb|ABR92761.1|	transcription factor TF2 [Gossypium hirsutum]	sp|O80450|TGT3B_ARATH	98.6	2e-20	Trihelix transcription factor GT-3b OS=Arabidopsis thaliana GN=GT-3B PE=1 SV=1
Unigene41213_All	531	25.6093	13.8155	0.89038	185	2e-46	gi|166203228|gb|ABY84654.1|	transcription factor [Glycine max]	sp|Q9SV15|WRK11_ARATH	175	2e-43	Probable WRKY transcription factor 11 OS=Arabidopsis thaliana GN=WRKY11 PE=1 SV=2
Unigene43982_All	503	10.9332	13.7962	-0.335555	63.5	1e-09	gi|30697614|ref|NP_201008.2|	AT-HSFB2A; DNA binding / transcription factor [Arabidopsis thaliana] >gi|11386851|sp|Q9SCW4.1|HFB2A_ARATH RecName: Full=Heat stress transcription factor B-2a; Short=AtHsfB2a; AltName: Full=AtHsf-22; AltName: Full=Heat shock factor protein 6; Short=HSF 6; AltName: Full=Heat shock transcription factor 6; Short=HSTF 6 >gi|6624616|emb|CAB63802.1| heat shock factor 6 [Arabidopsis thaliana] >gi|1017691…	sp|Q9SCW4|HFB2A_ARATH	63.5	6e-10	Heat stress transcription factor B-2a OS=Arabidopsis thaliana GN=HSFB2A PE=2 SV=1
Unigene26829_All	523	6.1179	13.7741	-1.17085	110	7e-24	gi|302398769|gb|ADL36679.1|	DOF domain class transcription factor [Malus x domestica]	sp|Q8LE43|DOF21_ARATH	72.8	1e-12	Dof zinc finger protein DOF2.1 OS=Arabidopsis thaliana GN=DOF2.1 PE=2 SV=2
Unigene48684_All	788	19.4141	13.7548	0.49717	233	2e-60	gi|224112801|ref|XP_002332694.1|	AP2/ERF domain-containing transcription factor [Populus trichocarpa] >gi|222832948|gb|EEE71425.1| AP2/ERF domain-containing transcription factor [Populus trichocarpa]	sp|Q8VY90|EF105_ARATH	221	4e-57	Ethylene-responsive transcription factor ERF105 OS=Arabidopsis thaliana GN=ERF105 PE=2 SV=1
Unigene4318_All	1490	31.8086	13.7503	1.20995	749	0	gi|302398613|gb|ADL36601.1|	BZIP domain class transcription factor [Malus x domestica]	--	--	--	--
Unigene52723_All	226	21.0154	13.7444	0.612603	149	7e-36	gi|224109792|ref|XP_002315312.1|	jumonji domain protein [Populus trichocarpa] >gi|222864352|gb|EEF01483.1| jumonji domain protein [Populus trichocarpa]	sp|Q14872|MTF1_HUMAN	58.5	1e-08	Metal regulatory transcription factor 1 OS=Homo sapiens GN=MTF1 PE=1 SV=2
Unigene5909_All	698	17.7631	13.7294	0.371615	329	2e-89	gi|297848764|ref|XP_002892263.1|	ATGTF2H2/GTF2H2 [Arabidopsis lyrata subsp. lyrata] >gi|297338105|gb|EFH68522.1| ATGTF2H2/GTF2H2 [Arabidopsis lyrata subsp. lyrata]	sp|O74995|TFH47_SCHPO	149	2e-35	TFIIH basal transcription factor complex p47 subunit OS=Schizosaccharomyces pombe GN=tfh47 PE=1 SV=1
Unigene1648_All	2605	12.9928	13.7001	-0.0764741	790	0	gi|224106455|ref|XP_002314172.1|	GRAS family transcription factor [Populus trichocarpa] >gi|222850580|gb|EEE88127.1| GRAS family transcription factor [Populus trichocarpa]	sp|Q9XE58|SCL14_ARATH	704	0	Scarecrow-like protein 14 OS=Arabidopsis thaliana GN=SCL14 PE=2 SV=2
Unigene29056_All	1233	8.2311	13.6683	-0.731677	127	8e-59	gi|224132326|ref|XP_002328241.1|	transcription factor E2F [Populus trichocarpa] >gi|222837756|gb|EEE76121.1| transcription factor E2F [Populus trichocarpa]	sp|Q8R0K9|E2F4_MOUSE	53.5	4e-09	Transcription factor E2F4 OS=Mus musculus GN=E2f4 PE=2 SV=1
Unigene43900_All	581	11.6166	13.6503	-0.232745	84.7	6e-16	gi|292668913|gb|ADE41111.1|	AP2 domain class transcription factor [Malus x domestica]	--	--	--	--
Unigene25559_All	2360	3.6013	13.6101	-1.91809	891	0	gi|224127204|ref|XP_002320013.1|	AP2 domain-containing transcription factor [Populus trichocarpa] >gi|222860786|gb|EEE98328.1| AP2 domain-containing transcription factor [Populus trichocarpa]	sp|Q38914|ANT_ARATH	509	3e-143	AP2-like ethylene-responsive transcription factor ANT OS=Arabidopsis thaliana GN=ANT PE=1 SV=2
Unigene18151_All	481	8.7309	13.6028	-0.639701	218	3e-56	gi|302398973|gb|ADL36781.1|	MYBR domain class transcription factor [Malus x domestica]	sp|Q869R9|MYBJ_DICDI	70.9	3e-12	Myb-like protein J OS=Dictyostelium discoideum GN=mybJ PE=3 SV=1
Unigene49486_All	734	2.1796	13.5962	-2.64107	328	4e-97	gi|225465815|ref|XP_002263159.1|	PREDICTED: similar to TGA-type basic leucine zipper protein TGA2.1 [Vitis vinifera]	sp|Q39140|TGA6_ARATH	306	1e-82	Transcription factor TGA6 OS=Arabidopsis thaliana GN=TGA6 PE=1 SV=2
Unigene4177_All	861	30.3683	13.5865	1.16039	54.3	2e-06	gi|302847128|ref|XP_002955099.1|	DP transcription factor [Volvox carteri f. nagariensis] >gi|300259627|gb|EFJ43853.1| DP transcription factor [Volvox carteri f. nagariensis]	sp|P08640|MUC1_YEAST	58.2	5e-10	Flocculation protein FLO11 OS=Saccharomyces cerevisiae GN=MUC1 PE=1 SV=2
Unigene23567_All	2401	21.5512	13.5429	0.670232	967	0	gi|224058599|ref|XP_002299559.1|	GRAS family transcription factor [Populus trichocarpa] >gi|222846817|gb|EEE84364.1| GRAS family transcription factor [Populus trichocarpa]	sp|Q9CAN3|SCL28_ARATH	689	0	Scarecrow-like protein 28 OS=Arabidopsis thaliana GN=SCL28 PE=2 SV=1
Unigene22224_All	205	11.9499	13.5404	-0.180272	76.3	1e-13	gi|18422552|ref|NP_568645.1|	myb family transcription factor [Arabidopsis thaliana] >gi|13605893|gb|AAK32932.1|AF367345_1 AT5g45420/MFC19_9 [Arabidopsis thaliana] >gi|18491137|gb|AAL69537.1| AT5g45420/MFC19_9 [Arabidopsis thaliana]	--	--	--	--
Unigene31124_All	410	9.755	13.5404	-0.473057	135	1e-31	gi|302399087|gb|ADL36838.1|	TCP domain class transcription factor [Malus x domestica]	sp|Q9FMX2|TCP7_ARATH	126	5e-29	Transcription factor TCP7 OS=Arabidopsis thaliana GN=TCP7 PE=2 SV=1
Unigene19548_All	1715	11.2816	13.5263	-0.261796	720	0	gi|224057376|ref|XP_002299218.1|	GRAS family transcription factor [Populus trichocarpa] >gi|222846476|gb|EEE84023.1| GRAS family transcription factor [Populus trichocarpa]	sp|Q9LPR8|SCL3_ARATH	578	5e-164	Scarecrow-like protein 3 OS=Arabidopsis thaliana GN=SCL3 PE=2 SV=1
Unigene82004_All	338	3.1062	13.4918	-2.11886	55.5	2e-07	gi|302398685|gb|ADL36637.1|	C2H2L domain class transcription factor [Malus x domestica]	sp|Q55FU3|CCD53_DICDI	37	5e-06	WASH complex subunit CCDC53 homolog OS=Dictyostelium discoideum GN=DDB_G0267948 PE=3 SV=1
Unigene80316_All	275	77.2643	13.4584	2.5213	107	3e-23	gi|212292507|gb|ACJ24185.1|	CAPRICE [Gossypium hirsutum] >gi|212292511|gb|ACJ24187.1| CAPRICE [Gossypium hirsutum] >gi|212292515|gb|ACJ24189.1| CAPRICE [Gossypium hirsutum] >gi|212292519|gb|ACJ24191.1| CAPRICE [Gossypium hirsutum]	sp|O22059|CPC_ARATH	65.5	1e-10	Transcription factor CPC OS=Arabidopsis thaliana GN=CPC PE=1 SV=1
Unigene27619_All	872	8.4853	13.4151	-0.66082	298	6e-80	gi|113367224|gb|ABI34669.1|	bZIP transcription factor bZIP131 [Glycine max]	sp|Q6S4P4|RF2B_ORYSJ	167	7e-41	Transcription factor RF2b OS=Oryza sativa subsp. japonica GN=RF2b PE=1 SV=1
Unigene27345_All	271	17.8947	13.4132	0.415879	150	3e-36	gi|124361259|gb|ABN09201.1|	TGA transcription factor 2 [Populus tremula x Populus alba]	sp|O24160|TGA21_TOBAC	146	4e-35	TGACG-sequence-specific DNA-binding protein TGA-2.1 OS=Nicotiana tabacum GN=TGA21 PE=1 SV=1
Unigene18602_All	1492	24.5282	13.3775	0.874633	340	1e-121	gi|131054094|gb|ABO32773.1|	MYB transcription factor MYB34 [Medicago truncatula]	sp|Q9SAK5|APL_ARATH	75.5	1e-12	Myb family transcription factor APL OS=Arabidopsis thaliana GN=APL PE=2 SV=2
Unigene19648_All	1054	16.7913	13.356	0.330226	288	1e-76	gi|302398805|gb|ADL36697.1|	GATA domain class transcription factor [Malus x domestica]	sp|Q9FH57|GATA5_ARATH	222	4e-57	GATA transcription factor 5 OS=Arabidopsis thaliana GN=GATA5 PE=2 SV=1
Unigene9379_All	1273	9.5826	13.2907	-0.471928	292	7e-78	gi|224106453|ref|XP_002314171.1|	GRAS family transcription factor [Populus trichocarpa] >gi|222850579|gb|EEE88126.1| GRAS family transcription factor [Populus trichocarpa]	sp|Q9XE58|SCL14_ARATH	160	1e-38	Scarecrow-like protein 14 OS=Arabidopsis thaliana GN=SCL14 PE=2 SV=2
Unigene33940_All	1065	15.9138	13.2801	0.261012	202	2e-86	gi|219687743|dbj|BAH09382.1|	transcription factor LHY [Populus nigra] >gi|219687747|dbj|BAH09384.1| PnLHY1 [Populus nigra]	sp|P92973|CCA1_ARATH	188	1e-59	Protein CCA1 OS=Arabidopsis thaliana GN=CCA1 PE=1 SV=1
Unigene38463_All	289	9.5145	13.2638	-0.479294	62.4	2e-09	gi|224094290|ref|XP_002310127.1|	AP2/ERF domain-containing transcription factor [Populus trichocarpa] >gi|148372118|gb|ABQ62990.1| RAP2-like protein [Populus trichocarpa] >gi|222853030|gb|EEE90577.1| AP2/ERF domain-containing transcription factor [Populus trichocarpa]	sp|Q9SW63|RA210_ARATH	52	1e-06	Ethylene-responsive transcription factor RAP2-10 OS=Arabidopsis thaliana GN=RAP2-10 PE=2 SV=1
Unigene24193_All	470	3.1911	13.2181	-2.05039	183	6e-46	gi|79586698|ref|NP_680116.2|	REF6 (RELATIVE OF EARLY FLOWERING 6); nucleic acid binding / transcription factor/ zinc ion binding [Arabidopsis thaliana] >gi|50513173|gb|AAT77779.1| relative of early flowering 6 [Arabidopsis thaliana]	sp|Q61T02|KDM5_CAEBR	50.4	5e-06	Lysine-specific demethylase rbr-2 OS=Caenorhabditis briggsae GN=rbr-2 PE=3 SV=2
Unigene4173_All	997	13.8902	13.1915	0.0744588	75.5	1e-12	gi|105922482|gb|ABF81419.1|	TIR-NBS-LRR type disease resistance protein [Populus trichocarpa]	sp|Q9SZ67|WRK19_ARATH	55.5	6e-07	Probable WRKY transcription factor 19 OS=Arabidopsis thaliana GN=WRKY19 PE=2 SV=1
Unigene52053_All	371	17.7878	13.1824	0.432275	137	3e-32	gi|256002927|gb|ACU52707.1|	bHLH transcription factor PTF1 [Glycine max]	sp|Q3EAI1|BH060_ARATH	86.3	5e-17	Transcription factor bHLH60 OS=Arabidopsis thaliana GN=BHLH60 PE=2 SV=1
Unigene26828_All	628	5.2542	13.1549	-1.32406	212	3e-54	gi|302398769|gb|ADL36679.1|	DOF domain class transcription factor [Malus x domestica]	sp|Q8LE43|DOF21_ARATH	155	2e-37	Dof zinc finger protein DOF2.1 OS=Arabidopsis thaliana GN=DOF2.1 PE=2 SV=2
Unigene82234_All	353	7.5063	13.1057	-0.804021	193	4e-49	gi|240255849|ref|NP_567455.4|	FAR1 (FAR-RED IMPAIRED RESPONSE 1); transcription activator/ transcription factor [Arabidopsis thaliana] >gi|75213095|sp|Q9SWG3.1|FAR1_ARATH RecName: Full=Protein FAR-RED IMPAIRED RESPONSE 1 >gi|5764395|gb|AAD51282.1|AF159587_1 far-red impaired response protein [Arabidopsis thaliana]	sp|Q9SWG3|FAR1_ARATH	193	2e-49	Protein FAR-RED IMPAIRED RESPONSE 1 OS=Arabidopsis thaliana GN=FAR1 PE=1 SV=1
Unigene41340_All	227	3.7441	13.1016	-1.80705	114	3e-25	gi|42568733|ref|NP_201147.2|	emb2746 (embryo defective 2746); DNA binding / catalytic/ hydrolase [Arabidopsis thaliana]	sp|O80450|TGT3B_ARATH	56.6	5e-08	Trihelix transcription factor GT-3b OS=Arabidopsis thaliana GN=GT-3B PE=1 SV=1
Unigene33052_All	329	8.8136	13.0573	-0.567053	107	3e-23	gi|302398711|gb|ADL36650.1|	C3HL domain class transcription factor [Malus x domestica]	sp|Q93ZS9|C3H47_ARATH	89.4	6e-18	Zinc finger CCCH domain-containing protein 47 OS=Arabidopsis thaliana GN=At3g55980 PE=2 SV=1
Unigene54114_All	816	7.4747	13.0399	-0.802845	193	2e-48	gi|302398755|gb|ADL36672.1|	COL domain class transcription factor [Malus x domestica]	sp|Q9SK53|COL3_ARATH	57.4	1e-07	Zinc finger protein CONSTANS-LIKE 3 OS=Arabidopsis thaliana GN=COL3 PE=1 SV=1
Unigene34822_All	574	11.2357	13.0108	-0.21162	150	9e-36	gi|302398973|gb|ADL36781.1|	MYBR domain class transcription factor [Malus x domestica]	--	--	--	--
Unigene12003_All	813	11.1304	13.0067	-0.22475	317	1e-85	gi|297830774|ref|XP_002883269.1|	transcription factor jumonji domain-containing protein [Arabidopsis lyrata subsp. lyrata] >gi|297329109|gb|EFH59528.1| transcription factor jumonji domain-containing protein [Arabidopsis lyrata subsp. lyrata]	sp|Q9CXT6|KDM8_MOUSE	211	6e-54	Lysine-specific demethylase 8 OS=Mus musculus GN=Jmjd5 PE=2 SV=1
Unigene9326_All	1410	8.1551	12.9837	-0.670927	697	0	gi|224098441|ref|XP_002311175.1|	GRAS family transcription factor [Populus trichocarpa] >gi|222850995|gb|EEE88542.1| GRAS family transcription factor [Populus trichocarpa]	sp|O80933|SCL9_ARATH	452	2e-126	Scarecrow-like protein 9 OS=Arabidopsis thaliana GN=SCL9 PE=2 SV=1
Unigene23368_All	866	12.9316	12.9738	-0.00470032	351	8e-96	gi|302584056|gb|ADL57412.1|	MADS domain transcription factor [Camellia japonica]	sp|Q07472|MADS1_PETHY	333	7e-91	Floral homeotic protein PMADS 1 OS=Petunia hybrida GN=PMADS1 PE=2 SV=1
Unigene29903_All	582	8.3324	12.9455	-0.635647	210	8e-54	gi|289466351|gb|ADC94861.1|	HSP transcription factor [Vitis pseudoreticulata]	sp|Q6Z9C8|HFB2B_ORYSJ	206	1e-52	Heat stress transcription factor B-2b OS=Oryza sativa subsp. japonica GN=HSFB2B PE=2 SV=1
Unigene54620_All	477	8.9089	12.8855	-0.532429	263	6e-70	gi|11558192|emb|CAC17702.1|	transcription factor (E2F) [Chenopodium rubrum]	sp|O35261|E2F3_MOUSE	128	2e-29	Transcription factor E2F3 OS=Mus musculus GN=E2f3 PE=1 SV=2
Unigene2652_All	554	14.3486	12.884	0.155329	117	6e-26	gi|15229832|ref|NP_190639.1|	AtIDD2 (Arabidopsis thaliana Indeterminate(ID)-Domain 2); nucleic acid binding / transcription factor/ zinc ion binding >gi|6561973|emb|CAB62439.1| zinc finger protein [Arabidopsis thaliana] >gi|48958491|gb|AAT47798.1| At3g50700 [Arabidopsis thaliana] >gi|53828579|gb|AAU94399.1| At3g50700 [Arabidopsis thaliana] >gi|110742152|dbj|BAE99004.1| zinc finger protein [Arabidopsis thaliana]	sp|Q700D2|JKD_ARATH	73.9	6e-13	Zinc finger protein JACKDAW OS=Arabidopsis thaliana GN=JKD PE=1 SV=1
Unigene83302_All	503	1.7891	12.8764	-2.84742	150	7e-36	gi|226377504|gb|ACO52508.1|	transcription factor APETALA2 [Vitis vinifera]	--	--	--	--
Unigene48320_All	863	2.549	12.8658	-2.33554	172	4e-42	gi|186521214|ref|NP_001119190.1|	BIM1; DNA binding / protein binding / transcription factor [Arabidopsis thaliana] >gi|209572593|sp|Q9LEZ3.2|BIM1_ARATH RecName: Full=Transcription factor BIM1; AltName: Full=BES1-interacting Myc-like protein 1; AltName: Full=Basic helix-loop-helix protein 46; Short=AtbHLH46; Short=bHLH 46; AltName: Full=Transcription factor EN 126; AltName: Full=bHLH transcription factor bHLH046	sp|Q9LEZ3|BIM1_ARATH	172	2e-42	Transcription factor BIM1 OS=Arabidopsis thaliana GN=BIM1 PE=1 SV=2
Unigene17726_All	329	6.5342	12.8565	-0.976415	68.9	2e-11	gi|302399131|gb|ADL36860.1|	WRKY domain class transcription factor [Malus x domestica]	sp|O48686|SNL3_ARATH	56.6	5e-08	Paired amphipathic helix protein Sin3-like 3 OS=Arabidopsis thaliana GN=SNL3 PE=1 SV=2
Unigene3923_All	777	12.4825	12.8438	-0.0411652	199	3e-50	gi|15226727|ref|NP_181594.1|	bZIP transcription factor family protein [Arabidopsis thaliana]	sp|Q6S4P4|RF2B_ORYSJ	153	1e-36	Transcription factor RF2b OS=Oryza sativa subsp. japonica GN=RF2b PE=1 SV=1
Unigene19294_All	211	8.5299	12.8422	-0.590292	67.8	4e-11	gi|302398689|gb|ADL36639.1|	C2H2L domain class transcription factor [Malus x domestica]	--	--	--	--
Unigene49232_All	798	2.8819	12.8371	-2.15523	126	8e-29	gi|302398873|gb|ADL36731.1|	HSF domain class transcription factor [Malus x domestica]	sp|O22230|HSFB3_ARATH	118	6e-28	Heat stress transcription factor B-3 OS=Arabidopsis thaliana GN=HSFB3 PE=2 SV=1
Unigene2834_All	464	17.6705	12.8192	0.463037	132	2e-30	gi|256002927|gb|ACU52707.1|	bHLH transcription factor PTF1 [Glycine max]	sp|Q3EAI1|BH060_ARATH	67.8	3e-11	Transcription factor bHLH60 OS=Arabidopsis thaliana GN=BHLH60 PE=2 SV=1
Unigene26534_All	1810	16.1585	12.8164	0.334302	395	1e-108	gi|108705827|gb|ABF93622.1|	expressed protein [Oryza sativa (japonica cultivar-group)]	sp|Q39117|TGT2_ARATH	280	2e-74	Trihelix transcription factor GT-2 OS=Arabidopsis thaliana GN=GT-2 PE=2 SV=1
Unigene43194_All	780	5.1276	12.7944	-1.31916	150	2e-35	gi|15237230|ref|NP_197706.1|	HUA2 (ENHANCER OF AG-4 2); transcription factor [Arabidopsis thaliana] >gi|10177804|dbj|BAB11170.1| transcription factor-like protein [Arabidopsis thaliana]	sp|Q8VQ99|SRAP_STAAU	52.8	3e-06	Serine-rich adhesin for platelets OS=Staphylococcus aureus GN=sraP PE=3 SV=1
Unigene26227_All	1496	12.0308	12.7674	-0.0857322	379	1e-104	gi|302398867|gb|ADL36728.1|	HSF domain class transcription factor [Malus x domestica]	sp|Q9S7U5|HSFA8_ARATH	308	9e-83	Heat stress transcription factor A-8 OS=Arabidopsis thaliana GN=HSFA8 PE=2 SV=1
Unigene52115_All	373	18.8987	12.7574	0.566953	132	2e-30	gi|289466339|gb|ADC94855.1|	B-zip transcription factor [Vitis pseudoreticulata]	--	--	--	--
Unigene62280_All	223	13.8998	12.7439	0.125257	128	2e-29	gi|302398631|gb|ADL36610.1|	BZIP domain class transcription factor [Malus x domestica]	sp|O24160|TGA21_TOBAC	127	2e-29	TGACG-sequence-specific DNA-binding protein TGA-2.1 OS=Nicotiana tabacum GN=TGA21 PE=1 SV=1
Unigene53564_All	353	15.1542	12.7313	0.251338	55.8	1e-07	gi|115451731|ref|NP_001049466.1|	Os03g0232200 [Oryza sativa Japonica Group] >gi|113547937|dbj|BAF11380.1| Os03g0232200 [Oryza sativa Japonica Group]	sp|Q38914|ANT_ARATH	55.1	1e-07	AP2-like ethylene-responsive transcription factor ANT OS=Arabidopsis thaliana GN=ANT PE=1 SV=2
Unigene45986_All	706	8.4268	12.7313	-0.595323	57.4	2e-07	gi|297847278|ref|XP_002891520.1|	myb family transcription factor [Arabidopsis lyrata subsp. lyrata] >gi|297337362|gb|EFH67779.1| myb family transcription factor [Arabidopsis lyrata subsp. lyrata]	--	--	--	--
Unigene43775_All	239	22.3825	12.7203	0.815238	50.1	8e-06	gi|302398817|gb|ADL36703.1|	GRF domain class transcription factor [Malus x domestica]	--	--	--	--
Unigene15073_All	1081	26.0841	12.6556	1.04339	327	2e-88	gi|302398807|gb|ADL36698.1|	GATA domain class transcription factor [Malus x domestica]	sp|Q8W4H1|GAT26_ARATH	180	2e-44	GATA transcription factor 26 OS=Arabidopsis thaliana GN=GATA26 PE=2 SV=1
Unigene14984_All	622	11.9762	12.6443	-0.078317	264	5e-70	gi|302398637|gb|ADL36613.1|	BZIP domain class transcription factor [Malus x domestica]	sp|P42774|GBF1_ARATH	224	3e-58	G-box-binding factor 1 OS=Arabidopsis thaliana GN=GBF1 PE=1 SV=2
Unigene65135_All	262	18.1278	12.6126	0.523338	72.8	1e-12	gi|18414114|ref|NP_567415.1|	AT-HSFA5; DNA binding / transcription factor [Arabidopsis thaliana] >gi|75332088|sp|Q94BZ5.1|HSFA5_ARATH RecName: Full=Heat stress transcription factor A-5; Short=AtHsfA5; AltName: Full=AtHsf-12 >gi|14517387|gb|AAK62584.1| AT4g13980/dl3030c [Arabidopsis thaliana] >gi|24111373|gb|AAN46810.1| At4g13980/dl3030c [Arabidopsis thaliana]	sp|Q94BZ5|HSFA5_ARATH	72.8	6e-13	Heat stress transcription factor A-5 OS=Arabidopsis thaliana GN=HSFA5 PE=2 SV=1
Unigene34133_All	1018	10.8534	12.5948	-0.214681	201	1e-50	gi|289540947|gb|ADD09617.1|	bZIP transcription factor [Trifolium repens]	--	--	--	--
Unigene10020_All	741	2.9012	12.5759	-2.11594	271	8e-72	gi|302399075|gb|ADL36832.1|	TCP domain class transcription factor [Malus x domestica]	sp|Q9LSD5|TCP20_ARATH	232	2e-60	Transcription factor TCP20 OS=Arabidopsis thaliana GN=TCP20 PE=1 SV=1
Unigene47277_All	1105	8.5963	12.5601	-0.54706	331	9e-90	gi|3256068|emb|CAA74397.1|	Heat Shock Factor 3 [Arabidopsis thaliana]	sp|O81821|HFA1B_ARATH	331	6e-90	Heat stress transcription factor A-1b OS=Arabidopsis thaliana GN=HSFA1B PE=2 SV=2
Unigene54102_All	522	42.0452	12.5344	1.74605	164	5e-40	gi|113367218|gb|ABI34666.1|	bZIP transcription factor bZIP124 [Glycine max]	sp|P24068|OCS1_MAIZE	88.2	3e-17	Ocs element-binding factor 1 OS=Zea mays GN=OBF1 PE=2 SV=2
Unigene19145_All	481	9.5624	12.5036	-0.386899	95.5	2e-19	gi|224058599|ref|XP_002299559.1|	GRAS family transcription factor [Populus trichocarpa] >gi|222846817|gb|EEE84364.1| GRAS family transcription factor [Populus trichocarpa]	sp|Q9CAN3|SCL28_ARATH	59.3	1e-08	Scarecrow-like protein 28 OS=Arabidopsis thaliana GN=SCL28 PE=2 SV=1
Unigene72733_All	477	6.7079	12.4699	-0.894517	84	7e-16	gi|297841587|ref|XP_002888675.1|	transcription factor perianthia [Arabidopsis lyrata subsp. lyrata] >gi|297334516|gb|EFH64934.1| transcription factor perianthia [Arabidopsis lyrata subsp. lyrata]	sp|Q9SX27|PAN_ARATH	80.5	4e-15	Transcription factor PERIANTHIA OS=Arabidopsis thaliana GN=PAN PE=1 SV=1
Unigene15146_All	811	10.603	12.4683	-0.233792	456	1e-127	gi|297810665|ref|XP_002873216.1|	transcription factor [Arabidopsis lyrata subsp. lyrata] >gi|297319053|gb|EFH49475.1| transcription factor [Arabidopsis lyrata subsp. lyrata]	sp|Q9FFK8|NFXL2_ARATH	447	3e-125	NF-X1-type zinc finger protein NFXL2 OS=Arabidopsis thaliana GN=NFXL2 PE=2 SV=2
Unigene17727_All	843	8.7179	12.4654	-0.515877	166	3e-40	gi|302399131|gb|ADL36860.1|	WRKY domain class transcription factor [Malus x domestica]	sp|Q9SRH9|SNL1_ARATH	146	2e-34	Paired amphipathic helix protein Sin3-like 1 OS=Arabidopsis thaliana GN=SNL1 PE=1 SV=2
Unigene29809_All	1408	9.2675	12.4389	-0.424607	607	1e-172	gi|302398639|gb|ADL36614.1|	BZIP domain class transcription factor [Malus x domestica]	sp|Q9S9Q9|Y1044_ARATH	495	3e-139	BTB/POZ domain-containing protein At1g30440 OS=Arabidopsis thaliana GN=At1g30440 PE=1 SV=2
Unigene18150_All	479	21.292	12.4178	0.777902	106	1e-22	gi|131054094|gb|ABO32773.1|	MYB transcription factor MYB34 [Medicago truncatula]	--	--	--	--
Unigene35940_All	788	10.6587	12.4129	-0.219809	365	1e-100	gi|73761705|gb|AAZ83352.1|	myb transcription factor MYB30 [Gossypium hirsutum]	sp|P81392|MYB06_ANTMA	313	8e-85	Myb-related protein 306 OS=Antirrhinum majus GN=MYB306 PE=2 SV=1
Unigene2093_All	1071	7.7956	12.4035	-0.670015	186	3e-46	gi|30686978|ref|NP_850273.1|	TKI1 (TSL-kinase interacting protein 1); DNA binding / transcription factor [Arabidopsis thaliana] >gi|121956869|sp|Q8LJT8.2|TKI1_ARATH RecName: Full=TSL-kinase interacting protein 1; AltName: Full=Myb-related protein TKI1	sp|Q8LJT8|TKI1_ARATH	186	2e-46	TSL-kinase interacting protein 1 OS=Arabidopsis thaliana GN=TKI1 PE=1 SV=2
Unigene70895_All	1155	0	12.3597	/	220	3e-56	gi|302398801|gb|ADL36695.1|	GATA domain class transcription factor [Malus x domestica]	sp|Q5HZ36|GAT21_ARATH	186	3e-46	GATA transcription factor 21 OS=Arabidopsis thaliana GN=GATA21 PE=1 SV=2
Unigene70693_All	266	0.1879	12.1745	-6.01775	89.7	9e-18	gi|302399149|gb|ADL36869.1|	YABBY domain class transcription factor [Malus x domestica]	sp|Q8GW46|YAB5_ARATH	68.2	2e-11	Axial regulator YABBY 5 OS=Arabidopsis thaliana GN=YAB5 PE=2 SV=1
Unigene82850_All	414	0.2415	12.1325	-5.65071	108	1e-23	gi|55419652|gb|AAV51939.1|	SBP transcription factor [Gossypium hirsutum]	--	--	--	--
Unigene37418_All	1194	2.1773	12.1221	-2.47703	374	1e-102	gi|15230370|ref|NP_191326.1|	NTT (NO TRANSMITTING TRACT); nucleic acid binding / transcription factor/ zinc ion binding [Arabidopsis thaliana] >gi|18027012|gb|AAL55722.1|AF254447_1 WIP2 protein [Arabidopsis thaliana] >gi|4678280|emb|CAB41188.1| zinc finger-like protein [Arabidopsis thaliana] >gi|59958298|gb|AAX12859.1| At3g57670 [Arabidopsis thaliana]	sp|Q8VWG3|TT1_ARATH	291	5e-78	Protein TRANSPARENT TESTA 1 OS=Arabidopsis thaliana GN=TT1 PE=2 SV=1
Unigene34379_All	830	15.1188	12.0237	0.330463	246	2e-64	gi|15221424|ref|NP_172113.1|	GTE4 (GLOBAL TRANSCRIPTION FACTOR GROUP E 4); DNA binding [Arabidopsis thaliana] >gi|30679613|ref|NP_849601.1| GTE4 (GLOBAL TRANSCRIPTION FACTOR GROUP E 4); DNA binding [Arabidopsis thaliana] >gi|8844128|gb|AAF80220.1|AC025290_9 Contains similarity to a Ring3 protein from Homo sapiens gi|133157 and contains a bromodomain PF|00439. EST gb|F14211 comes from this gene [Arabidopsis thaliana]	sp|Q9S7T1|GTE3_ARATH	183	1e-45	Bromodomain-containing protein GTE3, chloroplastic OS=Arabidopsis thaliana GN=GTE3 PE=1 SV=1
Unigene354_All	2304	8.4192	12.019	-0.513562	739	0	gi|79507158|ref|NP_196044.2|	ELF6 (EARLY FLOWERING 6); transcription factor [Arabidopsis thaliana] >gi|50513175|gb|AAT77780.1| early flowering 6 [Arabidopsis thaliana]	sp|Q5XUN4|KDM5D_PANTR	143	6e-33	Lysine-specific demethylase 5D OS=Pan troglodytes GN=KDM5D PE=2 SV=1
Unigene50053_All	365	22.6003	11.9506	0.919259	107	3e-23	gi|18410804|ref|NP_565106.1|	AtHB33 (ARABIDOPSIS THALIANA HOMEOBOX PROTEIN 33); DNA binding / transcription factor [Arabidopsis thaliana] >gi|114050583|gb|ABI49441.1| At1g75240 [Arabidopsis thaliana]	sp|Q9SB61|Y4466_ARATH	93.2	4e-19	ZF-HD homeobox protein At4g24660 OS=Arabidopsis thaliana GN=At4g24660 PE=1 SV=1
Unigene34391_All	996	15.5104	11.944	0.37695	286	2e-76	gi|193237591|dbj|BAG50072.1|	transcription factor CPP [Lotus japonicus]	sp|Q0IHV2|LIN54_XENTR	135	6e-31	Protein lin-54 homolog OS=Xenopus tropicalis GN=lin54 PE=2 SV=1
Unigene16826_All	493	12.5747	11.9311	0.0757969	50.8	7e-06	gi|292668921|gb|ADE41115.1|	AP2 domain class transcription factor [Malus x domestica]	--	--	--	--
Unigene8630_All	948	15.03	11.9213	0.334303	142	8e-33	gi|15230767|ref|NP_187320.1|	AGL91; transcription factor [Arabidopsis thaliana] >gi|12321914|gb|AAG50993.1|AC036106_6 SRF-type transcription factor; 29224-29760 [Arabidopsis thaliana] >gi|67633716|gb|AAY78782.1| MADS-box family protein [Arabidopsis thaliana]	sp|Q4PSU4|AGL61_ARATH	132	3e-30	Agamous-like MADS-box protein AGL61 OS=Arabidopsis thaliana GN=AGL61 PE=1 SV=1
Unigene1688_All	935	22.5109	11.875	0.922696	369	1e-101	gi|224133412|ref|XP_002321561.1|	repressor, antagonist of e2f-dp complex [Populus trichocarpa] >gi|222868557|gb|EEF05688.1| repressor, antagonist of e2f-dp complex [Populus trichocarpa]	sp|Q96AV8|E2F7_HUMAN	167	1e-40	Transcription factor E2F7 OS=Homo sapiens GN=E2F7 PE=1 SV=3
Unigene2346_All	246	3.0484	11.821	-1.95523	70.9	4e-12	gi|302398599|gb|ADL36594.1|	BHLH domain class transcription factor [Malus x domestica]	sp|O80674|BH106_ARATH	56.6	5e-08	Transcription factor bHLH106 OS=Arabidopsis thaliana GN=BHLH106 PE=2 SV=1
Unigene45040_All	1505	16.9749	11.8128	0.523052	634	1e-180	gi|226377504|gb|ACO52508.1|	transcription factor APETALA2 [Vitis vinifera]	sp|P47927|AP2_ARATH	424	7e-118	Floral homeotic protein APETALA 2 OS=Arabidopsis thaliana GN=AP2 PE=1 SV=1
Unigene27309_All	742	7.2768	11.7573	-0.692181	163	2e-39	gi|259121369|gb|ACV92004.1|	WRKY transcription factor 2 [(Populus tomentosa x P. bolleana) x P. tomentosa]	sp|Q9SI37|WRKY1_ARATH	135	3e-31	WRKY transcription factor 1 OS=Arabidopsis thaliana GN=WRKY1 PE=1 SV=1
Unigene7337_All	902	2.9376	11.7233	-1.99667	491	1e-138	gi|302398613|gb|ADL36601.1|	BZIP domain class transcription factor [Malus x domestica]	--	--	--	--
Unigene23540_All	1444	13.8835	11.7168	0.244793	308	1e-82	gi|124359631|gb|ABN06010.1|	Helix-loop-helix DNA-binding [Medicago truncatula]	sp|Q8S3D1|BH068_ARATH	248	1e-64	Transcription factor bHLH68 OS=Arabidopsis thaliana GN=BHLH68 PE=2 SV=2
Unigene23320_All	1050	8.5229	11.7074	-0.458004	410	1e-113	gi|47934119|gb|AAT39542.1|	transcription factor DRE-binding factor 2 [Gossypium hirsutum] >gi|71800653|gb|AAZ41376.1| dehydration responsive element-binding protein 2 [Gossypium hirsutum]	sp|Q8H1E4|RAP24_ARATH	298	3e-80	Ethylene-responsive transcription factor RAP2-4 OS=Arabidopsis thaliana GN=RAP2-4 PE=2 SV=1
Unigene34216_All	792	6.5649	11.6826	-0.831516	304	9e-82	gi|297800878|ref|XP_002868323.1|	AT-HSFA5 [Arabidopsis lyrata subsp. lyrata] >gi|297314159|gb|EFH44582.1| AT-HSFA5 [Arabidopsis lyrata subsp. lyrata]	sp|Q94BZ5|HSFA5_ARATH	301	3e-81	Heat stress transcription factor A-5 OS=Arabidopsis thaliana GN=HSFA5 PE=2 SV=1
Unigene62171_All	221	29.1823	11.663	1.32315	111	3e-24	gi|289466353|gb|ADC94862.1|	MYB transcription factor 1 [Vitis pseudoreticulata]	sp|Q869R9|MYBJ_DICDI	52.8	7e-07	Myb-like protein J OS=Dictyostelium discoideum GN=mybJ PE=3 SV=1
Unigene28290_All	228	18.6383	11.5948	0.684792	53.1	1e-06	gi|55419646|gb|AAV51936.1|	bHLH transcription factor [Gossypium hirsutum]	--	--	--	--
Unigene26240_All	657	6.392	11.5683	-0.855838	220	1e-56	gi|259121393|gb|ACV92016.1|	WRKY transcription factor 14 [(Populus tomentosa x P. bolleana) x P. tomentosa]	sp|Q9STX0|WRKY7_ARATH	187	7e-47	Probable WRKY transcription factor 7 OS=Arabidopsis thaliana GN=WRKY7 PE=1 SV=1
Unigene9807_All	2217	6.2014	11.5665	-0.899287	676	0	gi|302398565|gb|ADL36577.1|	ARF domain class transcription factor [Malus x domestica]	sp|O23661|ARFC_ARATH	614	9e-175	Auxin response factor 3 OS=Arabidopsis thaliana GN=ARF3 PE=1 SV=2
Unigene27083_All	1414	12.3042	11.5448	0.0919077	393	1e-108	gi|110931716|gb|ABH02857.1|	MYB transcription factor MYB133 [Glycine max]	sp|Q54IF9|MYBG_DICDI	176	3e-43	Myb-like protein G OS=Dictyostelium discoideum GN=mybG PE=3 SV=1
Unigene44328_All	659	21.1661	11.5332	0.875963	171	5e-42	gi|302399127|gb|ADL36858.1|	WRKY domain class transcription factor [Malus x domestica]	sp|Q9SJA8|WRK17_ARATH	161	4e-39	Probable WRKY transcription factor 17 OS=Arabidopsis thaliana GN=WRKY17 PE=1 SV=2
Unigene6092_All	379	12.7954	11.5091	0.15285	58.9	2e-08	gi|119331598|gb|ABL63125.1|	MYB transcription factor [Catharanthus roseus]	--	--	--	--
Unigene7255_All	224	32.3625	11.5068	1.49184	100	7e-21	gi|302398563|gb|ADL36576.1|	ARF domain class transcription factor [Malus x domestica]	sp|Q9ZTX8|ARFF_ARATH	87	3e-17	Auxin response factor 6 OS=Arabidopsis thaliana GN=ARF6 PE=2 SV=2
Unigene11251_All	547	9.5968	11.4782	-0.258271	56.6	2e-07	gi|186478960|ref|NP_174164.2|	HB-1 (homeobox-1); transcription factor [Arabidopsis thaliana]	--	--	--	--
Unigene50048_All	409	8.5565	11.4729	-0.423137	74.7	3e-13	gi|255551004|ref|XP_002516550.1|	transcription factor, putative [Ricinus communis] >gi|223544370|gb|EEF45891.1| transcription factor, putative [Ricinus communis]	--	--	--	--
Unigene39910_All	565	23.2718	11.4634	1.02155	253	1e-66	gi|224068644|ref|XP_002326164.1|	AP2 domain-containing transcription factor [Populus trichocarpa] >gi|222833357|gb|EEE71834.1| AP2 domain-containing transcription factor [Populus trichocarpa]	sp|P47927|AP2_ARATH	173	6e-43	Floral homeotic protein APETALA 2 OS=Arabidopsis thaliana GN=AP2 PE=1 SV=1
Unigene74507_All	1076	1.4404	11.4245	-2.98759	176	1e-114	gi|302398767|gb|ADL36678.1|	COL domain class transcription factor [Malus x domestica]	sp|Q9SSE5|COL9_ARATH	163	6e-84	Zinc finger protein CONSTANS-LIKE 9 OS=Arabidopsis thaliana GN=COL9 PE=2 SV=1
Unigene28947_All	469	9.3806	11.4143	-0.28309	208	2e-53	gi|292668927|gb|ADE41118.1|	AP2 domain class transcription factor [Malus x domestica]	sp|Q9LW49|ERF4_NICSY	143	4e-34	Ethylene-responsive transcription factor 4 OS=Nicotiana sylvestris GN=ERF4 PE=2 SV=1
Unigene10697_All	655	7.7854	11.4018	-0.550419	283	9e-76	gi|302398869|gb|ADL36729.1|	HSF domain class transcription factor [Malus x domestica]	sp|O49403|HFA4A_ARATH	265	2e-70	Heat stress transcription factor A-4a OS=Arabidopsis thaliana GN=HSFA4A PE=2 SV=1
Unigene82477_All	372	2.8223	11.3704	-2.01034	190	4e-48	gi|89258594|gb|ABD65473.1|	DREB1-like transcription factor [Gossypium hirsutum]	sp|Q9FJ93|DRE1D_ARATH	112	5e-25	Dehydration-responsive element-binding protein 1D OS=Arabidopsis thaliana GN=DREB1D PE=2 SV=1
Unigene30683_All	611	14.9738	11.3576	0.398782	143	2e-33	gi|297843650|ref|XP_002889706.1|	transcription factor jumonji family protein [Arabidopsis lyrata subsp. lyrata] >gi|297335548|gb|EFH65965.1| transcription factor jumonji family protein [Arabidopsis lyrata subsp. lyrata]	sp|Q61T02|KDM5_CAEBR	59.3	2e-08	Lysine-specific demethylase rbr-2 OS=Caenorhabditis briggsae GN=rbr-2 PE=3 SV=2
Unigene1280_All	1636	4.4922	11.3517	-1.33741	248	1e-64	gi|115443667|ref|NP_001045613.1|	Os02g0104500 [Oryza sativa Japonica Group] >gi|113535144|dbj|BAF07527.1| Os02g0104500 [Oryza sativa Japonica Group]	sp|Q39117|TGT2_ARATH	178	1e-43	Trihelix transcription factor GT-2 OS=Arabidopsis thaliana GN=GT-2 PE=2 SV=1
Unigene26269_All	1194	5.4014	11.3472	-1.07093	380	1e-116	gi|224106445|ref|XP_002314168.1|	GRAS family transcription factor [Populus trichocarpa] >gi|222850576|gb|EEE88123.1| GRAS family transcription factor [Populus trichocarpa]	sp|Q9XE58|SCL14_ARATH	292	3e-85	Scarecrow-like protein 14 OS=Arabidopsis thaliana GN=SCL14 PE=2 SV=2
Unigene38855_All	338	12.1289	11.3409	0.0969136	72.8	1e-12	gi|18422552|ref|NP_568645.1|	myb family transcription factor [Arabidopsis thaliana] >gi|13605893|gb|AAK32932.1|AF367345_1 AT5g45420/MFC19_9 [Arabidopsis thaliana] >gi|18491137|gb|AAL69537.1| AT5g45420/MFC19_9 [Arabidopsis thaliana]	--	--	--	--
Unigene75929_All	210	0.2381	11.3298	-5.57241	103	5e-22	gi|18407708|ref|NP_564805.1|	KNAT7 (KNOTTED-LIKE HOMEOBOX OF ARABIDOPSIS THALIANA 7); DNA binding / transcription activator/ transcription factor [Arabidopsis thaliana] >gi|75309277|sp|Q9FPQ8.1|KNAT7_ARATH RecName: Full=Homeobox protein knotted-1-like 7; AltName: Full=Protein IRREGULAR XYLEM 11; AltName: Full=Protein KNAT7 >gi|11878230|gb|AAG40858.1|AF308451_1 homeodomain transcription factor KNAT7 [Arabidopsis thaliana] >gi…	sp|Q9FPQ8|KNAT7_ARATH	103	3e-22	Homeobox protein knotted-1-like 7 OS=Arabidopsis thaliana GN=KNAT7 PE=1 SV=1
Unigene46282_All	782	51.7207	11.3249	2.19124	317	1e-85	gi|302398563|gb|ADL36576.1|	ARF domain class transcription factor [Malus x domestica]	sp|Q9ZTX8|ARFF_ARATH	302	1e-81	Auxin response factor 6 OS=Arabidopsis thaliana GN=ARF6 PE=2 SV=2
Unigene49982_All	712	9.3389	11.3245	-0.278123	169	3e-41	gi|292668975|gb|ADE41142.1|	AP2 domain class transcription factor [Malus x domestica]	sp|Q9LYD3|DREB3_ARATH	140	8e-33	Dehydration-responsive element-binding protein 3 OS=Arabidopsis thaliana GN=DREB3 PE=2 SV=1
Unigene648_All	1145	24.3205	11.3133	1.10415	394	1e-108	gi|34101225|gb|AAQ57651.1|	WRKY 13 [Theobroma cacao]	sp|Q9ZUU0|WRK44_ARATH	266	3e-70	WRKY transcription factor 44 OS=Arabidopsis thaliana GN=WRKY44 PE=1 SV=2
Unigene21845_All	579	5.6125	11.3004	-1.00966	324	4e-88	gi|302398711|gb|ADL36650.1|	C3HL domain class transcription factor [Malus x domestica]	sp|Q9XEE6|C3H29_ARATH	289	7e-78	Zinc finger CCCH domain-containing protein 29 OS=Arabidopsis thaliana GN=At2g40140 PE=2 SV=1
Unigene19099_All	1933	8.9747	11.2487	-0.325823	648	0	gi|302399053|gb|ADL36821.1|	SCL domain class transcription factor [Malus x domestica]	sp|Q9FYR7|SCL8_ARATH	554	7e-157	Scarecrow-like protein 8 OS=Arabidopsis thaliana GN=SCL8 PE=2 SV=1
Unigene26848_All	1601	4.8714	11.1458	-1.19409	224	2e-57	gi|297827895|ref|XP_002881830.1|	basic helix-loop-helix family protein [Arabidopsis lyrata subsp. lyrata] >gi|297327669|gb|EFH58089.1| basic helix-loop-helix family protein [Arabidopsis lyrata subsp. lyrata]	sp|Q66GR3|BH130_ARATH	224	2e-57	Transcription factor bHLH130 OS=Arabidopsis thaliana GN=BHLH130 PE=1 SV=1
Unigene59843_All	202	4.455	11.1241	-1.32019	92	2e-18	gi|225427201|ref|XP_002280253.1|	PREDICTED: similar to MYC transcription factor [Vitis vinifera]	sp|O49687|BH004_ARATH	63.5	4e-10	Transcription factor MYC4 OS=Arabidopsis thaliana GN=BHLH4 PE=2 SV=1
Unigene37593_All	844	8.1152	11.1195	-0.454393	223	2e-57	gi|226505048|ref|NP_001151501.1|	DNA binding protein [Zea mays]	sp|Q56XP9|ERFL1_ARATH	196	2e-49	Ethylene-responsive transcription factor-like protein At4g13040 OS=Arabidopsis thaliana GN=At4g13040 PE=2 SV=2
Unigene10136_All	1077	13.4619	11.1071	0.2774	232	7e-60	gi|225464803|ref|XP_002268503.1|	PREDICTED: similar to FHY3 (FAR-RED ELONGATED HYPOCOTYLS 3); transcription factor [Vitis vinifera]	sp|Q9LIE5|FHY3_ARATH	210	2e-53	Protein FAR-RED ELONGATED HYPOCOTYL 3 OS=Arabidopsis thaliana GN=FHY3 PE=1 SV=1
Unigene20268_All	399	10.9011	11.0979	-0.025813	55.8	1e-07	gi|256002927|gb|ACU52707.1|	bHLH transcription factor PTF1 [Glycine max]	--	--	--	--
Unigene1609_All	1910	7.2243	11.0727	-0.616077	602	1e-171	gi|225464803|ref|XP_002268503.1|	PREDICTED: similar to FHY3 (FAR-RED ELONGATED HYPOCOTYLS 3); transcription factor [Vitis vinifera]	sp|Q9SWG3|FAR1_ARATH	543	1e-153	Protein FAR-RED IMPAIRED RESPONSE 1 OS=Arabidopsis thaliana GN=FAR1 PE=1 SV=1
Unigene21877_All	627	5.1031	11.0677	-1.11691	176	2e-43	gi|30686978|ref|NP_850273.1|	TKI1 (TSL-kinase interacting protein 1); DNA binding / transcription factor [Arabidopsis thaliana] >gi|121956869|sp|Q8LJT8.2|TKI1_ARATH RecName: Full=TSL-kinase interacting protein 1; AltName: Full=Myb-related protein TKI1	sp|Q8LJT8|TKI1_ARATH	176	1e-43	TSL-kinase interacting protein 1 OS=Arabidopsis thaliana GN=TKI1 PE=1 SV=2
Unigene75784_All	209	0	11.0677	/	57	7e-08	gi|302398801|gb|ADL36695.1|	GATA domain class transcription factor [Malus x domestica]	--	--	--	--
Unigene16656_All	592	2.1957	11.0523	-2.33159	214	6e-55	gi|15233475|ref|NP_193190.1|	NF-YB3 (NUCLEAR FACTOR Y, SUBUNIT B3); transcription factor [Arabidopsis thaliana] >gi|75219213|sp|O23310.1|NFYB3_ARATH RecName: Full=Nuclear transcription factor Y subunit B-3; Short=AtNF-YB-3; AltName: Full=Transcriptional activator HAP3C >gi|2244810|emb|CAB10233.1| CCAAT-binding transcription factor subunit A(CBF-A) [Arabidopsis thaliana] >gi|7268160|emb|CAB78496.1| CCAAT-binding transcription…	sp|O23310|NFYB3_ARATH	214	3e-55	Nuclear transcription factor Y subunit B-3 OS=Arabidopsis thaliana GN=NFYB3 PE=2 SV=1
Unigene835_All	378	13.8874	11.015	0.334307	158	2e-38	gi|47934119|gb|AAT39542.1|	transcription factor DRE-binding factor 2 [Gossypium hirsutum] >gi|71800653|gb|AAZ41376.1| dehydration responsive element-binding protein 2 [Gossypium hirsutum]	sp|Q8H1E4|RAP24_ARATH	57.4	3e-08	Ethylene-responsive transcription factor RAP2-4 OS=Arabidopsis thaliana GN=RAP2-4 PE=2 SV=1
Unigene57156_All	342	10.8175	11.015	-0.0261024	168	2e-41	gi|30685150|ref|NP_188529.2|	VRN1 (REDUCED VERNALIZATION RESPONSE 1); transcription repressor [Arabidopsis thaliana] >gi|75153628|sp|Q8L3W1.1|VRN1_ARATH RecName: Full=B3 domain-containing transcription factor VRN1; AltName: Full=Protein VERNALIZATION 1 >gi|21734794|gb|AAM76972.1|AF289051_1 reduced vernalization response 1 [Arabidopsis thaliana] >gi|21734796|gb|AAM76973.1|AF289052_1 reduced vernalization response 1 [Arabidops…	sp|Q8L3W1|VRN1_ARATH	168	1e-41	B3 domain-containing transcription factor VRN1 OS=Arabidopsis thaliana GN=VRN1 PE=2 SV=1
Unigene52777_All	229	9.1693	10.9669	-0.258272	91.7	2e-18	gi|255574570|ref|XP_002528196.1|	transcription factor, putative [Ricinus communis] >gi|223532408|gb|EEF34203.1| transcription factor, putative [Ricinus communis]	--	--	--	--
Unigene18189_All	1050	15.4745	10.9521	0.498685	241	1e-62	gi|79568513|ref|NP_181212.2|	SWC2; DNA binding / transcription factor [Arabidopsis thaliana]	sp|Q9P790|VPS72_SCHPO	53.5	2e-06	SWR complex protein 2 OS=Schizosaccharomyces pombe GN=swc2 PE=1 SV=1
Unigene37050_All	1814	6.5594	10.8936	-0.731845	748	0	gi|309099438|gb|ADO51775.1|	WRKY3 [Gossypium hirsutum]	sp|Q9ZQ70|WRKY3_ARATH	444	1e-123	Probable WRKY transcription factor 3 OS=Arabidopsis thaliana GN=WRKY3 PE=2 SV=1
Unigene27544_All	2929	14.8157	10.8759	0.445992	519	0	gi|224132326|ref|XP_002328241.1|	transcription factor E2F [Populus trichocarpa] >gi|222837756|gb|EEE76121.1| transcription factor E2F [Populus trichocarpa]	sp|Q15329|E2F5_HUMAN	169	4e-42	Transcription factor E2F5 OS=Homo sapiens GN=E2F5 PE=1 SV=1
Unigene74456_All	967	0.9823	10.867	-3.46765	290	3e-77	gi|119657089|gb|ABL86669.1|	BHLH [Gossypium barbadense]	sp|Q9C9L2|TCP15_ARATH	202	4e-51	Transcription factor TCP15 OS=Arabidopsis thaliana GN=TCP15 PE=2 SV=1
Unigene33324_All	274	2.5545	10.8542	-2.08714	119	1e-26	gi|309099438|gb|ADO51775.1|	WRKY3 [Gossypium hirsutum]	sp|Q93WU7|WRK58_ARATH	85.1	1e-16	Probable WRKY transcription factor 58 OS=Arabidopsis thaliana GN=WRKY58 PE=2 SV=1
Unigene50893_All	201	12.6852	10.8506	0.225371	100	7e-21	gi|14530687|dbj|BAB61056.1|	WRKY DNA-binding protein [Nicotiana tabacum]	sp|Q9FG77|WRKY2_ARATH	74.3	2e-13	Probable WRKY transcription factor 2 OS=Arabidopsis thaliana GN=WRKY2 PE=2 SV=1
Unigene48836_All	1436	12.8468	10.8156	0.248295	474	1e-133	gi|302398713|gb|ADL36651.1|	C3HL domain class transcription factor [Malus x domestica]	sp|Q9ZWA6|MGP_ARATH	228	1e-58	Zinc finger protein MAGPIE OS=Arabidopsis thaliana GN=MGP PE=1 SV=1
Unigene42151_All	300	8.3324	10.7947	-0.373519	114	5e-25	gi|33324520|gb|AAQ08000.1|	dehydration responsive element binding protein [Gossypium hirsutum] >gi|37727988|gb|AAO43165.1| DRE binding protein 1 [Gossypium hirsutum]	sp|Q9SW63|RA210_ARATH	60.5	3e-09	Ethylene-responsive transcription factor RAP2-10 OS=Arabidopsis thaliana GN=RAP2-10 PE=2 SV=1
Unigene38031_All	1438	18.7393	10.7546	0.801113	452	1e-126	gi|15219117|ref|NP_173059.1|	AtTLP8 (TUBBY LIKE PROTEIN 8); transcription factor [Arabidopsis thaliana] >gi|75199280|sp|Q9S9M8.1|TLP8_ARATH RecName: Full=Tubby-like protein 8; Short=AtTLP8 >gi|6587813|gb|AAF18504.1|AC010924_17 Contains similarity to gi|1171967 phosphodiesterase from Mus musculus and is a member of the PF|01167 Tub family [Arabidopsis thaliana] >gi|33320969|gb|AAQ06242.1|AF487269_1 tubby-like protein TULP8 [A…	sp|Q9S9M8|TLP8_ARATH	452	4e-126	Tubby-like protein 8 OS=Arabidopsis thaliana GN=TULP8 PE=2 SV=1
Unigene29767_All	1217	7.0658	10.7526	-0.605761	243	3e-63	gi|115443667|ref|NP_001045613.1|	Os02g0104500 [Oryza sativa Japonica Group] >gi|113535144|dbj|BAF07527.1| Os02g0104500 [Oryza sativa Japonica Group]	sp|Q39117|TGT2_ARATH	181	1e-44	Trihelix transcription factor GT-2 OS=Arabidopsis thaliana GN=GT-2 PE=2 SV=1
Unigene20820_All	1122	12.4318	10.7205	0.213663	210	3e-53	gi|302398755|gb|ADL36672.1|	COL domain class transcription factor [Malus x domestica]	sp|Q96502|COL2_ARATH	58.9	6e-08	Zinc finger protein CONSTANS-LIKE 2 OS=Arabidopsis thaliana GN=COL2 PE=1 SV=1
Unigene73685_All	771	12.1258	10.715	0.178448	240	1e-62	gi|224068777|ref|XP_002326197.1|	transcription factor DP, E2 dimerization partner protein [Populus trichocarpa] >gi|222833390|gb|EEE71867.1| transcription factor DP, E2 dimerization partner protein [Populus trichocarpa]	sp|Q14186|TFDP1_HUMAN	57	1e-07	Transcription factor Dp-1 OS=Homo sapiens GN=TFDP1 PE=1 SV=1
Unigene51713_All	290	7.5854	10.7112	-0.497823	155	1e-37	gi|302398599|gb|ADL36594.1|	BHLH domain class transcription factor [Malus x domestica]	sp|O80674|BH106_ARATH	143	4e-34	Transcription factor bHLH106 OS=Arabidopsis thaliana GN=BHLH106 PE=2 SV=1
Unigene17754_All	1559	5.1951	10.683	-1.04009	360	4e-98	gi|242390089|dbj|BAH80551.1|	transcription factor squamosa promoter binding protein-like [Eucalyptus grandis]	sp|Q9S840|SPL2_ARATH	297	1e-79	Squamosa promoter-binding-like protein 2 OS=Arabidopsis thaliana GN=SPL2 PE=2 SV=1
Unigene3486_All	1048	9.4932	10.6577	-0.16693	467	1e-130	gi|224068777|ref|XP_002326197.1|	transcription factor DP, E2 dimerization partner protein [Populus trichocarpa] >gi|222833390|gb|EEE71867.1| transcription factor DP, E2 dimerization partner protein [Populus trichocarpa]	sp|Q14186|TFDP1_HUMAN	197	1e-49	Transcription factor Dp-1 OS=Homo sapiens GN=TFDP1 PE=1 SV=1
Unigene48989_All	849	12.3661	10.5869	0.22411	233	2e-60	gi|31980091|emb|CAD98760.1|	MYB transcription factor R3 type [Populus tremula x Populus tremuloides]	--	--	--	--
Unigene46762_All	628	6.6872	10.5239	-0.654195	58.2	7e-08	gi|30680909|ref|NP_179608.2|	PIL5 (PHYTOCHROME INTERACTING FACTOR 3-LIKE 5); DNA binding / phytochrome binding / transcription factor [Arabidopsis thaliana] >gi|75299660|sp|Q8GZM7.1|PIF1_ARATH RecName: Full=Transcription factor PIF1; AltName: Full=Basic helix-loop-helix protein 15; Short=AtbHLH15; Short=bHLH 15; AltName: Full=Protein PHY-INTERACTING FACTOR 1; AltName: Full=Protein PHYTOCHROME INTERACTING FACTOR 3-LIKE 5; Alt…	sp|Q8GZM7|PIF1_ARATH	58.2	4e-08	Transcription factor PIF1 OS=Arabidopsis thaliana GN=PIF1 PE=1 SV=1
Unigene19826_All	660	9.0142	10.5144	-0.222095	91.7	7e-18	gi|193237591|dbj|BAG50072.1|	transcription factor CPP [Lotus japonicus]	--	--	--	--
Unigene44560_All	1314	4.033	10.5121	-1.38213	240	1e-117	gi|225469228|ref|XP_002264243.1|	PREDICTED: DNA binding protein WRKY2 [Vitis vinifera]	sp|Q9XI90|WRKY4_ARATH	229	2e-102	Probable WRKY transcription factor 4 OS=Arabidopsis thaliana GN=WRKY4 PE=1 SV=2
Unigene63135_All	233	7.0808	10.495	-0.567718	120	4e-27	gi|30695836|ref|NP_850745.1|	basic helix-loop-helix (bHLH) family protein [Arabidopsis thaliana] >gi|22655000|gb|AAM98091.1| AT3g57800/T10K17_10 [Arabidopsis thaliana] >gi|27764962|gb|AAO23602.1| AT3g57800/T10K17_10 [Arabidopsis thaliana]	sp|Q8VZ02|BH048_ARATH	120	2e-27	Transcription factor bHLH48 OS=Arabidopsis thaliana GN=BHLH48 PE=2 SV=1
Unigene36724_All	832	15.1426	10.4855	0.530217	220	1e-56	gi|224132326|ref|XP_002328241.1|	transcription factor E2F [Populus trichocarpa] >gi|222837756|gb|EEE76121.1| transcription factor E2F [Populus trichocarpa]	--	--	--	--
Unigene51714_All	290	9.8265	10.4833	-0.0933434	155	1e-37	gi|302398599|gb|ADL36594.1|	BHLH domain class transcription factor [Malus x domestica]	sp|O80674|BH106_ARATH	143	4e-34	Transcription factor bHLH106 OS=Arabidopsis thaliana GN=BHLH106 PE=2 SV=1
Unigene68929_All	558	3.3151	10.4228	-1.65262	254	4e-67	gi|302398767|gb|ADL36678.1|	COL domain class transcription factor [Malus x domestica]	sp|Q9SSE5|COL9_ARATH	192	9e-49	Zinc finger protein CONSTANS-LIKE 9 OS=Arabidopsis thaliana GN=COL9 PE=2 SV=1
Unigene32439_All	655	6.8695	10.3928	-0.597307	280	8e-75	gi|115521215|gb|ABJ09073.1|	heat shock transcription factor 1 [Medicago sativa] >gi|115521221|gb|ABJ09076.1| heat shock transcription factor 1 [Medicago sativa]	sp|P41153|HSF8_SOLPE	271	3e-72	Heat shock factor protein HSF8 OS=Solanum peruvianum GN=HSF8 PE=2 SV=1
Unigene28230_All	1534	11.3091	10.3401	0.129234	453	1e-126	gi|13646986|dbj|BAB41080.1|	DNA-binding protein DF1 [Pisum sativum]	sp|Q39117|TGT2_ARATH	389	2e-107	Trihelix transcription factor GT-2 OS=Arabidopsis thaliana GN=GT-2 PE=2 SV=1
Unigene40276_All	893	8.9576	10.2873	-0.19968	270	3e-89	gi|51557078|gb|AAU06309.1|	MYB transcription factor [Hevea brasiliensis]	sp|Q869R9|MYBJ_DICDI	71.6	7e-12	Myb-like protein J OS=Dictyostelium discoideum GN=mybJ PE=3 SV=1
Unigene14405_All	907	19.2923	10.2742	0.908999	221	8e-57	gi|302398603|gb|ADL36596.1|	BHLH domain class transcription factor [Malus x domestica]	sp|Q9CAA4|BIM2_ARATH	213	1e-54	Transcription factor BIM2 OS=Arabidopsis thaliana GN=BIM2 PE=1 SV=1
Unigene1434_All	1403	8.9085	10.2692	-0.205069	432	1e-120	gi|156901569|gb|ABU96774.1|	bZIP transcription factor [Brassica juncea]	sp|Q93ZE2|TGA7_ARATH	426	3e-118	Transcription factor TGA7 OS=Arabidopsis thaliana GN=TGA7 PE=1 SV=1
Unigene43569_All	1321	9.4993	10.2562	-0.110603	366	1e-136	gi|302398543|gb|ADL36566.1|	ABI3L domain class transcription factor [Malus x domestica]	sp|Q6Z3U3|Y7797_ORYSJ	234	7e-90	B3 domain-containing protein Os07g0679700 OS=Oryza sativa subsp. japonica GN=Os07g0679700 PE=2 SV=1
Unigene6525_All	690	6.3037	10.2488	-0.701184	176	3e-43	gi|297814648|ref|XP_002875207.1|	myb family transcription factor [Arabidopsis lyrata subsp. lyrata] >gi|297321045|gb|EFH51466.1| myb family transcription factor [Arabidopsis lyrata subsp. lyrata]	--	--	--	--
Unigene79207_All	252	5.1582	10.2283	-0.987627	113	6e-25	gi|302398867|gb|ADL36728.1|	HSF domain class transcription factor [Malus x domestica]	sp|Q9S7U5|HSFA8_ARATH	113	4e-25	Heat stress transcription factor A-8 OS=Arabidopsis thaliana GN=HSFA8 PE=2 SV=1
Unigene29630_All	718	5.9186	10.2173	-0.787686	153	1e-45	gi|2982222|gb|AAC60794.1|	transcription factor [Arabidopsis thaliana]	sp|P93024|ARFE_ARATH	153	7e-46	Auxin response factor 5 OS=Arabidopsis thaliana GN=ARF5 PE=1 SV=3
Unigene70263_All	440	6.0221	10.214	-0.762209	119	3e-37	gi|113367236|gb|ABI34675.1|	bZIP transcription factor bZIP28 [Glycine max]	--	--	--	--
Unigene25750_All	972	7.4066	10.1991	-0.461559	248	1e-64	gi|289466351|gb|ADC94861.1|	HSP transcription factor [Vitis pseudoreticulata]	sp|Q9T0D3|HFB2B_ARATH	226	2e-58	Heat stress transcription factor B-2b OS=Arabidopsis thaliana GN=HSFB2B PE=2 SV=1
Unigene77547_All	227	3.5238	10.1901	-1.53196	131	3e-30	gi|259121393|gb|ACV92016.1|	WRKY transcription factor 14 [(Populus tomentosa x P. bolleana) x P. tomentosa]	sp|O04336|WRK21_ARATH	114	2e-25	Probable WRKY transcription factor 21 OS=Arabidopsis thaliana GN=WRKY21 PE=1 SV=1
Unigene48308_All	1304	5.7126	10.1872	-0.834538	417	0	gi|47606403|gb|AAT36215.1|	DNA repair and transcription factor XPB1 [Arabidopsis thaliana]	sp|Q38861|XPB1_ARATH	417	0	DNA repair helicase XPB1 OS=Arabidopsis thaliana GN=XPB1 PE=2 SV=3
Unigene12170_All	1124	10.8084	10.1723	0.0875071	135	1e-30	gi|1707640|emb|CAA67000.1|	transcription factor GAMyb [Oryza sativa (indica cultivar-group)]	sp|Q0JIC2|GAM1_ORYSJ	135	7e-31	Transcription factor GAMYB OS=Oryza sativa subsp. japonica GN=GAM1 PE=2 SV=1
Unigene76999_All	221	0	10.1677	/	66.2	1e-10	gi|302398801|gb|ADL36695.1|	GATA domain class transcription factor [Malus x domestica]	sp|Q5HZ36|GAT21_ARATH	52.4	9e-07	GATA transcription factor 21 OS=Arabidopsis thaliana GN=GATA21 PE=1 SV=2
Unigene41721_All	638	9.7168	10.1518	-0.0631824	249	1e-65	gi|8810469|gb|AAF80130.1|AC024174_12	Contains similarity to a b-Zip binding protein from Arabidopsis thaliana gb|Z86093 and contains a b-Zip transcription factor PF|00170 domain. ESTs gb|AV551499, gb|T04752, gb|AV550784, gb|AV550336, gb|AV545846, gb|AV538486, gb|AV542369, gb|AV538179 come from this gene >gi|17065886|emb|CAD12037.1| AtbZIP transcription factor [Arabidopsis thaliana] >gi|110739188|dbj|BAF01510.1| bZip transcription fa…	sp|Q04088|POF21_ARATH	229	1e-59	Probable transcription factor PosF21 OS=Arabidopsis thaliana GN=POSF21 PE=2 SV=1
Unigene27833_All	489	5.6231	10.1365	-0.850122	55.5	3e-07	gi|30680903|ref|NP_849996.1|	PIL5 (PHYTOCHROME INTERACTING FACTOR 3-LIKE 5); DNA binding / phytochrome binding / transcription factor [Arabidopsis thaliana] >gi|119935961|gb|ABM06045.1| At2g20180 [Arabidopsis thaliana]	sp|Q8GZM7|PIF1_ARATH	55.5	2e-07	Transcription factor PIF1 OS=Arabidopsis thaliana GN=PIF1 PE=1 SV=1
Unigene53559_All	450	7.7769	10.1338	-0.381908	135	1e-31	gi|302398565|gb|ADL36577.1|	ARF domain class transcription factor [Malus x domestica]	sp|Q8S985|ARFO_ORYSJ	66.2	7e-11	Auxin response factor 15 OS=Oryza sativa subsp. japonica GN=ARF15 PE=2 SV=1
Unigene8271_All	450	4.8884	10.1338	-1.05174	90.9	5e-18	gi|183979104|emb|CAP08301.1|	DNA-binding protein [Vitis thunbergii]	sp|Q93WU7|WRK58_ARATH	87.8	2e-17	Probable WRKY transcription factor 58 OS=Arabidopsis thaliana GN=WRKY58 PE=2 SV=1
Unigene18705_All	668	18.037	10.0916	0.837804	105	6e-22	gi|224082932|ref|XP_002306897.1|	AP2/ERF domain-containing transcription factor [Populus trichocarpa] >gi|222856346|gb|EEE93893.1| AP2/ERF domain-containing transcription factor [Populus trichocarpa]	sp|Q9LQZ2|DRE2D_ARATH	52.4	3e-06	Dehydration-responsive element-binding protein 2D OS=Arabidopsis thaliana GN=DREB2D PE=2 SV=1
Unigene22975_All	511	21.5241	10.0881	1.0933	89	2e-17	gi|193237591|dbj|BAG50072.1|	transcription factor CPP [Lotus japonicus]	--	--	--	--
Unigene35109_All	374	12.8328	10.0726	0.3494	111	3e-24	gi|110931864|gb|ABH02931.1|	MYB transcription factor MYB150 [Glycine max]	--	--	--	--
Unigene12607_All	644	29.1117	10.0572	1.53337	172	3e-42	gi|297841587|ref|XP_002888675.1|	transcription factor perianthia [Arabidopsis lyrata subsp. lyrata] >gi|297334516|gb|EFH64934.1| transcription factor perianthia [Arabidopsis lyrata subsp. lyrata]	sp|Q9SX27|PAN_ARATH	172	2e-42	Transcription factor PERIANTHIA OS=Arabidopsis thaliana GN=PAN PE=1 SV=1
Unigene3415_All	323	49.9945	10.0261	2.31801	57	6e-08	gi|302398985|gb|ADL36787.1|	MYBR domain class transcription factor [Malus x domestica]	--	--	--	--
Unigene39624_All	376	4.3878	10.019	-1.19117	74.7	3e-13	gi|186509791|ref|NP_001118580.1|	DNA binding / nucleic acid binding / transcription factor [Arabidopsis thaliana]	sp|Q6A333|ALY2_ARATH	74.7	2e-13	Protein ALWAYS EARLY 2 OS=Arabidopsis thaliana GN=ALY2 PE=1 SV=1
Unigene31339_All	378	10.5809	9.966	0.0863759	210	5e-54	gi|110931692|gb|ABH02845.1|	MYB transcription factor MYB93 [Glycine max]	sp|Q869R9|MYBJ_DICDI	65.5	1e-10	Myb-like protein J OS=Dictyostelium discoideum GN=mybJ PE=3 SV=1
Unigene72824_All	911	0.6585	9.9389	-3.91583	291	6e-78	gi|224143892|ref|XP_002325111.1|	AP2 domain-containing transcription factor [Populus trichocarpa] >gi|222866545|gb|EEF03676.1| AP2 domain-containing transcription factor [Populus trichocarpa]	sp|Q94AN4|AP2L1_ARATH	259	2e-68	AP2-like ethylene-responsive transcription factor At1g16060 OS=Arabidopsis thaliana GN=At1g16060 PE=2 SV=1
Unigene29769_All	719	9.387	9.9273	-0.0807372	488	1e-137	gi|437327|gb|AAA33067.1|	MYB1 [Gossypium hirsutum] >gi|23476277|gb|AAN28269.1| myb-like transcription factor 1 [Gossypium hirsutum]	sp|P81395|MYB30_ANTMA	201	5e-51	Myb-related protein 330 OS=Antirrhinum majus GN=MYB330 PE=2 SV=1
Unigene19906_All	673	2.8229	9.9185	-1.81294	195	3e-52	gi|291621301|dbj|BAI94488.1|	GRAS family transcription factor [Dianthus caryophyllus]	sp|Q69VG1|CIGR1_ORYSJ	176	6e-46	Chitin-inducible gibberellin-responsive protein 1 OS=Oryza sativa subsp. japonica GN=CIGR1 PE=2 SV=1
Unigene34447_All	620	11.9342	9.9135	0.267635	155	3e-37	gi|224098441|ref|XP_002311175.1|	GRAS family transcription factor [Populus trichocarpa] >gi|222850995|gb|EEE88542.1| GRAS family transcription factor [Populus trichocarpa]	sp|O80933|SCL9_ARATH	125	2e-28	Scarecrow-like protein 9 OS=Arabidopsis thaliana GN=SCL9 PE=2 SV=1
Unigene2653_All	400	11.8737	9.9135	0.260303	280	5e-75	gi|302398707|gb|ADL36648.1|	C2H2L domain class transcription factor [Malus x domestica]	sp|Q9ZWA6|MGP_ARATH	268	1e-71	Zinc finger protein MAGPIE OS=Arabidopsis thaliana GN=MGP PE=1 SV=1
Unigene36028_All	881	11.2928	9.9023	0.189568	384	1e-126	gi|41057633|gb|AAR98818.1|	transcription factor WRKY1 [Gossypium arboreum]	sp|Q9SAH7|WRK40_ARATH	141	1e-37	Probable WRKY transcription factor 40 OS=Arabidopsis thaliana GN=WRKY40 PE=1 SV=1
Unigene24893_All	501	14.3697	9.8938	0.538433	50.4	2e-12	gi|297841587|ref|XP_002888675.1|	transcription factor perianthia [Arabidopsis lyrata subsp. lyrata] >gi|297334516|gb|EFH64934.1| transcription factor perianthia [Arabidopsis lyrata subsp. lyrata]	sp|Q9SX27|PAN_ARATH	47	1e-11	Transcription factor PERIANTHIA OS=Arabidopsis thaliana GN=PAN PE=1 SV=1
Unigene59182_All	1103	17.6771	9.8866	0.838335	191	1e-47	gi|60459369|gb|AAX20030.1|	bZIP transcription factor protein [Capsicum annuum]	sp|Q9C7S0|BZI60_ARATH	144	9e-34	bZIP transcription factor 60 OS=Arabidopsis thaliana GN=BZIP60 PE=2 SV=1
Unigene24951_All	1251	8.9918	9.8792	-0.135784	107	4e-22	gi|32526673|dbj|BAC79196.1|	bzip-like transcription factor-like protein [Oryza sativa Japonica Group] >gi|52076085|dbj|BAD46598.1| bzip-like transcription factor-like [Oryza sativa Japonica Group]	--	--	--	--
Unigene10071_All	1152	3.3416	9.8676	-1.56216	299	1e-120	gi|56269839|gb|AAV85474.1|	myb family transcription factor-related protein [Populus tomentosa]	sp|Q9SAK5|APL_ARATH	303	6e-90	Myb family transcription factor APL OS=Arabidopsis thaliana GN=APL PE=2 SV=2
Unigene29089_All	489	8.7925	9.8662	-0.166221	125	3e-28	gi|302398623|gb|ADL36606.1|	BZIP domain class transcription factor [Malus x domestica]	sp|Q9LES3|AI5L2_ARATH	89.7	8e-18	ABSCISIC ACID-INSENSITIVE 5-like protein 2 OS=Arabidopsis thaliana GN=DPBF3 PE=1 SV=1
Unigene40395_All	650	8.5375	9.8627	-0.208169	103	1e-22	gi|31980091|emb|CAD98760.1|	MYB transcription factor R3 type [Populus tremula x Populus tremuloides]	--	--	--	--
Unigene39470_All	650	6.6147	9.8627	-0.576307	302	2e-81	gi|198400321|gb|ACH87169.1|	MYB transcription factor [Camellia sinensis]	--	--	--	--
Unigene45932_All	885	9.434	9.8575	-0.0633522	222	6e-57	gi|297818010|ref|XP_002876888.1|	myb family transcription factor [Arabidopsis lyrata subsp. lyrata] >gi|297322726|gb|EFH53147.1| myb family transcription factor [Arabidopsis lyrata subsp. lyrata]	--	--	--	--
Unigene42750_All	1194	10.3841	9.8527	0.0757851	390	1e-107	gi|297810265|ref|XP_002873016.1|	basic helix-loop-helix family protein [Arabidopsis lyrata subsp. lyrata] >gi|297318853|gb|EFH49275.1| basic helix-loop-helix family protein [Arabidopsis lyrata subsp. lyrata]	sp|Q9M041|BH140_ARATH	385	2e-106	Transcription factor bHLH140 OS=Arabidopsis thaliana GN=BHLH140 PE=4 SV=1
Unigene41065_All	296	2.5335	9.8242	-1.95521	191	2e-48	gi|79586698|ref|NP_680116.2|	REF6 (RELATIVE OF EARLY FLOWERING 6); nucleic acid binding / transcription factor/ zinc ion binding [Arabidopsis thaliana] >gi|50513173|gb|AAT77779.1| relative of early flowering 6 [Arabidopsis thaliana]	sp|Q3UXZ9|KDM5A_MOUSE	86.3	6e-17	Lysine-specific demethylase 5A OS=Mus musculus GN=Kdm5a PE=1 SV=2
Unigene81251_All	303	2.97	9.8154	-1.72458	124	3e-28	gi|297808051|ref|XP_002871909.1|	transcription factor jumonji domain-containing protein [Arabidopsis lyrata subsp. lyrata] >gi|297317746|gb|EFH48168.1| transcription factor jumonji domain-containing protein [Arabidopsis lyrata subsp. lyrata]	--	--	--	--
Unigene6175_All	465	47.7367	9.8069	2.28323	67	8e-11	gi|115445533|ref|NP_001046546.1|	Os02g0276900 [Oryza sativa Japonica Group] >gi|113536077|dbj|BAF08460.1| Os02g0276900 [Oryza sativa Japonica Group]	sp|Q8S3D1|BH068_ARATH	66.6	6e-11	Transcription factor bHLH68 OS=Arabidopsis thaliana GN=BHLH68 PE=2 SV=2
Unigene11764_All	702	3.5609	9.7912	-1.45924	347	1e-94	gi|23476279|gb|AAN28270.1|	myb-like transcription factor 1 [Gossypium hirsutum]	sp|Q38851|MYB6_ARATH	278	2e-74	Transcription repressor MYB6 OS=Arabidopsis thaliana GN=MYB6 PE=1 SV=1
Unigene17442_All	851	21.0905	9.7854	1.10789	135	5e-31	gi|262192731|gb|ACY30435.1|	apetala 2-like protein [Nicotiana tabacum]	sp|Q9SK03|RAP27_ARATH	100	1e-20	Ethylene-responsive transcription factor RAP2-7 OS=Arabidopsis thaliana GN=RAP2-7 PE=2 SV=2
Unigene48683_All	982	11.6077	9.7587	0.250321	247	2e-64	gi|18399836|ref|NP_566442.1|	myb family transcription factor [Arabidopsis thaliana] >gi|42572405|ref|NP_974298.1| myb family transcription factor [Arabidopsis thaliana]	sp|Q9SAK5|APL_ARATH	139	2e-32	Myb family transcription factor APL OS=Arabidopsis thaliana GN=APL PE=2 SV=2
Unigene3673_All	720	13.0541	9.73	0.423991	172	4e-42	gi|226504906|ref|NP_001148745.1|	LOC100282361 [Zea mays] >gi|195621800|gb|ACG32730.1| e2 protein isoform 5 [Zea mays]	sp|Q9JIX0|ENY2_MOUSE	120	1e-26	Enhancer of yellow 2 transcription factor homolog OS=Mus musculus GN=Eny2 PE=2 SV=1
Unigene21199_All	1909	7.4638	9.6937	-0.377137	513	1e-144	gi|302398767|gb|ADL36678.1|	COL domain class transcription factor [Malus x domestica]	sp|Q9SSE5|COL9_ARATH	422	4e-117	Zinc finger protein CONSTANS-LIKE 9 OS=Arabidopsis thaliana GN=COL9 PE=2 SV=1
Unigene27248_All	642	9.2669	9.6768	-0.0624432	224	6e-58	gi|225433051|ref|XP_002280987.1|	PREDICTED: similar to basic helix-loop-helix (bHLH) family protein [Vitis vinifera]	sp|Q8L467|BH104_ARATH	216	1e-55	Transcription factor bHLH104 OS=Arabidopsis thaliana GN=BHLH104 PE=2 SV=1
Unigene34113_All	2444	11.169	9.6269	0.214357	409	1e-141	gi|297841629|ref|XP_002888696.1|	prolyl oligopeptidase family protein [Arabidopsis lyrata subsp. lyrata] >gi|297334537|gb|EFH64955.1| prolyl oligopeptidase family protein [Arabidopsis lyrata subsp. lyrata]	sp|Q9CAA4|BIM2_ARATH	229	9e-59	Transcription factor BIM2 OS=Arabidopsis thaliana GN=BIM2 PE=1 SV=1
Unigene36215_All	1840	8.2328	9.6262	-0.225583	310	1e-160	gi|1142619|gb|AAB00686.1|	phaseolin G-box binding protein PG1 [Phaseolus vulgaris]	sp|O49687|BH004_ARATH	270	2e-71	Transcription factor MYC4 OS=Arabidopsis thaliana GN=BHLH4 PE=2 SV=1
Unigene36781_All	330	14.9984	9.6131	0.641735	77	6e-14	gi|18414114|ref|NP_567415.1|	AT-HSFA5; DNA binding / transcription factor [Arabidopsis thaliana] >gi|75332088|sp|Q94BZ5.1|HSFA5_ARATH RecName: Full=Heat stress transcription factor A-5; Short=AtHsfA5; AltName: Full=AtHsf-12 >gi|14517387|gb|AAK62584.1| AT4g13980/dl3030c [Arabidopsis thaliana] >gi|24111373|gb|AAN46810.1| At4g13980/dl3030c [Arabidopsis thaliana]	sp|Q94BZ5|HSFA5_ARATH	77	3e-14	Heat stress transcription factor A-5 OS=Arabidopsis thaliana GN=HSFA5 PE=2 SV=1
Unigene34529_All	750	6.1327	9.6051	-0.647278	196	2e-49	gi|302398663|gb|ADL36626.1|	C2H2L domain class transcription factor [Malus x domestica]	sp|Q39265|ZFP6_ARATH	69.3	3e-11	Zinc finger protein 6 OS=Arabidopsis thaliana GN=ZFP6 PE=2 SV=1
Unigene25999_All	386	5.3103	9.5882	-0.852467	63.9	6e-18	gi|302121700|gb|ADK92866.1|	WRKY-like protein [Hypericum perforatum]	sp|Q9SI37|WRKY1_ARATH	42.4	8e-09	WRKY transcription factor 1 OS=Arabidopsis thaliana GN=WRKY1 PE=1 SV=1
Unigene11669_All	959	10.5828	9.5793	0.143729	204	2e-51	gi|224132326|ref|XP_002328241.1|	transcription factor E2F [Populus trichocarpa] >gi|222837756|gb|EEE76121.1| transcription factor E2F [Populus trichocarpa]	--	--	--	--
Unigene31230_All	408	12.9888	9.5572	0.442608	57	7e-08	gi|297814241|ref|XP_002875004.1|	transcription factor jumonji domain-containing protein [Arabidopsis lyrata subsp. lyrata] >gi|297320841|gb|EFH51263.1| transcription factor jumonji domain-containing protein [Arabidopsis lyrata subsp. lyrata]	--	--	--	--
Unigene33388_All	830	4.6983	9.5552	-1.02415	148	2e-62	gi|18395562|ref|NP_027544.1|	myb family transcription factor [Arabidopsis thaliana] >gi|16974544|gb|AAL31188.1| At2g03500/T4M8.7 [Arabidopsis thaliana] >gi|20197737|gb|AAD17450.2| expressed protein [Arabidopsis thaliana] >gi|22137230|gb|AAM91460.1| At2g03500/T4M8.7 [Arabidopsis thaliana]	--	--	--	--
Unigene50895_All	201	8.4568	9.5354	-0.173182	101	3e-21	gi|14530687|dbj|BAB61056.1|	WRKY DNA-binding protein [Nicotiana tabacum]	sp|Q9FG77|WRKY2_ARATH	74.3	2e-13	Probable WRKY transcription factor 2 OS=Arabidopsis thaliana GN=WRKY2 PE=2 SV=1
Unigene72879_All	409	7.7009	9.5338	-0.308024	127	3e-29	gi|297844838|ref|XP_002890300.1|	AGL102 [Arabidopsis lyrata subsp. lyrata] >gi|297336142|gb|EFH66559.1| AGL102 [Arabidopsis lyrata subsp. lyrata]	sp|Q944S9|MAD16_ORYSJ	81.6	1e-15	MADS-box transcription factor 16 OS=Oryza sativa subsp. japonica GN=MADS16 PE=1 SV=2
Unigene5049_All	229	4.5847	9.5239	-1.05473	70.9	9e-19	gi|302398629|gb|ADL36609.1|	BZIP domain class transcription factor [Malus x domestica]	sp|Q6AST1|HOX32_ORYSJ	68.6	3e-17	Homeobox-leucine zipper protein HOX32 OS=Oryza sativa subsp. japonica GN=HOX32 PE=2 SV=1
Unigene22854_All	507	12.4247	9.516	0.384784	156	1e-37	gi|302398803|gb|ADL36696.1|	GATA domain class transcription factor [Malus x domestica]	sp|Q9LRH6|GAT25_ARATH	138	2e-32	GATA transcription factor 25 OS=Arabidopsis thaliana GN=GATA25 PE=2 SV=2
Unigene30597_All	461	16.1588	9.4619	0.772118	52	2e-06	gi|18397627|ref|NP_566287.1|	transcription factor [Arabidopsis thaliana] >gi|42572287|ref|NP_974239.1| transcription factor [Arabidopsis thaliana] >gi|75308896|sp|Q9C8Z9.1|BH148_ARATH RecName: Full=Transcription factor bHLH148; AltName: Full=Basic helix-loop-helix protein 148; Short=AtbHLH148; Short=bHLH 148; AltName: Full=Transcription factor EN 143; AltName: Full=bHLH transcription factor bHLH148	sp|Q9C8Z9|BH148_ARATH	52	1e-06	Transcription factor bHLH148 OS=Arabidopsis thaliana GN=BHLH148 PE=2 SV=1
Unigene11886_All	1505	1.063	9.3976	-3.14415	216	3e-94	gi|302398661|gb|ADL36625.1|	C2H2L domain class transcription factor [Malus x domestica]	sp|Q9FFH3|NUC_ARATH	205	2e-91	Zinc finger protein NUTCRACKER OS=Arabidopsis thaliana GN=NUC PE=2 SV=1
Unigene82561_All	380	3.026	9.3918	-1.63399	76.3	1e-13	gi|224098441|ref|XP_002311175.1|	GRAS family transcription factor [Populus trichocarpa] >gi|222850995|gb|EEE88542.1| GRAS family transcription factor [Populus trichocarpa]	sp|Q9XE58|SCL14_ARATH	51.2	2e-06	Scarecrow-like protein 14 OS=Arabidopsis thaliana GN=SCL14 PE=2 SV=2
Unigene11011_All	402	11.8146	9.371	0.334296	90.9	4e-18	gi|302398973|gb|ADL36781.1|	MYBR domain class transcription factor [Malus x domestica]	--	--	--	--
Unigene29754_All	1921	24.6199	9.3579	1.39557	834	0	gi|225440123|ref|XP_002277489.1|	PREDICTED: similar to SNF2 domain-containing protein / helicase domain-containing protein / RING finger domain-containing protein [Vitis vinifera]	sp|Q95216|HLTF_RABIT	436	2e-121	Helicase-like transcription factor OS=Oryctolagus cuniculus GN=HLTF PE=1 SV=1
Unigene21331_All	871	6.2565	9.3331	-0.577001	298	8e-80	gi|79313307|ref|NP_001030733.1|	transcription factor jumonji (jmjC) domain-containing protein [Arabidopsis thaliana]	sp|Q9CXT6|KDM8_MOUSE	88.2	7e-17	Lysine-specific demethylase 8 OS=Mus musculus GN=Jmjd5 PE=2 SV=1
Unigene7046_All	632	8.1478	9.307	-0.191906	106	2e-22	gi|186478444|ref|NP_001117279.1|	DNA binding protein GT-1 [Arabidopsis thaliana]	sp|Q9FX53|TGT1_ARATH	106	1e-22	Trihelix transcription factor GT-1 OS=Arabidopsis thaliana GN=GT-1 PE=1 SV=1
Unigene44846_All	1331	6.9113	9.2854	-0.426007	403	1e-111	gi|302399135|gb|ADL36862.1|	WRKY domain class transcription factor [Malus x domestica]	sp|O04336|WRK21_ARATH	294	9e-79	Probable WRKY transcription factor 21 OS=Arabidopsis thaliana GN=WRKY21 PE=1 SV=1
Unigene27334_All	200	7.9991	9.2526	-0.210021	60.5	6e-09	gi|15233766|ref|NP_194723.1|	PRHA (PATHOGENESIS RELATED HOMEODOMAIN PROTEIN A); protein binding / sequence-specific DNA binding / transcription activator/ transcription factor [Arabidopsis thaliana] >gi|1346790|sp|P48785.1|PRH_ARATH RecName: Full=Pathogenesis-related homeodomain protein; Short=PRHA >gi|507220|gb|AAA32843.1| homeodomain protein [Arabidopsis thaliana] >gi|2501810|gb|AAC49836.1| PRHA [Arabidopsis thaliana] >gi|…	sp|P48785|PRH_ARATH	60.5	3e-09	Pathogenesis-related homeodomain protein OS=Arabidopsis thaliana GN=PRH PE=2 SV=1
Unigene39832_All	1229	5.6951	9.2494	-0.699639	217	2e-55	gi|224127917|ref|XP_002329209.1|	tir-nbs-lrr resistance protein [Populus trichocarpa] >gi|222870990|gb|EEF08121.1| tir-nbs-lrr resistance protein [Populus trichocarpa]	sp|Q9SZ67|WRK19_ARATH	172	6e-42	Probable WRKY transcription factor 19 OS=Arabidopsis thaliana GN=WRKY19 PE=2 SV=1
Unigene34004_All	1565	7.6349	9.2484	-0.276595	379	0	gi|224098441|ref|XP_002311175.1|	GRAS family transcription factor [Populus trichocarpa] >gi|222850995|gb|EEE88542.1| GRAS family transcription factor [Populus trichocarpa]	sp|Q9XE58|SCL14_ARATH	299	6e-140	Scarecrow-like protein 14 OS=Arabidopsis thaliana GN=SCL14 PE=2 SV=2
Unigene28143_All	1358	4.7491	9.1981	-0.953682	595	1e-169	gi|302399043|gb|ADL36816.1|	SCL domain class transcription factor [Malus x domestica]	sp|Q9FHZ1|SCL23_ARATH	426	2e-118	Scarecrow-like protein 23 OS=Arabidopsis thaliana GN=SCL23 PE=1 SV=1
Unigene69493_All	288	13.3666	9.1792	0.542192	164	2e-40	gi|224071735|ref|XP_002303565.1|	GRAS family transcription factor [Populus trichocarpa] >gi|222840997|gb|EEE78544.1| GRAS family transcription factor [Populus trichocarpa]	sp|Q9CAN3|SCL28_ARATH	111	1e-24	Scarecrow-like protein 28 OS=Arabidopsis thaliana GN=SCL28 PE=2 SV=1
Unigene35687_All	1736	17.74	9.175	0.951226	461	1e-128	gi|71041078|gb|AAZ20427.1|	MYB2 [Malus x domestica]	sp|Q9FDW1|MYB44_ARATH	159	5e-38	Transcription factor MYB44 OS=Arabidopsis thaliana GN=MYB44 PE=2 SV=1
Unigene3413_All	419	5.25	9.1485	-0.801218	147	3e-35	gi|15240948|ref|NP_195751.1|	basic helix-loop-helix (bHLH) family protein [Arabidopsis thaliana] >gi|75335734|sp|Q9M041.1|BH140_ARATH RecName: Full=Transcription factor bHLH140; AltName: Full=Basic helix-loop-helix protein 140; Short=AtbHLH140; Short=bHLH 140; AltName: Full=Transcription factor EN 122; AltName: Full=bHLH transcription factor bHLH140	sp|Q9M041|BH140_ARATH	147	2e-35	Transcription factor bHLH140 OS=Arabidopsis thaliana GN=BHLH140 PE=4 SV=1
Unigene23456_All	833	4.6213	9.1241	-0.981384	251	6e-66	gi|15237733|ref|NP_201260.1|	loricrin-related [Arabidopsis thaliana]	sp|Q9SZ67|WRK19_ARATH	122	3e-27	Probable WRKY transcription factor 19 OS=Arabidopsis thaliana GN=WRKY19 PE=2 SV=1
Unigene71072_All	442	0.2262	9.1211	-5.33354	51.6	3e-06	gi|302398821|gb|ADL36705.1|	HD domain class transcription factor [Malus x domestica]	--	--	--	--
Unigene83262_All	493	0.4056	9.1159	-4.49026	183	9e-46	gi|225435070|ref|XP_002284400.1|	PREDICTED: similar to MYB transcription factor MYB139 [Vitis vinifera]	sp|Q9LX82|MYB48_ARATH	146	5e-35	Transcription factor MYB48 OS=Arabidopsis thaliana GN=MYB48 PE=2 SV=1
Unigene8087_All	370	5.9453	9.1097	-0.615654	104	3e-22	gi|115452877|ref|NP_001050039.1|	Os03g0336200 [Oryza sativa Japonica Group] >gi|113548510|dbj|BAF11953.1| Os03g0336200 [Oryza sativa Japonica Group]	sp|Q6S4P4|RF2B_ORYSJ	104	1e-22	Transcription factor RF2b OS=Oryza sativa subsp. japonica GN=RF2b PE=1 SV=1
Unigene43172_All	910	10.3285	9.0783	0.186137	404	1e-112	gi|302398807|gb|ADL36698.1|	GATA domain class transcription factor [Malus x domestica]	sp|Q8W4H1|GAT26_ARATH	312	2e-84	GATA transcription factor 26 OS=Arabidopsis thaliana GN=GATA26 PE=2 SV=1
Unigene22660_All	364	4.1204	9.0783	-1.13964	90.5	5e-18	gi|30690027|ref|NP_849563.1|	CHB3; DNA binding / transcription factor/ zinc ion binding [Arabidopsis thaliana] >gi|30690032|ref|NP_849564.1| CHB3; DNA binding / transcription factor/ zinc ion binding [Arabidopsis thaliana] >gi|205831466|sp|Q8VY05.3|SWI3D_ARATH RecName: Full=SWI/SNF complex subunit SWI3D; Short=AtSWI3D; AltName: Full=Transcription regulatory protein SWI3D	sp|Q8VY05|SWI3D_ARATH	90.5	3e-18	SWI/SNF complex subunit SWI3D OS=Arabidopsis thaliana GN=SWI3D PE=1 SV=3
Unigene18175_All	321	1.869	9.0591	-2.2771	56.2	1e-07	gi|145357610|ref|NP_195999.2|	HB51; DNA binding / sequence-specific DNA binding / transcription factor [Arabidopsis thaliana]	sp|Q9LZR0|ATB51_ARATH	56.2	6e-08	Putative homeobox-leucine zipper protein ATHB-51 OS=Arabidopsis thaliana GN=ATHB-51 PE=2 SV=1
Unigene24561_All	506	7.7067	9.0123	-0.225782	141	3e-33	gi|302398803|gb|ADL36696.1|	GATA domain class transcription factor [Malus x domestica]	sp|Q9LRH6|GAT25_ARATH	92.4	1e-18	GATA transcription factor 25 OS=Arabidopsis thaliana GN=GATA25 PE=2 SV=2
Unigene17444_All	947	9.1331	9.0028	0.0207309	288	9e-77	gi|56384580|gb|AAV85851.1|	AT-rich element binding factor 1 [Pisum sativum]	sp|Q6S4P4|RF2B_ORYSJ	268	5e-71	Transcription factor RF2b OS=Oryza sativa subsp. japonica GN=RF2b PE=1 SV=1
Unigene28527_All	963	3.9456	8.9905	-1.18816	117	2e-25	gi|240254350|ref|NP_177276.4|	DNA binding / transcription factor [Arabidopsis thaliana]	sp|Q9FYE6|BH101_ARATH	87.4	1e-16	Transcription factor bHLH101 OS=Arabidopsis thaliana GN=BHLH101 PE=2 SV=1
Unigene34039_All	663	20.1335	8.9715	1.16618	82.4	4e-15	gi|302398743|gb|ADL36666.1|	COL domain class transcription factor [Malus x domestica]	sp|Q9SYM2|STHY_ARATH	52.8	2e-06	Probable salt tolerance-like protein At1g78600 OS=Arabidopsis thaliana GN=At1g78600 PE=1 SV=2
Unigene45557_All	1142	2.6705	8.9702	-1.74803	223	3e-57	gi|87241328|gb|ABD33186.1|	Helix-loop-helix DNA-binding [Medicago truncatula]	sp|O80536|PIF3_ARATH	174	1e-42	Transcription factor PIF3 OS=Arabidopsis thaliana GN=PIF3 PE=1 SV=1
Unigene48098_All	490	3.6731	8.902	-1.27713	164	5e-40	gi|302398725|gb|ADL36657.1|	C3HL domain class transcription factor [Malus x domestica]	sp|Q9LUZ4|C3H66_ARATH	148	1e-35	Zinc finger CCCH domain-containing protein 66 OS=Arabidopsis thaliana GN=At5g58620 PE=2 SV=1
Unigene45385_All	260	8.8452	8.8968	-0.00839176	118	2e-26	gi|156118320|gb|ABU49721.1|	WRKY transcription factor 2 [Solanum tuberosum]	sp|Q32SG4|WRKY1_MAIZE	104	2e-22	Protein WRKY1 OS=Zea mays PE=1 SV=1
Unigene20735_All	1130	7.1231	8.89	-0.319678	259	3e-68	gi|226529215|ref|NP_001152439.1|	LOC100286079 [Zea mays] >gi|195656327|gb|ACG47631.1| helix-loop-helix DNA-binding domain containing protein [Zea mays]	sp|Q9LT23|BH121_ARATH	239	2e-62	Transcription factor bHLH121 OS=Arabidopsis thaliana GN=BHLH121 PE=2 SV=1
Unigene36653_All	655	8.854	8.8793	-0.00411657	120	2e-26	gi|30683552|ref|NP_196688.2|	OCP3 (OVEREXPRESSOR OF CATIONIC PEROXIDASE 3); transcription factor [Arabidopsis thaliana] >gi|30984586|gb|AAP42756.1| At5g11270 [Arabidopsis thaliana]	sp|Q75JC9|Y8484_DICDI	75.9	2e-13	Uncharacterized protein DDB_G0271670 OS=Dictyostelium discoideum GN=DDB_G0271670 PE=4 SV=1
Unigene83604_All	655	6.2589	8.8793	-0.504537	117	1e-25	gi|224969393|gb|ACN71235.1|	bZIP transcription factor [Tamarix hispida]	sp|P24068|OCS1_MAIZE	70.1	1e-11	Ocs element-binding factor 1 OS=Zea mays GN=OBF1 PE=2 SV=2
Unigene34265_All	561	19.3384	8.8356	1.13007	104	6e-22	gi|186506099|ref|NP_181263.2|	TTG2 (TRANSPARENT TESTA GLABRA 2); transcription factor [Arabidopsis thaliana] >gi|29839696|sp|Q9ZUU0.2|WRK44_ARATH RecName: Full=WRKY transcription factor 44; AltName: Full=Protein TRANSPARENT TESTA GLABRA 2; AltName: Full=WRKY DNA-binding protein 44 >gi|154090558|dbj|BAF74397.1| WRKY transcription factor [Arabidopsis thaliana]	sp|Q9ZUU0|WRK44_ARATH	104	3e-22	WRKY transcription factor 44 OS=Arabidopsis thaliana GN=WRKY44 PE=1 SV=2
Unigene69206_All	793	6.8088	8.8343	-0.375715	266	2e-70	gi|13646986|dbj|BAB41080.1|	DNA-binding protein DF1 [Pisum sativum]	sp|Q39117|TGT2_ARATH	223	9e-58	Trihelix transcription factor GT-2 OS=Arabidopsis thaliana GN=GT-2 PE=2 SV=1
Unigene37731_All	681	1.6151	8.8314	-2.45102	173	8e-92	gi|15239411|ref|NP_200877.1|	REV (REVOLUTA); DNA binding / lipid binding / transcription factor [Arabidopsis thaliana] >gi|75203823|sp|Q9SE43.2|REV_ARATH RecName: Full=Homeobox-leucine zipper protein REVOLUTA; AltName: Full=HD-ZIP protein REV; AltName: Full=Homeodomain transcription factor REV; AltName: Full=Protein AMPHIVASAL VASCULAR BUNDLE 1; AltName: Full=Protein INTERFASCICULAR FIBERLESS 1 >gi|7229679|gb|AAF42938.1|AF23…	sp|Q9SE43|REV_ARATH	173	5e-92	Homeobox-leucine zipper protein REVOLUTA OS=Arabidopsis thaliana GN=REV PE=1 SV=2
Unigene60931_All	210	9.0466	8.812	0.0379062	105	2e-22	gi|224082932|ref|XP_002306897.1|	AP2/ERF domain-containing transcription factor [Populus trichocarpa] >gi|222856346|gb|EEE93893.1| AP2/ERF domain-containing transcription factor [Populus trichocarpa]	sp|Q9LQZ2|DRE2D_ARATH	89.7	5e-18	Dehydration-responsive element-binding protein 2D OS=Arabidopsis thaliana GN=DREB2D PE=2 SV=1
Unigene28725_All	1073	2.7024	8.8079	-1.70456	313	3e-84	gi|302398829|gb|ADL36709.1|	HD domain class transcription factor [Malus x domestica]	sp|Q02283|HAT5_ARATH	178	5e-44	Homeobox-leucine zipper protein HAT5 OS=Arabidopsis thaliana GN=HAT5 PE=1 SV=1
Unigene26389_All	953	10.3871	8.8074	0.238005	152	1e-68	gi|302398867|gb|ADL36728.1|	HSF domain class transcription factor [Malus x domestica]	sp|Q9S7U5|HSFA8_ARATH	100	2e-20	Heat stress transcription factor A-8 OS=Arabidopsis thaliana GN=HSFA8 PE=2 SV=1
Unigene74213_All	406	2.5859	8.7903	-1.76525	87	6e-17	gi|302398721|gb|ADL36655.1|	C3HL domain class transcription factor [Malus x domestica]	sp|P93755|C3H30_ARATH	83.6	4e-16	Zinc finger CCCH domain-containing protein 30 OS=Arabidopsis thaliana GN=At2g41900 PE=1 SV=2
Unigene36305_All	1048	4.5797	8.7658	-0.936633	144	2e-44	gi|84778268|dbj|BAE73187.1|	KANADI-like transcription factor FEATHERED [Ipomoea nil] >gi|84778270|dbj|BAE73188.1| KANADI-like transcription factor FEATHERED [Ipomoea nil]	sp|Q9SAK5|APL_ARATH	71.6	9e-12	Myb family transcription factor APL OS=Arabidopsis thaliana GN=APL PE=2 SV=2
Unigene17548_All	355	4.2249	8.75	-1.05037	67.4	5e-11	gi|297823785|ref|XP_002879775.1|	transcription factor jumonji family protein [Arabidopsis lyrata subsp. lyrata] >gi|297325614|gb|EFH56034.1| transcription factor jumonji family protein [Arabidopsis lyrata subsp. lyrata]	--	--	--	--
Unigene22827_All	471	4.4581	8.6998	-0.964553	111	3e-24	gi|115456383|ref|NP_001051792.1|	Os03g0831200 [Oryza sativa Japonica Group] >gi|108711910|gb|ABF99705.1| expressed protein [Oryza sativa (japonica cultivar-group)] >gi|113550263|dbj|BAF13706.1| Os03g0831200 [Oryza sativa Japonica Group]	sp|Q9FJ10|GAT16_ARATH	106	7e-23	GATA transcription factor 16 OS=Arabidopsis thaliana GN=GATA16 PE=2 SV=1
Unigene2404_All	350	23.7117	8.6861	1.44882	88.2	3e-17	gi|115456383|ref|NP_001051792.1|	Os03g0831200 [Oryza sativa Japonica Group] >gi|108711910|gb|ABF99705.1| expressed protein [Oryza sativa (japonica cultivar-group)] >gi|113550263|dbj|BAF13706.1| Os03g0831200 [Oryza sativa Japonica Group]	sp|Q8LC59|GAT23_ARATH	80.9	2e-15	GATA transcription factor 23 OS=Arabidopsis thaliana GN=GATA23 PE=2 SV=2
Unigene29604_All	907	7.772	8.6712	-0.157946	211	1e-53	gi|302398669|gb|ADL36629.1|	C2H2L domain class transcription factor [Malus x domestica]	--	--	--	--
Unigene19649_All	1727	5.8766	8.6488	-0.557518	420	1e-116	gi|15230408|ref|NP_188582.1|	HAT3.1; DNA binding / sequence-specific DNA binding / transcription activator/ transcription factor [Arabidopsis thaliana] >gi|148886602|sp|Q04996.3|HAT31_ARATH RecName: Full=Homeobox protein HAT3.1 >gi|29029042|gb|AAO64900.1| At3g19510 [Arabidopsis thaliana]	sp|Q04996|HAT31_ARATH	420	1e-116	Homeobox protein HAT3.1 OS=Arabidopsis thaliana GN=HAT3.1 PE=2 SV=3
Unigene52851_All	237	6.1175	8.6447	-0.498874	94.4	4e-19	gi|302399071|gb|ADL36830.1|	TCP domain class transcription factor [Malus x domestica]	sp|Q9C518|TCP8_ARATH	50.8	3e-06	Transcription factor TCP8 OS=Arabidopsis thaliana GN=TCP8 PE=2 SV=1
Unigene9865_All	1255	27.0887	8.6365	1.64917	477	1e-133	gi|259121415|gb|ACV92027.1|	WRKY transcription factor 25 [(Populus tomentosa x P. bolleana) x P. tomentosa]	sp|Q93WU6|WRK74_ARATH	342	3e-93	Probable WRKY transcription factor 74 OS=Arabidopsis thaliana GN=WRKY74 PE=1 SV=1
[truncated: 871 more rows]

## Sheet: differencially expressed TFs
Embryo axis abbreviated as EAX, Cotyledon abbreviated as COT, FC EAX/COT (RPKMs) is calculated by the formula: log (RPKM (EAX)/RPKM (COT), 2).
[truncated: 62 more rows]
