# Supplementary material for: Comparative Transcriptomic Analysis of Developing Cotton Cotyledons and Embryo Axis
Source: PLoS One. 2013 Aug 20;8(8):e71756. doi: 10.1371/journal.pone.0071756 (PMC3748104; doi:10.1371/journal.pone.0071756)
Supplement: Table S3 — A list of genes involved in providing pyruvate for fatty acid synthesis. (XLSX) [file pone.0071756.s004.xlsx]

## Sheet: genes classes
	Protein family	gene/protein abbreviation	unigene number	Sum RPKM for EAX	Sum RPKM for COT	Ratio: log(EAX/COT,2)
Plastid transporter
plastid	phosphoenolpyruvate translocator	PPT/TPT	2	150.57	171.024	-0.183764
plastid	Glucose transporter	GLT	19	216.618	279.64	-0.368419
plastid	Glucose-6-phosphate/phosphate translocator	GPT	11	695.698	773.543	-0.153021
Glycolysis
plastid/cytosyl	glyceraldehyde 3-phosphate dehydrogenase	GAPC	18	1425.58	1991.53	-0.482329
cytosol	phosphoglycerate kinase	PGK	1	907.737	1166.2	-0.361466
plastid	phosphoglycerate kinase	PGK	3	83.8792	94.0776	-0.165538
cytosol	Phosphoglyceromutase，i-PGM	i-PGM	11	963.546	871.436	0.144959
cytosol	Fructose 1,6 bis phosphate aldolase	FBA	2	287.195	223.104	-1.45674
plastid	Fructose 1,6 bis phosphate aldolase	FBA	12	332.63	866.047	-1.38053
cytosol	Enolase	ENO	5	402.399	252.442	0.672677
plastid	Enolase	ENO	2	470.85	494.676	-0.0712152
plastid	triosephosphate isomerase	TPI	4	269.231	239.751	0.167311
cytosol	triosephosphate isomerase	TPI	5	594.689	610.416	-0.0376557
cytosol	6-phosphofructokinase	PFK	5	33.7471	204.285	-2.59775
plastid	6-phosphofructokinase	PFK	2	22.7168	22.484	0.0148609
cytosol	Phosphofructokinase, pyrophosphate-dependant	PFP	7	818.662	1082.32	-0.402791
Plastid	Pyruvate kinase	PK	14	1397.1	1836.28	-0.394352
cytosolic	Pyruvate kinase	PK	26	1183.04	1164.18	0.0231817
Calvin cycle
plastid/cytosyl	Ribulose bisphosphate carboxylase/oxygenase	RBCS	9	142.113	344.691	-1.27827
Plastid	phosphoribulokinase	PRK	2	291.978	659.818	-1.17621
Hexoses-P
plastid/cytosol	Phosphoglucoisomerase	PGI	8	409.484	413.511	-0.0141186
Plastid	Hexokinase	HXK,	2	21.1681	6.6527	1.66988
non-plastid	Hexokinase	HXK,	13	274.977	361.879	-0.396197
Plastid	phosphoglucomutase	PGM	3	198.257	200.773	-0.0181862
cytosyl	phosphoglucomutase	PGM	3	655.927	682.68	-0.0576747
plastid	Fructokinase	FRK	2	33.2444	41.3939	-0.316307
cytosyl	Fructokinase	FRK	15	488.566	404.303	0.273117
	UDP-glucose pyrophosphorylase	UGP	19	1201.82	1321.88	-0.137363
Oxidative Pentose Phosphate Pathway
Plastid	Glucose-6-Phosphate dehydrogenase	G6PDH	6	111.625	155.374	-0.477087
cytosyl	Glucose-6-Phosphate dehydrogenase	G6PDH	6	122.519	128.331	-0.0668689
plastid/cytosol	6-phosphogluconate dehydrogenase	6GPDH	15	1434	1675.95	-0.224938
	Transketolase	TKT	21	828.205	1087.03	-0.39233
	Transaldolase	TAL	8	1104.58	1291.08	-0.225083
	6-phosphogluconolactonase	6PGL	21	372.019	355.479	0.0656135
	epimerase, Pentose-5-phosphate-3-epimerase	EPI	4	55.8178	41.8661	0.414943
	Ribose 5-phosphate isomerase	ISO	10	167.449	165.883	0.0135523
Malate and Pyruvate Metabolism
cytoplasmic	Malate dehydrogenese	MDH	4	385.689	332.868	0.212485
glyoxysomal	Malate dehydrogenese	MDH	3	137.434	263.325	-0.938108
mitochondrial	Malate dehydrogenese	MDH	13	422.545	349.807	0.272547
chloroplastic	Malate dehydrogenese	MDH	13	252.516	282.018	-0.159413
chloroplastic	Malate dehydrogenese	MDH	1	35.2234	41.8906	-0.250092
chloroplastic	NADP-dependent malic enzyme	NADP-ME	13	1052.21	1151.21	-0.129734
chloroplastic	NAD-dependent malic enzyme	NAD-ME	8	179.278	119.587	0.584134
chloroplastic	phosphoenolpyruvate carboxykinase	PEPCK	17	711.943	883.371	-0.311257
chloroplastic	phosphoenolpyruvate carboxylase	PEPC	24	873.937	772.719	0.177586
chloroplastic	Pyruvate orthophosphate dikinase,ppdk	PPDK	2	9.8524	9.3861	0.0699494
Sucrose Degradation
	Sucrose synthase	SUS	13	1314.67	1347.47	-0.0355571
cell wall	Cell wall invertase	CW-INV	3	21.8098	28.3161	-0.376646
vacuolar	vacuolar invertase	VCINV	1	2.6439	0	/
unknown	alkaline/neutral Invertase	A/N-INV	19	436.699	390.393	0.16171
Sugar transport
Vacuolar	Sucrose transporter	SUC	4	51.7467	62.779	-0.278815
Plastid	sugar transporter	STP	10	92.6491	93.1019	-0.00703365
plasma membrane	sugar transporter	STP	2	9.2904	12.0581	-0.37619
plasma membrane	sugar transporter/spinster transmembrane protein	SPNS	7	75.2791	85.0141	-0.175453
Starch metabolism
chloroplastic/amyloplastic	Soluble starch synthase I	SS1	2	9.5679	4.7987	0.995559
chloroplastic/amyloplastic	Soluble starch synthase II	SS2	1	13.4688	22.181	-0.719703
chloroplastic/amyloplastic	Soluble starch synthase III	SS3	11	247.216	203.554	0.280365
chloroplastic/amyloplastic	Granule-bound starch synthase I	SS1	5	1460.47	714.532	1.03136
chloroplastic/amyloplastic	Granule-bound starch synthase II	SS2	8	85.71	123.924	-0.531914
unknown	starch synthase IV	SS4	1	6.862	4.443	0.627095
unknown	starch synthase V	SS5	8	87.4478	82.2588	0.0882521
unknown	starch synthase-like protein	unknown	2	2.4473	1.3865	0.819743
unknown	starch synthase-like protein	ATSS4	2	3642.87	2138.16	0.768704
cytosyl/peroxisome	ADP-glucose pyrophosphorylase	AGPS	2	89.3209	98.245	-0.137386
chloroplastic/amyloplastic	ADP-glucose pyrophosphorylase	AGPS	8	449.332	417.695	0.105331
chloroplastic/amyloplastic	ADP-glucose pyrophosphorylase	APL	6	76.919	63.5535	0.275368
chloroplastic/amyloplastic	ADP-glucose pyrophosphorylase	AGPP	5	826.48	308.527	1.42158
chloroplastic/amyloplastic	ADP-glucose pyrophosphorylase	AGPB	1	440.947	196.235	1.16802
chloroplastic/amyloplastic	ADP-glucose pyrophosphorylase	AGPC	1	83.9392	26.3386	1.67217
cytosyl/chloroplastic/plastic	alpha-amylase	AMY	12	85.4966	96.5775	-0.17582
cytosyl/chloroplastic/plastic	beta-amylase	BAM1	8	381.306	66.3607	2.52255
cytosyl/chloroplastic/plastic	beta-amylase	BAM2	7	122.683	131.353	-0.0985129
cytosyl/chloroplastic/plastic	beta-amylase	BAM3	1	1.7926	2.8964	-0.692207
cytosyl/chloroplastic/plastic	beta-amylase	BAM4	4	34.1878	35.2042	-0.042266
cytosyl/chloroplastic/plastic	beta-amylase	BAM7	4	19.9748	39.4328	-4.77728
cytosyl/chloroplastic/plastic	beta-amylase	BAM9	6	117.993	104.14	-0.441055
cytosyl/chloroplastic/plastic	beta-amylase	AMYB	1	0.2127	1.6874	-2.98791
cytosyl/chloroplastic/plastic	DISPROPORTIONATING ENZYME/4-alpha-glucanotransferase	DPE	1	103.739	70.4649	0.557987
cytosyl/chloroplastic/plastic	DISPROPORTIONATING ENZYME/4-alpha-glucanotransferase	DPE1	3	87.9001	57.6594	0.608309
cytosyl/chloroplastic/plastic	DISPROPORTIONATING ENZYME/4-alpha-glucanotransferase	DPE2	4	142.322	92.1557	0.627014
cytosyl/chloroplastic/plastic	Alpha-glucan water dikinase	GWD	6	164.73	225.411	-0.452455
cytosyl/chloroplastic/plastic	Alpha-glucan water dikinase	GWD2	1	5.5189	2.1458	1.36287
cytosyl/chloroplastic/plastic	Alpha-glucan water dikinase	GWD3	10	126.163	165.921	-0.395204

## Sheet: genes expression
Table S3. A list of genes involved in providing pyruvate for fatty acid synthesis
	Protein family	gene/protein abbreviation	geneID	geneLength	ghEAX01_RPKM	ghCOT01_RPKM	FC EAX/COT (RPKMs)	Nr-ID	Nr-Score	Nr-Evalue	Nr-annotation	Swissprot-ID	Swissprot-Score	Swissprot-Evalue	Swissprot-annotation
plastid tansporter
plastid	phosphoenolpyruvate translocator	PPT/TPT	Unigene24598	221	127.135	122.91	0.0487635	gi|225457009|ref|XP_002282424.1|	131	2e-30	PREDICTED: similar to phosphate/phosphoenolpyruvate translocator [Vitis vinifera]	sp|P52178|TPT2_BRAOB	126	5e-29	Triose phosphate/phosphate translocator, non-green plastid, chloroplastic OS=Brassica oleracea var. botrytis GN=NGTPT PE=2 SV=1
			Unigene2355	229	19.4302	35.2097	-0.857672	gi|118196907|gb|ABK78670.1|	86.7	8e-17	plastid phosphoenolpyruvate/phosphate translocator [Brassica napus] >gi|187940348|gb|ACD39395.1| plastid phosphoenolpyruvate/phosphate translocator [Brassica napus]	sp|P52178|TPT2_BRAOB	84.3	2e-16	Triose phosphate/phosphate translocator, non-green plastid, chloroplastic OS=Brassica oleracea var. botrytis GN=NGTPT PE=2 SV=1
			Unigene31935	774	4.0047	8.0265	-1.00308	gi|18395855|ref|NP_566142.1|	240	1e-62	PPT2 (PHOSPHOENOLPYRUVATE (PEP)/PHOSPHATE TRANSLOCATOR 2); antiporter/ triose-phosphate transmembrane transporter [Arabidopsis thaliana] >gi|30725606|gb|AAP37825.1| At3g01550 [Arabidopsis thaliana]	sp|P52178|TPT2_BRAOB	205	2e-52	Triose phosphate/phosphate translocator, non-green plastid, chloroplastic OS=Brassica oleracea var. botrytis GN=NGTPT PE=2 SV=1
			Unigene74030	420	0	4.8781	/	gi|18395855|ref|NP_566142.1|	180	4e-45	PPT2 (PHOSPHOENOLPYRUVATE (PEP)/PHOSPHATE TRANSLOCATOR 2); antiporter/ triose-phosphate transmembrane transporter [Arabidopsis thaliana] >gi|30725606|gb|AAP37825.1| At3g01550 [Arabidopsis thaliana]	sp|P52178|TPT2_BRAOB	162	8e-40	Triose phosphate/phosphate translocator, non-green plastid, chloroplastic OS=Brassica oleracea var. botrytis GN=NGTPT PE=2 SV=1
					150.57	171.024	-0.183764
plastid	Glucose transporter	GLT	Unigene2576	400	30.6217	30.0711	0.0261767	gi|27261731|gb|AAN86062.1|	151	3e-36	sugar transporter [Citrus unshiu]	sp|Q2V4B9|PLST3_ARATH	143	3e-34	Probable plastidic glucose transporter 3 OS=Arabidopsis thaliana GN=At1g79820 PE=2 SV=2
			Unigene37686	941	6.2161	6.5318	-0.0714709	gi|117940084|sp|Q0WVE9.2|PLST1_ARATH	339	3e-92	RecName: Full=Probable plastidic glucose transporter 1 >gi|53828535|gb|AAU94377.1| At1g05030 [Arabidopsis thaliana] >gi|55733727|gb|AAV59260.1| At1g05030 [Arabidopsis thaliana]	sp|Q0WVE9|PLST1_ARATH	339	2e-92	Probable plastidic glucose transporter 1 OS=Arabidopsis thaliana GN=At1g05030 PE=2 SV=2
			Unigene29559	747	16.2633	19.2874	-0.246039	gi|27261731|gb|AAN86062.1|	318	3e-86	sugar transporter [Citrus unshiu]	sp|Q9FYG3|PLST2_ARATH	291	2e-78	Probable plastidic glucose transporter 2 OS=Arabidopsis thaliana GN=At1g67300 PE=2 SV=1
			Unigene46578	863	3.4179	4.5183	-0.40267	gi|117940084|sp|Q0WVE9.2|PLST1_ARATH	398	1e-125	RecName: Full=Probable plastidic glucose transporter 1 >gi|53828535|gb|AAU94377.1| At1g05030 [Arabidopsis thaliana] >gi|55733727|gb|AAV59260.1| At1g05030 [Arabidopsis thaliana]	sp|Q0WVE9|PLST1_ARATH	398	2e-125	Probable plastidic glucose transporter 1 OS=Arabidopsis thaliana GN=At1g05030 PE=2 SV=2
			Unigene63989	244	3.893	5.1464	-0.402681	gi|27261731|gb|AAN86062.1|	137	5e-32	sugar transporter [Citrus unshiu]	sp|Q9FYG3|PLST2_ARATH	121	1e-27	Probable plastidic glucose transporter 2 OS=Arabidopsis thaliana GN=At1g67300 PE=2 SV=1
			Unigene40712	689	6.4579	9.2085	-0.511901	gi|27261731|gb|AAN86062.1|	264	8e-70	sugar transporter [Citrus unshiu]	sp|Q9FYG3|PLST2_ARATH	238	4e-62	Probable plastidic glucose transporter 2 OS=Arabidopsis thaliana GN=At1g67300 PE=2 SV=1
			Unigene11936	1173	12.1044	17.41	-0.524385	gi|30699453|ref|NP_850983.1|	531	1e-150	SGB1 (SUPPRESSOR OF G PROTEIN BETA1); carbohydrate transmembrane transporter/ sugar:hydrogen symporter [Arabidopsis thaliana] >gi|30699455|ref|NP_178100.3| SGB1 (SUPPRESSOR OF G PROTEIN BETA1); carbohydrate transmembrane transporter/ sugar:hydrogen symporter [Arabidopsis thaliana] >gi|117940111|sp|Q2V4B9.2|PLST3_ARATH RecName: Full=Probable plastidic glucose transporter 3 >gi|222424748|dbj|BAH203…	sp|Q2V4B9|PLST3_ARATH	531	3e-150	Probable plastidic glucose transporter 3 OS=Arabidopsis thaliana GN=At1g79820 PE=2 SV=2
			Unigene34988	1147	44.6769	77.7872	-0.800004	gi|51574116|gb|AAU07980.1|	654	0	plastid hexose transporter [Vitis vinifera]	sp|Q56ZZ7|PLST4_ARATH	639	0	Plastidic glucose transporter 4 OS=Arabidopsis thaliana GN=At5g16150 PE=1 SV=2
			Unigene21388	960	3.5934	6.7467	-0.908832	gi|8347242|gb|AAF74565.1|AF215851_1	57	4e-07	hexose transporter [Spinacia oleracea]	sp|Q56ZZ7|PLST4_ARATH	52	6e-06	Plastidic glucose transporter 4 OS=Arabidopsis thaliana GN=At5g16150 PE=1 SV=2
			Unigene32122	2043	10.0332	18.8598	-0.910533	gi|27261731|gb|AAN86062.1|	439	0	sugar transporter [Citrus unshiu]	sp|Q9FYG3|PLST2_ARATH	399	0	Probable plastidic glucose transporter 2 OS=Arabidopsis thaliana GN=At1g67300 PE=2 SV=1
			Unigene389	2278	17.9743	35.3081	-0.974064	gi|51574116|gb|AAU07980.1|	821	0	plastid hexose transporter [Vitis vinifera]	sp|Q56ZZ7|PLST4_ARATH	774	0	Plastidic glucose transporter 4 OS=Arabidopsis thaliana GN=At5g16150 PE=1 SV=2
			Unigene70824	435	2.8732	6.9889	-1.28241	gi|79321503|ref|NP_001031303.1|	165	1e-40	SGB1 (SUPPRESSOR OF G PROTEIN BETA1); carbohydrate transmembrane transporter/ sugar:hydrogen symporter [Arabidopsis thaliana]	sp|Q2V4B9|PLST3_ARATH	165	8e-41	Probable plastidic glucose transporter 3 OS=Arabidopsis thaliana GN=At1g79820 PE=2 SV=2
			Unigene53949	1172	8.2755	1.7481	2.24306	gi|27261731|gb|AAN86062.1|	413	1e-118	sugar transporter [Citrus unshiu]	sp|Q9FYG3|PLST2_ARATH	372	2e-102	Probable plastidic glucose transporter 2 OS=Arabidopsis thaliana GN=At1g67300 PE=2 SV=1
			Unigene81077	297	4.04	1.3352	1.5973	gi|27261731|gb|AAN86062.1|	83.2	8e-16	sugar transporter [Citrus unshiu]	sp|Q9FYG3|PLST2_ARATH	75.5	1e-13	Probable plastidic glucose transporter 2 OS=Arabidopsis thaliana GN=At1g67300 PE=2 SV=1
			Unigene57404	388	2.8347	1.022	1.4718	gi|27261731|gb|AAN86062.1|	62.4	2e-09	sugar transporter [Citrus unshiu]	sp|Q2V4B9|PLST3_ARATH	57.8	2e-08	Probable plastidic glucose transporter 3 OS=Arabidopsis thaliana GN=At1g79820 PE=2 SV=2
			Unigene62086	220	1.3635	0.6008	1.18236	gi|27261731|gb|AAN86062.1|	115	1e-25	sugar transporter [Citrus unshiu]	sp|Q2V4B9|PLST3_ARATH	105	1e-22	Probable plastidic glucose transporter 3 OS=Arabidopsis thaliana GN=At1g79820 PE=2 SV=2
			Unigene56707	281	2.4908	1.176	1.08272	gi|30699453|ref|NP_850983.1|	76.6	1e-26	SGB1 (SUPPRESSOR OF G PROTEIN BETA1); carbohydrate transmembrane transporter/ sugar:hydrogen symporter [Arabidopsis thaliana] >gi|30699455|ref|NP_178100.3| SGB1 (SUPPRESSOR OF G PROTEIN BETA1); carbohydrate transmembrane transporter/ sugar:hydrogen symporter [Arabidopsis thaliana] >gi|117940111|sp|Q2V4B9.2|PLST3_ARATH RecName: Full=Probable plastidic glucose transporter 3 >gi|222424748|dbj|BAH203…	sp|Q2V4B9|PLST3_ARATH	76.6	6e-27	Probable plastidic glucose transporter 3 OS=Arabidopsis thaliana GN=At1g79820 PE=2 SV=2
			Unigene12874	874	8.8663	5.8226	0.606669	gi|27261731|gb|AAN86062.1|	139	2e-61	sugar transporter [Citrus unshiu]	sp|Q2V4B9|PLST3_ARATH	148	4e-61	Probable plastidic glucose transporter 3 OS=Arabidopsis thaliana GN=At1g79820 PE=2 SV=2
			Unigene2576	400	30.6217	30.0711	0.0261767	gi|27261731|gb|AAN86062.1|	151	3e-36	sugar transporter [Citrus unshiu]	sp|Q2V4B9|PLST3_ARATH	143	3e-34	Probable plastidic glucose transporter 3 OS=Arabidopsis thaliana GN=At1g79820 PE=2 SV=2
					216.618	279.64	-0.368419
plastid	Glucose-6-phosphate/phosphate translocator	GPT	Unigene1875	444	97.7371	98.0934	-0.00524977	gi|68137459|gb|AAY85658.1|	244	3e-64	plastid glucose-6-phosphate/phosphate translocator precursor [Helianthus annuus]	sp|Q9M5A9|GPT1_ARATH	237	2e-62	Glucose-6-phosphate/phosphate translocator 1, chloroplastic OS=Arabidopsis thaliana GN=GPT1 PE=2 SV=1
			Unigene35939	362	11.739	16.979	-0.532442	gi|297792941|ref|XP_002864355.1|	72	2e-12	glucose-6-phosphate transporter 1 [Arabidopsis lyrata subsp. lyrata] >gi|297310190|gb|EFH40614.1| glucose-6-phosphate transporter 1 [Arabidopsis lyrata subsp. lyrata]	sp|Q9M5A9|GPT1_ARATH	67	3e-11	Glucose-6-phosphate/phosphate translocator 1, chloroplastic OS=Arabidopsis thaliana GN=GPT1 PE=2 SV=1
			Unigene45952	607	103.942	169.962	-0.709427	gi|61651604|dbj|BAD91175.1|	362	2e-99	plastidic glucose 6-phoaphate/phosphate translocator2 [Mesembryanthemum crystallinum]	sp|Q94B38|GPT2_ARATH	354	2e-97	Glucose-6-phosphate/phosphate translocator 2, chloroplastic OS=Arabidopsis thaliana GN=GPT2 PE=2 SV=1
			Unigene49034	533	69.1294	171.363	-1.30969	gi|3367515|gb|AAC28500.1|	226	9e-59	Similar to glucose-6-phosphate/phosphate-translocator (GPT) gb|AF020814 from Pisum sativum [Arabidopsis thaliana]	sp|Q94B38|GPT2_ARATH	226	5e-59	Glucose-6-phosphate/phosphate translocator 2, chloroplastic OS=Arabidopsis thaliana GN=GPT2 PE=2 SV=1
			Unigene47076	273	47.4307	34.6187	0.45427	gi|297792941|ref|XP_002864355.1|	173	5e-43	glucose-6-phosphate transporter 1 [Arabidopsis lyrata subsp. lyrata] >gi|297310190|gb|EFH40614.1| glucose-6-phosphate transporter 1 [Arabidopsis lyrata subsp. lyrata]	sp|Q9M5A9|GPT1_ARATH	172	4e-43	Glucose-6-phosphate/phosphate translocator 1, chloroplastic OS=Arabidopsis thaliana GN=GPT1 PE=2 SV=1
			Unigene83378	523	142.145	105.391	0.431618	gi|297840369|ref|XP_002888066.1|	320	7e-87	glucose-6-phosphate/phosphate translocator 2 [Arabidopsis lyrata subsp. lyrata] >gi|297333907|gb|EFH64325.1| glucose-6-phosphate/phosphate translocator 2 [Arabidopsis lyrata subsp. lyrata]	sp|Q9M5A9|GPT1_ARATH	314	2e-85	Glucose-6-phosphate/phosphate translocator 1, chloroplastic OS=Arabidopsis thaliana GN=GPT1 PE=2 SV=1
			Unigene28073	538	63.4689	48.0321	0.402051	gi|297792941|ref|XP_002864355.1|	159	1e-38	glucose-6-phosphate transporter 1 [Arabidopsis lyrata subsp. lyrata] >gi|297310190|gb|EFH40614.1| glucose-6-phosphate transporter 1 [Arabidopsis lyrata subsp. lyrata]	sp|Q9M5A9|GPT1_ARATH	159	1e-38	Glucose-6-phosphate/phosphate translocator 1, chloroplastic OS=Arabidopsis thaliana GN=GPT1 PE=2 SV=1
			Unigene34967	1497	44.5175	34.1709	0.381604	gi|141448072|gb|ABO87612.1|	548	1e-155	chloroplast pentose phosphate transporter [Glycine max]	sp|Q9M5A9|GPT1_ARATH	338	8e-92	Glucose-6-phosphate/phosphate translocator 1, chloroplastic OS=Arabidopsis thaliana GN=GPT1 PE=2 SV=1
			Unigene46003	510	46.2695	36.0257	0.361035	gi|297792941|ref|XP_002864355.1|	66.2	2e-10	glucose-6-phosphate transporter 1 [Arabidopsis lyrata subsp. lyrata] >gi|297310190|gb|EFH40614.1| glucose-6-phosphate transporter 1 [Arabidopsis lyrata subsp. lyrata]	sp|Q9M5A9|GPT1_ARATH	63.5	6e-10	Glucose-6-phosphate/phosphate translocator 1, chloroplastic OS=Arabidopsis thaliana GN=GPT1 PE=2 SV=1
			Unigene12117	810	41.8473	33.7795	0.308987	gi|2997591|gb|AAC08525.1|	289	2e-77	glucose-6-phosphate/phosphate-translocator precursor [Pisum sativum] >gi|126506772|gb|ABO14803.1| plastid phosphate translocator [Vicia narbonensis]	sp|Q9M5A9|GPT1_ARATH	281	3e-75	Glucose-6-phosphate/phosphate translocator 1, chloroplastic OS=Arabidopsis thaliana GN=GPT1 PE=2 SV=1
			Unigene28074	384	27.471	25.1281	0.128608	gi|2997591|gb|AAC08525.1|	239	7e-63	glucose-6-phosphate/phosphate-translocator precursor [Pisum sativum] >gi|126506772|gb|ABO14803.1| plastid phosphate translocator [Vicia narbonensis]	sp|Q94B38|GPT2_ARATH	237	2e-62	Glucose-6-phosphate/phosphate translocator 2, chloroplastic OS=Arabidopsis thaliana GN=GPT2 PE=2 SV=1
					695.698	773.543	-0.153021
Glycolysis
Cytosol	glyceraldehyde 3-phosphate dehydrogenase	GAPDH	Unigene15091	1713	26.1209	17.6704	0.56387	gi|297842739|ref|XP_002889251.1|	669	0	GAPCP-1 [Arabidopsis lyrata subsp. lyrata] >gi|297335092|gb|EFH65510.1| GAPCP-1 [Arabidopsis lyrata subsp. lyrata]	sp|Q39769|G3PC_GINBI	498	5e-140	Glyceraldehyde-3-phosphate dehydrogenase, cytosolic OS=Ginkgo biloba PE=2 SV=1
		GAPDH	Unigene756	1180	130.96	63.0658	1.0542	gi|157042763|gb|ABV02033.1|	637	0	glyceraldehyde 3-phosphate dehydrogenase [Nicotiana langsdorffii x Nicotiana sanderae]	sp|P25858|G3PC_ARATH	616	8e-176	Glyceraldehyde-3-phosphate dehydrogenase, cytosolic OS=Arabidopsis thaliana GN=GAPC PE=1 SV=2
		GAPDH	Unigene8311	383	157.555	146.675	0.103224	gi|115371630|gb|ABI96175.1|	195	2e-49	glyceraldehyde-3 phosphate dehydrogenase [Polygonum sibiricum]	sp|Q0J8A4|G3PC_ORYSJ	191	9e-49	Glyceraldehyde-3-phosphate dehydrogenase, cytosolic OS=Oryza sativa subsp. japonica GN=GAPC PE=1 SV=1
		GAPDH	Unigene17441	659	98.3201	67.8955	0.53417	gi|18072805|emb|CAC80377.1|	417	1e-116	glyceraldehyde-3-phosphate dehydrogenase [Capsicum annuum] >gi|26986729|emb|CAC88118.1| glyceraldehyde-3-phosphate dehydrogenase [Capsicum annuum]	sp|Q42671|G3PC_CRAPL	363	7e-100	Glyceraldehyde-3-phosphate dehydrogenase, cytosolic OS=Craterostigma plantagineum GN=GAPC PE=2 SV=1
		GAPDH	Unigene7229	247	138.446	162.684	-0.232742	gi|255683567|gb|ACU27389.1|	166	1e-40	glyceraldehyde-3-phosphate dehydrogenase [Codiaeum variegatum]	sp|P34921|G3PC_DIACA	161	1e-39	Glyceraldehyde-3-phosphate dehydrogenase, cytosolic OS=Dianthus caryophyllus GN=GAPC PE=3 SV=1
		GAPDH	Unigene66300	288	5.5549	4.3601	0.3494	gi|211906470|gb|ACJ11728.1|	103	5e-22	glyceraldehyde-3-phosphate dehydrogenase [Gossypium hirsutum]	sp|P26518|G3PC_MAGLI	102	6e-22	Glyceraldehyde-3-phosphate dehydrogenase, cytosolic OS=Magnolia liliiflora GN=GAPC PE=2 SV=1
		GAPDH	Unigene49387	268	147.185	122.316	0.267018	gi|149391151|gb|ABR25593.1|	75.5	2e-13	glyceraldehyde-3-phosphate dehydrogenase [Oryza sativa Indica Group]	sp|P26517|G3PX_HORVU	73.9	3e-13	Glyceraldehyde-3-phosphate dehydrogenase, cytosolic OS=Hordeum vulgare GN=GAPC PE=2 SV=1
		GAPDH	Unigene17440	206	34.7049	23.4203	0.56738	gi|70673311|gb|AAZ06800.1|	133	6e-31	glyceraldehyde-3-phosphate dehydrogenase [Oxalis stricta]	sp|Q42671|G3PC_CRAPL	120	3e-27	Glyceraldehyde-3-phosphate dehydrogenase, cytosolic OS=Craterostigma plantagineum GN=GAPC PE=2 SV=1
		GAPDH	Unigene33530	275	50.7217	47.8253	0.0848291	gi|302121590|gb|ADK92819.1|	76.3	1e-13	glyceraldehyde-3-phosphate dehydrogenase [Pennisetum glaucum]	sp|Q09054|G3PD_MAIZE	76.3	6e-14	Glyceraldehyde-3-phosphate dehydrogenase, cytosolic 2 OS=Zea mays GN=GAPC2 PE=2 SV=1
		GAPDH	Unigene22358	290	183.083	118.963	0.621994	gi|306922318|dbj|BAJ17660.1|	159	7e-39	glyceraldehyde 3-phosphate dehydrogenase [Gynura bicolor]	sp|P08477|G3PC_HORVU	158	1e-38	Glyceraldehyde-3-phosphate dehydrogenase, cytosolic (Fragment) OS=Hordeum vulgare GN=GAPC PE=2 SV=1
		GAPDH	Unigene42855	1469	91.2766	90.8348	0.00699993	gi|211906470|gb|ACJ11728.1|	677	0	glyceraldehyde-3-phosphate dehydrogenase [Gossypium hirsutum]	sp|P26518|G3PC_MAGLI	615	3e-175	Glyceraldehyde-3-phosphate dehydrogenase, cytosolic OS=Magnolia liliiflora GN=GAPC PE=2 SV=1
		GAPDH	Unigene51582	259	119.485	66.3454	0.848761	gi|226528826|ref|NP_001149357.1|	164	3e-40	LOC100282981 [Zea mays] >gi|195626622|gb|ACG35141.1| glyceraldehyde-3-phosphate dehydrogenase, cytosolic [Zea mays] >gi|195641440|gb|ACG40188.1| glyceraldehyde-3-phosphate dehydrogenase, cytosolic [Zea mays]	sp|O59841|G3P_PICAN	122	7e-28	Glyceraldehyde-3-phosphate dehydrogenase OS=Pichia angusta GN=GPD PE=3 SV=1
					1183.41	932.056	0.344467
Cytosol	NADP-dependent glyceraldehyde-3-phosphate dehydrogenase	GAPDH	Unigene48313	745	146.964	631.805	-2.10402	gi|3913711|sp|P81406.1|GAPN_PEA	471	1e-132	RecName: Full=NADP-dependent glyceraldehyde-3-phosphate dehydrogenase; AltName: Full=Glyceraldehyde-3-phosphate dehydrogenase [NADP+]; AltName: Full=Non-phosphorylating glyceraldehyde 3-phosphate dehydrogenase; AltName: Full=Triosephosphate dehydrogenase >gi|4379384|emb|CAA53076.1| glyceraldehyde-3-phosphate dehydrogenase (nonphosphorylating,NADP+) [Pisum sativum] >gi|28274680|gb|AAO38512.1| non-…	sp|P81406|GAPN_PEA	471	2e-132	NADP-dependent glyceraldehyde-3-phosphate dehydrogenase OS=Pisum sativum GN=GAPN PE=1 SV=1
		GAPDH	Unigene19118	312	73.0689	263.514	-1.85055	gi|2494076|sp|P93338.1|GAPN_NICPL	176	1e-43	RecName: Full=NADP-dependent glyceraldehyde-3-phosphate dehydrogenase; AltName: Full=Glyceraldehyde-3-phosphate dehydrogenase [NADP+]; AltName: Full=Non-phosphorylating glyceraldehyde 3-phosphate dehydrogenase; AltName: Full=Triosephosphate dehydrogenase >gi|1842115|gb|AAB47571.1| non-phosphorylating glyceraldehyde dehydrogenase [Nicotiana plumbaginifolia]	sp|P93338|GAPN_NICPL	176	5e-44	NADP-dependent glyceraldehyde-3-phosphate dehydrogenase OS=Nicotiana plumbaginifolia GN=GAPN PE=2 SV=1
		GAPDH	Unigene9003	1661	15.3505	100.627	-2.71267	gi|2494076|sp|P93338.1|GAPN_NICPL	882	0	RecName: Full=NADP-dependent glyceraldehyde-3-phosphate dehydrogenase; AltName: Full=Glyceraldehyde-3-phosphate dehydrogenase [NADP+]; AltName: Full=Non-phosphorylating glyceraldehyde 3-phosphate dehydrogenase; AltName: Full=Triosephosphate dehydrogenase >gi|1842115|gb|AAB47571.1| non-phosphorylating glyceraldehyde dehydrogenase [Nicotiana plumbaginifolia]	sp|P93338|GAPN_NICPL	882	0	NADP-dependent glyceraldehyde-3-phosphate dehydrogenase OS=Nicotiana plumbaginifolia GN=GAPN PE=2 SV=1
		GAPDH	Unigene69350	1558	3.7865	44.8379	-3.56578	gi|3913711|sp|P81406.1|GAPN_PEA	580	0	RecName: Full=NADP-dependent glyceraldehyde-3-phosphate dehydrogenase; AltName: Full=Glyceraldehyde-3-phosphate dehydrogenase [NADP+]; AltName: Full=Non-phosphorylating glyceraldehyde 3-phosphate dehydrogenase; AltName: Full=Triosephosphate dehydrogenase >gi|4379384|emb|CAA53076.1| glyceraldehyde-3-phosphate dehydrogenase (nonphosphorylating,NADP+) [Pisum sativum] >gi|28274680|gb|AAO38512.1| non-…	sp|P81406|GAPN_PEA	580	0	NADP-dependent glyceraldehyde-3-phosphate dehydrogenase OS=Pisum sativum GN=GAPN PE=1 SV=1
		GAPDH	Unigene72862	374	1.7378	12.7233	-2.87214	gi|2494076|sp|P93338.1|GAPN_NICPL	252	8e-67	RecName: Full=NADP-dependent glyceraldehyde-3-phosphate dehydrogenase; AltName: Full=Glyceraldehyde-3-phosphate dehydrogenase [NADP+]; AltName: Full=Non-phosphorylating glyceraldehyde 3-phosphate dehydrogenase; AltName: Full=Triosephosphate dehydrogenase >gi|1842115|gb|AAB47571.1| non-phosphorylating glyceraldehyde dehydrogenase [Nicotiana plumbaginifolia]	sp|P93338|GAPN_NICPL	252	4e-67	NADP-dependent glyceraldehyde-3-phosphate dehydrogenase OS=Nicotiana plumbaginifolia GN=GAPN PE=2 SV=1
		GAPDH	Unigene83188	476	1.2604	5.9703	-2.24392	gi|2494076|sp|P93338.1|GAPN_NICPL	300	6e-81	RecName: Full=NADP-dependent glyceraldehyde-3-phosphate dehydrogenase; AltName: Full=Glyceraldehyde-3-phosphate dehydrogenase [NADP+]; AltName: Full=Non-phosphorylating glyceraldehyde 3-phosphate dehydrogenase; AltName: Full=Triosephosphate dehydrogenase >gi|1842115|gb|AAB47571.1| non-phosphorylating glyceraldehyde dehydrogenase [Nicotiana plumbaginifolia]	sp|P93338|GAPN_NICPL	300	3e-81	NADP-dependent glyceraldehyde-3-phosphate dehydrogenase OS=Nicotiana plumbaginifolia GN=GAPN PE=2 SV=1
					242.168	1059.48	-2.12927
cytosol	phosphoglycerate kinase	PGK	Unigene54490	268	907.737	1166.2	-0.361466	gi|211906450|gb|ACJ11718.1|	115	1e-25	phosphoglycerate kinase [Gossypium hirsutum]	sp|Q42962|PGKY_TOBAC	102	7e-22	Phosphoglycerate kinase, cytosolic OS=Nicotiana tabacum PE=2 SV=1
					907.737	1166.2	-0.361466
plastid	phosphoglycerate kinase	PGK	Unigene79667	261	0.3831	4.5579	-3.57258	gi|78708732|gb|ABB47707.1|	99.8	9e-21	methyltransferase family protein, expressed [Oryza sativa (japonica cultivar-group)]	sp|Q9SBN4|PGKH_VOLCA	67.4	3e-11	Phosphoglycerate kinase, chloroplastic OS=Volvox carteri GN=PGK PE=2 SV=1
			Unigene44967	934	42.126	42.6686	-0.0184638	gi|15230595|ref|NP_187884.1|	534	1e-151	PGK1 (PHOSPHOGLYCERATE KINASE 1); phosphoglycerate kinase [Arabidopsis thaliana] >gi|7839389|gb|AAF70258.1|AF247558_1 phosphoglycerate kinase [Arabidopsis thaliana] >gi|16226508|gb|AAL16186.1|AF428418_1 AT3g12780/MBK21_14 [Arabidopsis thaliana] >gi|11994421|dbj|BAB02423.1| phosphoglycerate kinase [Arabidopsis thaliana] >gi|15010644|gb|AAK73981.1| AT3g12780/MBK21_14 [Arabidopsis thaliana] >gi|1664…	sp|P50318|PGKH_ARATH	533	7e-151	Phosphoglycerate kinase, chloroplastic OS=Arabidopsis thaliana GN=At1g56190 PE=1 SV=2
			Unigene6344	371	41.3701	46.8511	-0.179494	gi|129915|sp|P12782.1|PGKH_WHEAT	182	8e-46	RecName: Full=Phosphoglycerate kinase, chloroplastic; Flags: Precursor >gi|3293043|emb|CAA51931.1| phosphoglycerate kinase [Triticum aestivum]	sp|P12782|PGKH_WHEAT	182	4e-46	Phosphoglycerate kinase, chloroplastic OS=Triticum aestivum PE=2 SV=1
					83.8792	94.0776	-0.165538
cytosol	Phosphoglyceromutase，i-PGM	i-PGM	Unigene25681	416	48.9129	39.4	0.312019	gi|30690068|ref|NP_850651.1|	246	8e-65	2,3-biphosphoglycerate-independent phosphoglycerate mutase-related / phosphoglyceromutase-related [Arabidopsis thaliana] >gi|9294503|dbj|BAB02608.1| phosphonopyruvate decarboxylase-like protein [Arabidopsis thaliana]	sp|A4YIX4|APGM_METS5	64.3	2e-10	2,3-bisphosphoglycerate-independent phosphoglycerate mutase OS=Metallosphaera sedula (strain ATCC 51363 / DSM 5348) GN=apgM PE=3 SV=1
			Unigene25682	1607	21.2485	24.7581	-0.22054	gi|30690068|ref|NP_850651.1|	535	0	2,3-biphosphoglycerate-independent phosphoglycerate mutase-related / phosphoglyceromutase-related [Arabidopsis thaliana] >gi|9294503|dbj|BAB02608.1| phosphonopyruvate decarboxylase-like protein [Arabidopsis thaliana]	sp|O27628|APGM1_METTH	146	1e-65	2,3-bisphosphoglycerate-independent phosphoglycerate mutase 1 OS=Methanobacterium thermoautotrophicum GN=apgM1 PE=3 SV=1
			Unigene57642	460	11.9552	10.6319	0.169239	gi|30690068|ref|NP_850651.1|	174	4e-43	2,3-biphosphoglycerate-independent phosphoglycerate mutase-related / phosphoglyceromutase-related [Arabidopsis thaliana] >gi|9294503|dbj|BAB02608.1| phosphonopyruvate decarboxylase-like protein [Arabidopsis thaliana]	sp|A2SR62|APGM_METLZ	105	9e-23	2,3-bisphosphoglycerate-independent phosphoglycerate mutase OS=Methanocorpusculum labreanum (strain ATCC 43576 / DSM 4855 / Z) GN=apgM PE=3 SV=1
			Unigene8422	320	132.954	115.451	0.203644	gi|255557893|ref|XP_002519975.1|	210	4e-54	2,3-bisphosphoglycerate-independent phosphoglycerate mutase [Ricinus communis] >gi|223540739|gb|EEF42299.1| 2,3-bisphosphoglycerate-independent phosphoglycerate mutase [Ricinus communis]	sp|P35493|PMGI_RICCO	210	2e-54	2,3-bisphosphoglycerate-independent phosphoglycerate mutase OS=Ricinus communis PE=1 SV=2
			Unigene51442	239	48.3211	57.2414	-0.244406	gi|115440691|ref|NP_001044625.1|	150	3e-36	Os01g0817700 [Oryza sativa Japonica Group] >gi|113534156|dbj|BAF06539.1| Os01g0817700 [Oryza sativa Japonica Group]	sp|P35493|PMGI_RICCO	150	2e-36	2,3-bisphosphoglycerate-independent phosphoglycerate mutase OS=Ricinus communis PE=1 SV=2
			Unigene1953	344	36.9146	27.4736	0.426146	gi|4582924|gb|AAD24857.1|AF047842_1	211	2e-54	phosphoglycerate mutase [Solanum tuberosum]	sp|Q42908|PMGI_MESCR	208	9e-54	2,3-bisphosphoglycerate-independent phosphoglycerate mutase OS=Mesembryanthemum crystallinum GN=PGM1 PE=2 SV=1
			Unigene82138	346	215.15	197.889	0.120652	gi|239056191|emb|CAQ58628.1|	215	1e-55	Putative 2-3 biphosphoglycerate independant phosphoglycerate mutase [Vitis vinifera]	sp|P35493|PMGI_RICCO	204	2e-52	2,3-bisphosphoglycerate-independent phosphoglycerate mutase OS=Ricinus communis PE=1 SV=2
			Unigene37090	493	132.744	140.76	-0.0845917	gi|239056191|emb|CAQ58628.1|	290	4e-78	Putative 2-3 biphosphoglycerate independant phosphoglycerate mutase [Vitis vinifera]	sp|O04499|PMG1_ARATH	286	4e-77	2,3-bisphosphoglycerate-independent phosphoglycerate mutase 1 OS=Arabidopsis thaliana GN=PGM1 PE=2 SV=3
			Unigene81575	316	104.419	66.9269	0.641726	gi|3914382|sp|O24246.1|PMGI_PRUDU	154	2e-37	RecName: Full=2,3-bisphosphoglycerate-independent phosphoglycerate mutase; Short=BPG-independent PGAM; Short=Phosphoglyceromutase; AltName: Full=PGAM-I >gi|1498232|emb|CAA52928.1| phosphoglycerate mutase [Prunus dulcis] >gi|1585833|prf||2202194A 2,3-bisphosphoglycerate-independent phosphoglycerate mutase	sp|O24246|PMGI_PRUDU	154	1e-37	2,3-bisphosphoglycerate-independent phosphoglycerate mutase (Fragment) OS=Prunus dulcis PE=2 SV=1
			Unigene22869	417	109.82	111.418	-0.0208454	gi|3914394|sp|Q42908.1|PMGI_MESCR	160	4e-39	RecName: Full=2,3-bisphosphoglycerate-independent phosphoglycerate mutase; Short=BPG-independent PGAM; Short=Phosphoglyceromutase; AltName: Full=PGAM-I >gi|602426|gb|AAA86979.1| phosphoglyceromutase [Mesembryanthemum crystallinum]	sp|Q42908|PMGI_MESCR	160	2e-39	2,3-bisphosphoglycerate-independent phosphoglycerate mutase OS=Mesembryanthemum crystallinum GN=PGM1 PE=2 SV=1
			Unigene12508	671	101.107	79.4856	0.347113	gi|3914394|sp|Q42908.1|PMGI_MESCR	414	1e-115	RecName: Full=2,3-bisphosphoglycerate-independent phosphoglycerate mutase; Short=BPG-independent PGAM; Short=Phosphoglyceromutase; AltName: Full=PGAM-I >gi|602426|gb|AAA86979.1| phosphoglyceromutase [Mesembryanthemum crystallinum]	sp|Q42908|PMGI_MESCR	414	3e-115	2,3-bisphosphoglycerate-independent phosphoglycerate mutase OS=Mesembryanthemum crystallinum GN=PGM1 PE=2 SV=1
					963.546	871.436	0.144959
cytosol	Fructose 1,6 bis phosphate aldolase	FBA	Unigene78765	244	281.322	217.231	0.37299	gi|62319651|dbj|BAD95159.1|	100	5e-21	fructose bisphosphate aldolase - like protein [Arabidopsis thaliana]	sp|O65735|ALF_CICAR	93.6	3e-19	Fructose-bisphosphate aldolase, cytoplasmic isozyme OS=Cicer arietinum GN=ALDC PE=2 SV=1
			Unigene28677	664	5.8729	5.8725	9.82645e-05	gi|7529717|emb|CAB86897.1|	377	1e-104	fructose bisphosphate aldolase-like protein [Arabidopsis thaliana] >gi|15450683|gb|AAK96613.1| AT3g52930/F8J2_100 [Arabidopsis thaliana] >gi|16323105|gb|AAL15287.1| AT3g52930/F8J2_100 [Arabidopsis thaliana] >gi|17380610|gb|AAL36068.1| AT3g52930/F8J2_100 [Arabidopsis thaliana] >gi|21592946|gb|AAM64896.1| fructose bisphosphate aldolase-like protein [Arabidopsis thaliana] >gi|222424185|dbj|BAH20051.…	sp|P17784|ALF_ORYSJ	367	4e-101	Fructose-bisphosphate aldolase cytoplasmic isozyme OS=Oryza sativa subsp. japonica GN=FBA PE=1 SV=2
					287.195	223.104	0.364315
plastid	Fructose 1,6 bis phosphate aldolase	FBA	Unigene36107	895	8.4348	17.8702	-1.08313	gi|56122688|gb|AAV74407.1|	175	1e-78	chloroplast latex aldolase-like protein [Manihot esculenta]	sp|Q944G9|ALFC2_ARATH	171	4e-76	Probable fructose-bisphosphate aldolase 2, chloroplastic OS=Arabidopsis thaliana GN=FBA2 PE=1 SV=1
			Unigene73294	310	0	6.3958	/	gi|56122688|gb|AAV74407.1|	171	2e-42	chloroplast latex aldolase-like protein [Manihot esculenta]	sp|P16096|ALFC_SPIOL	145	6e-35	Fructose-bisphosphate aldolase, chloroplastic OS=Spinacia oleracea PE=1 SV=3
			Unigene77280	224	0.2232	16.2275	-6.18396	gi|227464396|gb|ACP40514.1|	146	6e-35	fructose bisphosphate aldolase [Medicago sativa]	sp|Q01517|ALFC2_PEA	141	1e-33	Fructose-bisphosphate aldolase 2, chloroplastic OS=Pisum sativum PE=1 SV=2
			Unigene66586	297	3.535	1.5577	1.18229	gi|226492743|ref|NP_001150049.1|	145	1e-34	fructose-bisphosphate aldolase cytoplasmic isozyme [Zea mays] >gi|195636310|gb|ACG37623.1| fructose-bisphosphate aldolase cytoplasmic isozyme [Zea mays]	sp|P08440|ALF_MAIZE	143	3e-34	Fructose-bisphosphate aldolase, cytoplasmic isozyme OS=Zea mays PE=2 SV=1
			Unigene37060	582	24.9973	25.0961	-0.00569091	gi|186478598|ref|NP_001117303.1|	313	6e-85	ketose-bisphosphate aldolase class-II family protein [Arabidopsis thaliana]	sp|Q703I2|ALF_THECA	155	1e-37	Fructose-bisphosphate aldolase OS=Thermus caldophilus GN=fba PE=1 SV=1
			Unigene20116	485	226.986	267.904	-0.239117	gi|115434198|ref|NP_001041857.1|	282	1e-75	Os01g0118000 [Oryza sativa Japonica Group] >gi|113531388|dbj|BAF03771.1| Os01g0118000 [Oryza sativa Japonica Group]	sp|Q9ZU52|ALFC3_ARATH	275	1e-73	Probable fructose-bisphosphate aldolase 3, chloroplastic OS=Arabidopsis thaliana GN=FBA3 PE=1 SV=1
			Unigene38344	459	11.4367	85.0966	-2.89543	gi|126571484|gb|ABO21382.1|	241	2e-63	plastid fructose 1,6 bisphosphate aldolase class 1 [Gossypium arboreum]	sp|P16096|ALFC_SPIOL	233	5e-61	Fructose-bisphosphate aldolase, chloroplastic OS=Spinacia oleracea PE=1 SV=3
			Unigene42072	960	0.6249	69.1194	-6.78932	gi|126571484|gb|ABO21382.1|	574	1e-163	plastid fructose 1,6 bisphosphate aldolase class 1 [Gossypium arboreum]	sp|Q944G9|ALFC2_ARATH	483	1e-135	Probable fructose-bisphosphate aldolase 2, chloroplastic OS=Arabidopsis thaliana GN=FBA2 PE=1 SV=1
			Unigene53096	270	38.5143	233.764	-2.60158	gi|4827253|dbj|BAA77603.1|	178	2e-44	plastidic aldolase [Nicotiana paniculata]	sp|Q40677|ALFC_ORYSJ	177	2e-44	Fructose-bisphosphate aldolase, chloroplastic OS=Oryza sativa subsp. japonica GN=Os11g0171300 PE=1 SV=2
			Unigene83189	476	0.6302	46.5131	-6.20568	gi|4827253|dbj|BAA77603.1|	210	5e-54	plastidic aldolase [Nicotiana paniculata]	sp|Q944G9|ALFC2_ARATH	205	1e-52	Probable fructose-bisphosphate aldolase 2, chloroplastic OS=Arabidopsis thaliana GN=FBA2 PE=1 SV=1
			Unigene77925	232	0	1.9941	/	gi|4827253|dbj|BAA77603.1|	119	1e-26	plastidic aldolase [Nicotiana paniculata]	sp|Q01516|ALFC1_PEA	116	4e-26	Fructose-bisphosphate aldolase 1, chloroplastic (Fragment) OS=Pisum sativum PE=1 SV=1
			Unigene36274	800	17.2481	94.5091	-2.45402	gi|4827251|dbj|BAA77604.1|	207	9e-53	plastidic aldolase NPALDP1 [Nicotiana paniculata]	sp|Q40677|ALFC_ORYSJ	199	2e-50	Fructose-bisphosphate aldolase, chloroplastic OS=Oryza sativa subsp. japonica GN=Os11g0171300 PE=1 SV=2
					332.63	866.047	-1.38053
cytosol	Enolase	ENO	Unigene18078	1549	44.3141	41.6424	0.0897126	gi|75315965|sp|Q9ZW34.1|ENO3_ARATH	779	0	RecName: Full=Cytosolic enolase 3; AltName: Full=2-phospho-D-glycerate hydro-lyase 3; AltName: Full=2-phosphoglycerate dehydratase 3	sp|Q9ZW34|ENO3_ARATH	779	0	Cytosolic enolase 3 OS=Arabidopsis thaliana GN=ENO3 PE=2 SV=1
			Unigene9782	622	154.565	77.5658	0.994722	gi|289600010|gb|ADD12953.1|	238	5e-62	2-phospho-D-glycerate hydrolase [Citrus trifoliata]	sp|P42896|ENO_RICCO	232	1e-60	Enolase OS=Ricinus communis PE=2 SV=1
			Unigene20283	1043	84.6983	44.7994	0.918854	gi|192910834|gb|ACF06525.1|	624	1e-178	enolase [Elaeis guineensis]	sp|Q42971|ENO_ORYSJ	612	1e-174	Enolase OS=Oryza sativa subsp. japonica GN=ENO1 PE=1 SV=2
			Unigene69013	600	24.8306	18.1748	0.45018	gi|192910834|gb|ACF06525.1|	335	2e-91	enolase [Elaeis guineensis]	sp|P26301|ENO1_MAIZE	333	6e-91	Enolase 1 OS=Zea mays GN=ENO1 PE=2 SV=1
			Unigene43847	1617	93.991	70.2592	0.419835	gi|158144895|gb|ABW21688.1|	831	0	enolase [Gossypium hirsutum]	sp|P42896|ENO_RICCO	807	0	Enolase OS=Ricinus communis PE=2 SV=1
					402.399	252.442	0.672677
plastid	Enolase	ENO	Unigene16748	422	255.185	304.61	-0.255419	gi|133711722|gb|ABO36543.1|	261	1e-69	plastid enolase [Helianthus annuus]	sp|Q9C9C4|ENO1_ARATH	256	3e-68	Enolase 1, chloroplastic OS=Arabidopsis thaliana GN=ENO1 PE=1 SV=1
			Unigene45316	443	215.665	190.065	0.182295	gi|133711722|gb|ABO36543.1|	268	1e-71	plastid enolase [Helianthus annuus]	sp|Q9C9C4|ENO1_ARATH	266	4e-71	Enolase 1, chloroplastic OS=Arabidopsis thaliana GN=ENO1 PE=1 SV=1
					470.85	494.676	-0.0712152
plastid	triosephosphate isomerase	TPI	Unigene24765	318	111.466	88.536	0.332265	gi|295687231|gb|ADG27841.1|	214	3e-55	triosephosphate isomerase [Gossypium hirsutum]	sp|Q9SKP6|TPIC_ARATH	198	1e-50	Triosephosphate isomerase, chloroplastic OS=Arabidopsis thaliana GN=TIM PE=1 SV=1
			Unigene16544	300	60.9933	60.5827	0.0097449	gi|295687231|gb|ADG27841.1|	192	8e-49	triosephosphate isomerase [Gossypium hirsutum]	sp|P46225|TPIC_SECCE	181	2e-45	Triosephosphate isomerase, chloroplastic OS=Secale cereale PE=1 SV=1
			Unigene45977	581	49.5643	44.4773	0.156232	gi|295687231|gb|ADG27841.1|	201	5e-51	triosephosphate isomerase [Gossypium hirsutum]	sp|P48496|TPIC_SPIOL	194	3e-49	Triosephosphate isomerase, chloroplastic OS=Spinacia oleracea GN=TPIP1 PE=1 SV=1
			Unigene42202	305	47.208	46.1548	0.0325507	gi|295687231|gb|ADG27841.1|	115	1e-25	triosephosphate isomerase [Gossypium hirsutum]	sp|P48496|TPIC_SPIOL	73.2	5e-13	Triosephosphate isomerase, chloroplastic OS=Spinacia oleracea GN=TPIP1 PE=1 SV=1
					269.231	239.751	0.167311
cytosol	triosephosphate isomerase	TPI	Unigene79097	250	330.964	333.888	-0.0126912	gi|261280336|gb|ACM67308.2|	140	5e-33	triosphosphate isomerase-like protein type I [Dimocarpus longan]	sp|P21820|TPIS_COPJA	138	1e-32	Triosephosphate isomerase, cytosolic OS=Coptis japonica PE=2 SV=1
			Unigene47934	523	119.968	102.484	0.227247	gi|261280336|gb|ACM67308.2|	314	4e-85	triosphosphate isomerase-like protein type I [Dimocarpus longan]	sp|P21820|TPIS_COPJA	305	8e-83	Triosephosphate isomerase, cytosolic OS=Coptis japonica PE=2 SV=1
			Unigene83761	946	1.744	0.9082	0.941318	gi|261280336|gb|ACM67308.2|	443	1e-123	triosphosphate isomerase-like protein type I [Dimocarpus longan]	sp|P21820|TPIS_COPJA	426	1e-118	Triosephosphate isomerase, cytosolic OS=Coptis japonica PE=2 SV=1
			Unigene58973	1004	0.2988	0.0658	2.18302	gi|261280336|gb|ACM67308.2|	358	8e-98	triosphosphate isomerase-like protein type I [Dimocarpus longan]	sp|P21820|TPIS_COPJA	339	2e-92	Triosephosphate isomerase, cytosolic OS=Coptis japonica PE=2 SV=1
			Unigene21082	653	141.715	173.07	-0.288359	gi|211906460|gb|ACJ11723.1|	372	1e-102	triosephosphate isomerase [Gossypium hirsutum]	sp|P48495|TPIS_PETHY	334	3e-91	Triosephosphate isomerase, cytosolic OS=Petunia hybrida GN=TPIP1 PE=2 SV=1
					594.689	610.416	-0.0376557
cytosol	6-phosphofructokinase	PFK	Unigene65722	274	9.6705	45.3466	-2.22933	gi|226529008|ref|NP_001147976.1|	105	2e-22	6-phosphofructokinase 2 [Zea mays] >gi|195614956|gb|ACG29308.1| 6-phosphofructokinase 2 [Zea mays]	sp|Q9M076|K6PF6_ARATH	102	6e-22	6-phosphofructokinase 6 OS=Arabidopsis thaliana GN=PFK6 PE=1 SV=1
			Unigene21021	282	8.687	81.7926	-3.23504	gi|4539423|emb|CAB38956.1|	144	4e-34	pyrophosphate-dependent phosphofructo-1-kinase [Arabidopsis thaliana] >gi|7269478|emb|CAB79482.1| pyrophosphate-dependent phosphofructo-1-kinase [Arabidopsis thaliana]	sp|Q94AA4|K6PF3_ARATH	144	2e-34	6-phosphofructokinase 3 OS=Arabidopsis thaliana GN=PFK3 PE=1 SV=1
			Unigene16461	330	3.636	2.6036	0.481844	gi|4539423|emb|CAB38956.1|	189	7e-48	pyrophosphate-dependent phosphofructo-1-kinase [Arabidopsis thaliana] >gi|7269478|emb|CAB79482.1| pyrophosphate-dependent phosphofructo-1-kinase [Arabidopsis thaliana]	sp|Q94AA4|K6PF3_ARATH	189	4e-48	6-phosphofructokinase 3 OS=Arabidopsis thaliana GN=PFK3 PE=1 SV=1
			Unigene35317	767	9.3862	73.0698	-2.96066	gi|297798682|ref|XP_002867225.1|	448	1e-125	phosphofructokinase family protein [Arabidopsis lyrata subsp. lyrata] >gi|297313061|gb|EFH43484.1| phosphofructokinase family protein [Arabidopsis lyrata subsp. lyrata]	sp|Q9M076|K6PF6_ARATH	448	2e-125	6-phosphofructokinase 6 OS=Arabidopsis thaliana GN=PFK6 PE=1 SV=1
			Unigene22216	359	2.3674	1.4728	0.684742	gi|297799378|ref|XP_002867573.1|	90.5	5e-18	phosphofructokinase family protein [Arabidopsis lyrata subsp. lyrata] >gi|297313409|gb|EFH43832.1| phosphofructokinase family protein [Arabidopsis lyrata subsp. lyrata]	sp|Q94AA4|K6PF3_ARATH	90.5	3e-18	6-phosphofructokinase 3 OS=Arabidopsis thaliana GN=PFK3 PE=1 SV=1
					33.7471	204.285	-2.59775
plastid	6-phosphofructokinase	PFK	Unigene10899	700	3.3568	8.875	-1.40266	gi|297793715|ref|XP_002864742.1|	294	1e-116	phosphofructokinase family protein [Arabidopsis lyrata subsp. lyrata] >gi|297310577|gb|EFH41001.1| phosphofructokinase family protein [Arabidopsis lyrata subsp. lyrata]	sp|Q9FKG3|K6PF4_ARATH	294	1e-115	6-phosphofructokinase 4, chloroplastic OS=Arabidopsis thaliana GN=PFK4 PE=1 SV=1
			Unigene256	1991	19.36	13.6097	0.508444	gi|297821473|ref|XP_002878619.1|	875	0	phosphofructokinase family protein [Arabidopsis lyrata subsp. lyrata] >gi|297324458|gb|EFH54878.1| phosphofructokinase family protein [Arabidopsis lyrata subsp. lyrata]	sp|Q8VYN6|K6PF5_ARATH	866	0	6-phosphofructokinase 5, chloroplastic OS=Arabidopsis thaliana GN=PFK5 PE=1 SV=1
					22.7168	22.484	0.0148609
cytosol	Phosphofructokinase, pyrophosphate-dependant	PFP	Unigene5139	418	297.814	440.971	-0.566269	gi|17064794|gb|AAL32551.1|	256	4e-68	Similar to pyrophosphate-dependent phosphofuctokinase beta subunit [Arabidopsis thaliana] >gi|20259824|gb|AAM13259.1| similar to pyrophosphate-dependent phosphofuctokinase beta subunit [Arabidopsis thaliana]	sp|Q41141|PFPB_RICCO	256	3e-68	Pyrophosphate--fructose 6-phosphate 1-phosphotransferase subunit beta OS=Ricinus communis GN=PFP-BETA PE=3 SV=1
			Unigene75330	205	300.699	301.759	-0.00507482	gi|2499488|sp|Q41140.1|PFPA_RICCO	136	9e-32	RecName: Full=Pyrophosphate--fructose 6-phosphate 1-phosphotransferase subunit alpha; Short=PFP; AltName: Full=6-phosphofructokinase, pyrophosphate dependent; AltName: Full=PPi-PFK; AltName: Full=Pyrophosphate-dependent 6-phosphofructose-1-kinase >gi|483547|emb|CAA83682.1| pyrophosphate-dependent phosphofructokinase alpha subunit [Ricinus communis]	sp|Q41140|PFPA_RICCO	136	5e-32	Pyrophosphate--fructose 6-phosphate 1-phosphotransferase subunit alpha OS=Ricinus communis GN=PFP-ALPHA PE=3 SV=1
			Unigene54298	1799	6.9475	8.9271	-0.361698	gi|2499489|sp|Q41141.1|PFPB_RICCO	553	1e-156	RecName: Full=Pyrophosphate--fructose 6-phosphate 1-phosphotransferase subunit beta; Short=PFP; AltName: Full=6-phosphofructokinase, pyrophosphate dependent; AltName: Full=PPi-PFK; AltName: Full=Pyrophosphate-dependent 6-phosphofructose-1-kinase >gi|483536|emb|CAA83683.1| pyrophosphate-dependent phosphofructokinase beta subunit [Ricinus communis]	sp|Q41141|PFPB_RICCO	553	2e-156	Pyrophosphate--fructose 6-phosphate 1-phosphotransferase subunit beta OS=Ricinus communis GN=PFP-BETA PE=3 SV=1
			Unigene83811	1356	1.2904	1.8033	-0.482821	gi|2499489|sp|Q41141.1|PFPB_RICCO	756	0	RecName: Full=Pyrophosphate--fructose 6-phosphate 1-phosphotransferase subunit beta; Short=PFP; AltName: Full=6-phosphofructokinase, pyrophosphate dependent; AltName: Full=PPi-PFK; AltName: Full=Pyrophosphate-dependent 6-phosphofructose-1-kinase >gi|483536|emb|CAA83683.1| pyrophosphate-dependent phosphofructokinase beta subunit [Ricinus communis]	sp|Q41141|PFPB_RICCO	756	0	Pyrophosphate--fructose 6-phosphate 1-phosphotransferase subunit beta OS=Ricinus communis GN=PFP-BETA PE=3 SV=1
			Unigene45048	332	136.732	255.602	-0.902549	gi|162955861|gb|ABY25306.1|	200	4e-51	pyrophosphate-dependent phosphofructokinase beta subunit [Citrus sinensis x Poncirus trifoliata]	sp|Q41141|PFPB_RICCO	188	8e-48	Pyrophosphate--fructose 6-phosphate 1-phosphotransferase subunit beta OS=Ricinus communis GN=PFP-BETA PE=3 SV=1
			Unigene78647	242	0.6198	1.9117	-1.62498	gi|162955861|gb|ABY25306.1|	139	1e-32	pyrophosphate-dependent phosphofructokinase beta subunit [Citrus sinensis x Poncirus trifoliata]	sp|Q41141|PFPB_RICCO	134	2e-31	Pyrophosphate--fructose 6-phosphate 1-phosphotransferase subunit beta OS=Ricinus communis GN=PFP-BETA PE=3 SV=1
			Unigene16680	289	74.5593	71.3501	0.0634729	gi|87240804|gb|ABD32662.1|	85.9	1e-16	Pyrophosphate-dependent phosphofructokinase PfpB [Medicago truncatula]	sp|Q41141|PFPB_RICCO	79	9e-15	Pyrophosphate--fructose 6-phosphate 1-phosphotransferase subunit beta OS=Ricinus communis GN=PFP-BETA PE=3 SV=1
					818.662	1082.32	-0.402791
Plastid	Pyruvate kinase	PK	Unigene27366	200	76.9916	92.8568	-0.270307	gi|15081612|gb|AAK82461.1|	124	3e-28	AT5g52920/MXC20_15 [Arabidopsis thaliana] >gi|20147129|gb|AAM10281.1| AT5g52920/MXC20_15 [Arabidopsis thaliana]	sp|P55964|KPYG_RICCO	116	4e-26	Pyruvate kinase isozyme G, chloroplastic (Fragment) OS=Ricinus communis PE=2 SV=1
			Unigene27367	200	63.2431	69.3948	-0.133919	gi|15081612|gb|AAK82461.1|	123	8e-28	AT5g52920/MXC20_15 [Arabidopsis thaliana] >gi|20147129|gb|AAM10281.1| AT5g52920/MXC20_15 [Arabidopsis thaliana]	sp|P55964|KPYG_RICCO	115	8e-26	Pyruvate kinase isozyme G, chloroplastic (Fragment) OS=Ricinus communis PE=2 SV=1
			Unigene44822	730	46.5703	34.9464	0.414266	gi|169705|gb|AAA33871.1|	427	1e-119	ATP:pyruvate phosphotransferase [Ricinus communis]	sp|Q43117|KPYA_RICCO	427	5e-119	Pyruvate kinase isozyme A, chloroplastic OS=Ricinus communis PE=1 SV=1
			Unigene11784	204	73.0312	135.42	-0.890859	gi|115438987|ref|NP_001043773.1|	131	2e-30	Os01g0660300 [Oryza sativa Japonica Group] >gi|113533304|dbj|BAF05687.1| Os01g0660300 [Oryza sativa Japonica Group]	sp|Q40546|KPYG_TOBAC	122	7e-28	Pyruvate kinase isozyme G, chloroplastic OS=Nicotiana tabacum PE=2 SV=1
			Unigene39717	983	48.011	51.0973	-0.0898821	gi|115454545|ref|NP_001050873.1|	338	5e-92	Os03g0672300 [Oryza sativa Japonica Group] >gi|113549344|dbj|BAF12787.1| Os03g0672300 [Oryza sativa Japonica Group]	sp|Q43117|KPYA_RICCO	295	3e-79	Pyruvate kinase isozyme A, chloroplastic OS=Ricinus communis PE=1 SV=1
			Unigene46126	1828	18.2146	33.479	-0.878161	gi|115454545|ref|NP_001050873.1|	577	1e-163	Os03g0672300 [Oryza sativa Japonica Group] >gi|113549344|dbj|BAF12787.1| Os03g0672300 [Oryza sativa Japonica Group]	sp|Q43117|KPYA_RICCO	506	2e-142	Pyruvate kinase isozyme A, chloroplastic OS=Ricinus communis PE=1 SV=1
			Unigene81887	332	272.561	342.395	-0.329086	gi|18403597|ref|NP_566720.1|	64.3	4e-10	PKP-ALPHA; pyruvate kinase [Arabidopsis thaliana] >gi|11994727|dbj|BAB03043.1| pyruvate kinase [Arabidopsis thaliana] >gi|15983775|gb|AAL10484.1| AT3g22960/F5N5_15 [Arabidopsis thaliana] >gi|16604372|gb|AAL24192.1| AT3g22960/F5N5_15 [Arabidopsis thaliana]	sp|Q43117|KPYA_RICCO	57.8	2e-08	Pyruvate kinase isozyme A, chloroplastic OS=Ricinus communis PE=1 SV=1
			Unigene45395	365	143.546	325.2	-1.17982	gi|62320826|dbj|BAD93771.1|	167	5e-41	pyruvate kinase [Arabidopsis thaliana]	sp|Q40546|KPYG_TOBAC	82.8	6e-16	Pyruvate kinase isozyme G, chloroplastic OS=Nicotiana tabacum PE=2 SV=1
			Unigene59668	201	125.608	236.084	-0.910368	gi|62320826|dbj|BAD93771.1|	122	1e-27	pyruvate kinase [Arabidopsis thaliana]	sp|Q40546|KPYG_TOBAC	102	7e-22	Pyruvate kinase isozyme G, chloroplastic OS=Nicotiana tabacum PE=2 SV=1
			Unigene6979	578	63.8339	121.432	-0.927758	gi|62320826|dbj|BAD93771.1|	174	6e-43	pyruvate kinase [Arabidopsis thaliana]	sp|Q40546|KPYG_TOBAC	68.6	3e-11	Pyruvate kinase isozyme G, chloroplastic OS=Nicotiana tabacum PE=2 SV=1
			Unigene61004	211	356.359	297.25	0.261657	gi|298364437|gb|ADI79344.1|	135	2e-31	pyruvate kinase [Camellia oleifera]	sp|Q40545|KPYA_TOBAC	132	9e-31	Pyruvate kinase isozyme A, chloroplastic OS=Nicotiana tabacum PE=2 SV=1
			Unigene2600	495	20.1998	12.684	0.671331	gi|298364437|gb|ADI79344.1|	109	1e-23	pyruvate kinase [Camellia oleifera]	sp|Q43117|KPYA_RICCO	108	2e-23	Pyruvate kinase isozyme A, chloroplastic OS=Ricinus communis PE=1 SV=1
			Unigene2601	349	12.3196	8.9004	0.469013	gi|298364437|gb|ADI79344.1|	86.7	8e-17	pyruvate kinase [Camellia oleifera]	sp|Q43117|KPYA_RICCO	86.7	4e-17	Pyruvate kinase isozyme A, chloroplastic OS=Ricinus communis PE=1 SV=1
			Unigene47600	263	76.6076	75.1368	0.0279679	gi|154816302|gb|ABS87384.1|	177	3e-44	pyruvate kinase [Lactuca sativa]	sp|Q43117|KPYA_RICCO	177	1e-44	Pyruvate kinase isozyme A, chloroplastic OS=Ricinus communis PE=1 SV=1
					1397.1	1836.28	-0.394352
cytosol	Pyruvate kinase	PK	Unigene14304	364	46.4235	49.5677	-0.094545	gi|17978970|gb|AAL47446.1|	154	4e-37	At2g36580/F1O11.21 [Arabidopsis thaliana]	sp|Q42954|KPYC_TOBAC	53.9	3e-07	Pyruvate kinase, cytosolic isozyme OS=Nicotiana tabacum PE=2 SV=1
			Unigene16849	364	5.3566	2.5419	1.07541	gi|17978970|gb|AAL47446.1|	53.9	6e-07	At2g36580/F1O11.21 [Arabidopsis thaliana]	--	--	--	--
			Unigene8829	485	91.021	114.193	-0.327204	gi|222424356|dbj|BAH20134.1|	233	7e-61	AT3G52990 [Arabidopsis thaliana]	sp|Q42954|KPYC_TOBAC	99.4	9e-21	Pyruvate kinase, cytosolic isozyme OS=Nicotiana tabacum PE=2 SV=1
			Unigene37312	501	19.6585	14.247	0.464495	gi|222424356|dbj|BAH20134.1|	57.4	8e-08	AT3G52990 [Arabidopsis thaliana]	--	--	--	--
			Unigene34233	1869	58.6346	38.1902	0.61855	gi|14194099|gb|AAK56244.1|AF367255_1	892	0	AT3g52990/F8J2_160 [Arabidopsis thaliana] >gi|21537185|gb|AAM61526.1| pyruvate kinase-like protein [Arabidopsis thaliana] >gi|24111299|gb|AAN46773.1| At3g52990/F8J2_160 [Arabidopsis thaliana]	sp|Q42806|KPYC_SOYBN	389	5e-107	Pyruvate kinase, cytosolic isozyme OS=Glycine max PE=2 SV=1
			Unigene39997	378	107.793	146.692	-0.444537	gi|115484175|ref|NP_001065749.1|	225	1e-58	Os11g0148500 [Oryza sativa Japonica Group] >gi|77548686|gb|ABA91483.1| pyruvate kinase family protein, expressed [Oryza sativa (japonica cultivar-group)] >gi|113644453|dbj|BAF27594.1| Os11g0148500 [Oryza sativa Japonica Group]	sp|Q42806|KPYC_SOYBN	93.2	4e-19	Pyruvate kinase, cytosolic isozyme OS=Glycine max PE=2 SV=1
			Unigene8830	1258	18.0425	13.3441	0.435197	gi|115484175|ref|NP_001065749.1|	672	0	Os11g0148500 [Oryza sativa Japonica Group] >gi|77548686|gb|ABA91483.1| pyruvate kinase family protein, expressed [Oryza sativa (japonica cultivar-group)] >gi|113644453|dbj|BAF27594.1| Os11g0148500 [Oryza sativa Japonica Group]	sp|Q42806|KPYC_SOYBN	293	2e-78	Pyruvate kinase, cytosolic isozyme OS=Glycine max PE=2 SV=1
			Unigene70332	263	0.5703	2.5129	-2.13956	gi|115487322|ref|NP_001066148.1|	107	2e-33	Os12g0145700 [Oryza sativa Japonica Group] >gi|77553678|gb|ABA96474.1| pyruvate kinase family protein, expressed [Oryza sativa (japonica cultivar-group)] >gi|113648655|dbj|BAF29167.1| Os12g0145700 [Oryza sativa Japonica Group]	sp|O44006|KPYK_EIMTE	67	1e-14	Pyruvate kinase OS=Eimeria tenella GN=PYK PE=2 SV=1
			Unigene80513	280	0	3.5406	/	gi|115487322|ref|NP_001066148.1|	82.8	1e-15	Os12g0145700 [Oryza sativa Japonica Group] >gi|77553678|gb|ABA96474.1| pyruvate kinase family protein, expressed [Oryza sativa (japonica cultivar-group)] >gi|113648655|dbj|BAF29167.1| Os12g0145700 [Oryza sativa Japonica Group]	--	--	--	--
			Unigene11201	300	10.6655	14.9805	-0.490134	gi|225462751|ref|XP_002270689.1|	84.3	4e-16	PREDICTED: similar to pyruvate kinase family protein [Vitis vinifera]	--	--	--	--
			Unigene35796	445	6.7408	9.5051	-0.495782	gi|225462751|ref|XP_002270689.1|	153	7e-37	PREDICTED: similar to pyruvate kinase family protein [Vitis vinifera]	--	--	--	--
			Unigene55367	248	3.427	0	/	gi|91806377|gb|ABE65916.1|	107	3e-23	pyruvate kinase [Arabidopsis thaliana]	sp|Q42954|KPYC_TOBAC	99.4	6e-21	Pyruvate kinase, cytosolic isozyme OS=Nicotiana tabacum PE=2 SV=1
			Unigene25959	488	3.2783	3.2503	0.012375	gi|73811195|gb|AAZ86534.1|	132	1e-57	pyruvate kinase [Capsicum annuum]	sp|Q42806|KPYC_SOYBN	159	8e-39	Pyruvate kinase, cytosolic isozyme OS=Glycine max PE=2 SV=1
			Unigene82625	386	645.266	570.499	0.177669	gi|22296818|gb|AAM94348.1|	247	3e-65	pyruvate kinase [Glycine max]	sp|Q42806|KPYC_SOYBN	247	2e-65	Pyruvate kinase, cytosolic isozyme OS=Glycine max PE=2 SV=1
			Unigene4245	1717	25.8271	31.9481	-0.306844	gi|59668642|emb|CAI53675.1|	882	0	pyruvate kinase [Glycine max]	sp|Q42954|KPYC_TOBAC	869	0	Pyruvate kinase, cytosolic isozyme OS=Nicotiana tabacum PE=2 SV=1
			Unigene42788	1719	17.6828	17.378	0.0250847	gi|59668642|emb|CAI53675.1|	888	0	pyruvate kinase [Glycine max]	sp|Q42954|KPYC_TOBAC	871	0	Pyruvate kinase, cytosolic isozyme OS=Nicotiana tabacum PE=2 SV=1
			Unigene68958	570	4.2978	0	/	gi|59668642|emb|CAI53675.1|	217	6e-56	pyruvate kinase [Glycine max]	sp|Q42954|KPYC_TOBAC	217	4e-56	Pyruvate kinase, cytosolic isozyme OS=Nicotiana tabacum PE=2 SV=1
			Unigene79229	253	3.9521	3.1347	0.334292	gi|22296820|gb|AAM94349.1|	146	8e-35	pyruvate kinase [Glycine max]	sp|Q42806|KPYC_SOYBN	144	1e-34	Pyruvate kinase, cytosolic isozyme OS=Glycine max PE=2 SV=1
			Unigene60849	209	1.6745	0	/	gi|59668642|emb|CAI53675.1|	131	2e-30	pyruvate kinase [Glycine max]	sp|Q42954|KPYC_TOBAC	128	1e-29	Pyruvate kinase, cytosolic isozyme OS=Nicotiana tabacum PE=2 SV=1
			Unigene24639	435	27.4683	51.201	-0.898404	gi|92870921|gb|ABE80121.1|	152	9e-37	Pyruvate kinase [Medicago truncatula]	sp|P22200|KPYC_SOLTU	65.5	1e-10	Pyruvate kinase, cytosolic isozyme OS=Solanum tuberosum PE=2 SV=1
			Unigene32888	409	18.3354	18.4212	-0.00673531	gi|92870921|gb|ABE80121.1|	134	4e-31	Pyruvate kinase [Medicago truncatula]	sp|O65595|KPYC_ARATH	55.8	8e-08	Probable pyruvate kinase, cytosolic isozyme OS=Arabidopsis thaliana GN=At4g26390 PE=2 SV=1
			Unigene22780	508	9.9399	9.6273	0.0461001	gi|92870921|gb|ABE80121.1|	286	6e-77	Pyruvate kinase [Medicago truncatula]	sp|Q42806|KPYC_SOYBN	97.8	3e-20	Pyruvate kinase, cytosolic isozyme OS=Glycine max PE=2 SV=1
			Unigene25958	1764	24.7989	28.5492	-0.203174	gi|239056192|emb|CAQ58629.1|	920	0	pyruvate kinase [Vitis vinifera]	sp|Q42806|KPYC_SOYBN	917	0	Pyruvate kinase, cytosolic isozyme OS=Glycine max PE=2 SV=1
			Unigene39182	333	2.5523	3.5724	-0.485096	gi|239056192|emb|CAQ58629.1|	153	7e-37	pyruvate kinase [Vitis vinifera]	sp|P22200|KPYC_SOLTU	148	9e-36	Pyruvate kinase, cytosolic isozyme OS=Solanum tuberosum PE=2 SV=1
			Unigene60083	203	1.4777	0	/	gi|239056192|emb|CAQ58629.1|	85.9	1e-16	pyruvate kinase [Vitis vinifera]	sp|P22200|KPYC_SOLTU	83.2	5e-16	Pyruvate kinase, cytosolic isozyme OS=Solanum tuberosum PE=2 SV=1
			Unigene12262	1545	28.1523	17.2819	0.703991	gi|297819540|ref|XP_002877653.1|	365	1e-171	pyruvate kinase family protein [Arabidopsis lyrata subsp. lyrata] >gi|297323491|gb|EFH53912.1| pyruvate kinase family protein [Arabidopsis lyrata subsp. lyrata]	sp|O08309|KPYK_CLOAB	127	2e-28	Pyruvate kinase OS=Clostridium acetobutylicum GN=pyk PE=3 SV=2
					1183.04	1164.18	0.0231817
Hexoses-P
plastid/cytosyl	Phosphoglucoisomerase	PGI	Unigene34123	1184	55.0193	66.2019	-0.266935	gi|145334127|ref|NP_001078444.1|	705	0	PGI1 (PHOSPHOGLUCOSE ISOMERASE 1); glucose-6-phosphate isomerase [Arabidopsis thaliana]	sp|B2J5F1|G6PI_NOSP7	514	5e-145	Glucose-6-phosphate isomerase OS=Nostoc punctiforme (strain ATCC 29133 / PCC 73102) GN=pgi PE=3 SV=1
			Unigene34124	2140	14.9984	23.1625	-0.626982	gi|30686602|ref|NP_194193.2|	993	0	PGI1 (PHOSPHOGLUCOSE ISOMERASE 1); glucose-6-phosphate isomerase [Arabidopsis thaliana] >gi|110742488|dbj|BAE99162.1| glucose-6-phosphate isomerase [Arabidopsis thaliana]	sp|B2J5F1|G6PI_NOSP7	666	0	Glucose-6-phosphate isomerase OS=Nostoc punctiforme (strain ATCC 29133 / PCC 73102) GN=pgi PE=3 SV=1
			Unigene10904	357	30.6689	22.2152	0.465229	gi|51340062|gb|AAU00727.1|	85.1	2e-16	glucose-6-phosphate isomerase [Solanum lycopersicum]	--	--	--	--
			Unigene637	926	187.614	146.526	0.356612	gi|225458305|ref|XP_002282774.1|	469	1e-131	PREDICTED: similar to glucose-6-phosphate isomerase [Vitis vinifera]	sp|P54239|G6PI1_CLAWI	462	1e-129	Glucose-6-phosphate isomerase, cytosolic 1 OS=Clarkia williamsonii GN=PGIC1 PE=3 SV=1
			Unigene19592	990	91.0507	98.0005	-0.106119	gi|225458305|ref|XP_002282774.1|	588	1e-167	PREDICTED: similar to glucose-6-phosphate isomerase [Vitis vinifera]	sp|Q9FXM5|G6PI_ARAGE	574	3e-163	Glucose-6-phosphate isomerase, cytosolic OS=Arabis gemmifera GN=PGIC PE=3 SV=2
			Unigene41543	244	12.2937	18.6895	-0.604309	gi|224063299|ref|XP_002301084.1|	63.2	9e-10	predicted protein [Populus trichocarpa] >gi|222842810|gb|EEE80357.1| predicted protein [Populus trichocarpa]	--	--	--	--
			Unigene58170	492	6.5034	12.4927	-0.941819	gi|115479643|ref|NP_001063415.1|	313	7e-85	Os09g0465600 [Oryza sativa Japonica Group] >gi|113631648|dbj|BAF25329.1| Os09g0465600 [Oryza sativa Japonica Group]	sp|B2J5F1|G6PI_NOSP7	182	9e-46	Glucose-6-phosphate isomerase OS=Nostoc punctiforme (strain ATCC 29133 / PCC 73102) GN=pgi PE=3 SV=1
			Unigene15795	247	11.3348	26.2221	-1.21002	gi|224063299|ref|XP_002301084.1|	59.3	1e-08	predicted protein [Populus trichocarpa] >gi|222842810|gb|EEE80357.1| predicted protein [Populus trichocarpa]	--	--	--	--
					409.484	413.511	-0.0141186
Plastid	Hexokinase	HXK,	Unigene11524	1157	13.7841	4.0557	1.76498	gi|67003902|gb|AAY60842.1|	525	1e-148	plastidic hexokinase [Solanum lycopersicum]	sp|Q6Q8A5|HXK2_TOBAC	517	7e-146	Hexokinase-2, chloroplastic OS=Nicotiana tabacum GN=HXK2 PE=2 SV=1
			Unigene28264	738	7.384	2.597	1.50756	gi|67003902|gb|AAY60842.1|	360	7e-99	plastidic hexokinase [Solanum lycopersicum]	sp|Q6Q8A5|HXK2_TOBAC	355	1e-97	Hexokinase-2, chloroplastic OS=Nicotiana tabacum GN=HXK2 PE=2 SV=1
					21.1681	6.6527	1.66988
non- plastid	Hexokinase	HXK,	Unigene34636	369	57.5818	54.9857	0.0665564	gi|11066213|gb|AAG28503.1|AF196966_1	130	4e-30	hexokinase [Citrus sinensis]	sp|Q9SEK3|HXK1_SPIOL	127	3e-29	Hexokinase-1 OS=Spinacia oleracea GN=HXK1 PE=2 SV=1
			Unigene32153	1154	9.2278	10.5951	-0.199339	gi|11066213|gb|AAG28503.1|AF196966_1	598	1e-170	hexokinase [Citrus sinensis]	sp|Q9SEK2|HXK1_TOBAC	580	9e-165	Hexokinase-1 OS=Nicotiana tabacum GN=HXK1 PE=2 SV=1
			Unigene32526	758	4.7488	7.7599	-0.708475	gi|11066213|gb|AAG28503.1|AF196966_1	213	2e-54	hexokinase [Citrus sinensis]	sp|Q9SEK3|HXK1_SPIOL	192	2e-48	Hexokinase-1 OS=Spinacia oleracea GN=HXK1 PE=2 SV=1
			Unigene53658	284	2.1124	0.6981	1.59738	gi|11066213|gb|AAG28503.1|AF196966_1	140	3e-33	hexokinase [Citrus sinensis]	sp|Q9SEK2|HXK1_TOBAC	122	5e-28	Hexokinase-1 OS=Nicotiana tabacum GN=HXK1 PE=2 SV=1
			Unigene27775	795	1.9495	3.5747	-0.874718	gi|11066213|gb|AAG28503.1|AF196966_1	475	1e-133	hexokinase [Citrus sinensis]	sp|Q42525|HXK1_ARATH	442	1e-123	Hexokinase-1 OS=Arabidopsis thaliana GN=HXK1 PE=1 SV=2
			Unigene16313	296	58.9463	86.1853	-0.548041	gi|67003900|gb|AAY60841.1|	187	4e-47	hexokinase [Solanum lycopersicum]	sp|Q42525|HXK1_ARATH	179	4e-45	Hexokinase-1 OS=Arabidopsis thaliana GN=HXK1 PE=1 SV=2
			Unigene46423	1083	22.666	41.9853	-0.889354	gi|209978718|gb|ACJ04704.1|	350	2e-95	hexokinase 1 [Cucumis melo]	sp|Q9SEK3|HXK1_SPIOL	324	8e-88	Hexokinase-1 OS=Spinacia oleracea GN=HXK1 PE=2 SV=1
			Unigene34635	375	71.1922	66.9715	0.0881719	gi|209978720|gb|ACJ04705.1|	54.3	4e-07	hexokinase 2 [Cucumis melo]	sp|Q9SEK3|HXK1_SPIOL	50.4	3e-06	Hexokinase-1 OS=Spinacia oleracea GN=HXK1 PE=2 SV=1
			Unigene17682	809	18.2304	35.4551	-0.959647	gi|45387415|gb|AAS60198.1|	365	1e-116	hexokinase 6 [Nicotiana tabacum]	sp|Q9LPS1|HXK3_ARATH	332	2e-104	Hexokinase-3 OS=Arabidopsis thaliana GN=At1g50460 PE=1 SV=1
			Unigene52490	212	11.3195	29.6159	-1.38756	gi|45387415|gb|AAS60198.1|	104	3e-22	hexokinase 6 [Nicotiana tabacum]	sp|Q9LPS1|HXK3_ARATH	104	1e-22	Hexokinase-3 OS=Arabidopsis thaliana GN=At1g50460 PE=1 SV=1
			Unigene26301	819	6.0433	13.557	-1.16563	gi|45387415|gb|AAS60198.1|	226	3e-58	hexokinase 6 [Nicotiana tabacum]	sp|Q9LPS1|HXK3_ARATH	210	1e-53	Hexokinase-3 OS=Arabidopsis thaliana GN=At1g50460 PE=1 SV=1
			Unigene54483	252	2.1823	2.6226	-0.265148	gi|45387415|gb|AAS60198.1|	78.6	2e-14	hexokinase 6 [Nicotiana tabacum]	sp|Q2KNB4|HXK3_ORYSJ	74.7	2e-13	Hexokinase-3 OS=Oryza sativa subsp. japonica GN=HXK3 PE=2 SV=1
			Unigene16601	319	8.7765	7.8728	0.156769	gi|115442149|ref|NP_001045354.1|	51.2	4e-06	Os01g0940100 [Oryza sativa Japonica Group] >gi|113534885|dbj|BAF07268.1| Os01g0940100 [Oryza sativa Japonica Group]	sp|Q2KNB4|HXK3_ORYSJ	51.2	2e-06	Hexokinase-3 OS=Oryza sativa subsp. japonica GN=HXK3 PE=2 SV=1
					274.977	361.879	-0.396197
Plastid	phosphoglucomutase	PGM	Unigene51973	657	102.424	76.552	0.420043	gi|15242191|ref|NP_199995.1|	418	1e-116	PGM (PHOSPHOGLUCOMUTASE); phosphoglucomutase [Arabidopsis thaliana] >gi|12585323|sp|Q9SCY0.2|PGMP_ARATH RecName: Full=Phosphoglucomutase, chloroplastic; Short=PGM; AltName: Full=Glucose phosphomutase; Flags: Precursor >gi|12004570|gb|AAG44095.1|AF216580_1 phosphoglucomutase precursor [Arabidopsis thaliana] >gi|10177881|dbj|BAB11251.1| phosphoglucomutase [Arabidopsis thaliana] >gi|20466484|gb|AAM2…	sp|Q9SCY0|PGMP_ARATH	418	1e-116	Phosphoglucomutase, chloroplastic OS=Arabidopsis thaliana GN=PGMP PE=1 SV=2
			Unigene20681	1068	43.3941	51.4242	-0.244949	gi|6686811|emb|CAB64725.1|	635	0	phosphoglucomutase [Arabidopsis thaliana]	sp|Q9SCY0|PGMP_ARATH	635	0	Phosphoglucomutase, chloroplastic OS=Arabidopsis thaliana GN=PGMP PE=1 SV=2
			Unigene32095	818	52.4393	72.7963	-0.473217	gi|18418333|ref|NP_568350.1|	437	1e-122	phosphoglucosamine mutase family protein [Arabidopsis thaliana] >gi|30686401|ref|NP_850839.1| phosphoglucosamine mutase family protein [Arabidopsis thaliana] >gi|16974562|gb|AAL31254.1| AT5g17530/K10A8_10 [Arabidopsis thaliana] >gi|22136534|gb|AAM91053.1| AT5g17530/K10A8_10 [Arabidopsis thaliana]	sp|P40390|PGM_NEIGO	112	3e-24	Phosphoglucomutase OS=Neisseria gonorrhoeae GN=pgm PE=3 SV=1
					198.257	200.773	-0.0181862
cytosyl	phosphoglucomutase	PGM	Unigene37929	1093	41.9899	77.7604	-0.888993	gi|16649113|gb|AAL24408.1|	542	1e-153	phosphoglucomutase [Arabidopsis thaliana] >gi|20148521|gb|AAM10151.1| phosphoglucomutase [Arabidopsis thaliana]	sp|O49299|PGMC1_ARATH	542	2e-153	Probable phosphoglucomutase, cytoplasmic 1 OS=Arabidopsis thaliana GN=At1g23190 PE=1 SV=1
			Unigene49790	202	76.2293	97.1723	-0.350199	gi|162459678|ref|NP_001105405.1|	140	6e-33	phosphoglucomutase, cytoplasmic 2 [Zea mays] >gi|12585310|sp|P93805.2|PGMC2_MAIZE RecName: Full=Phosphoglucomutase, cytoplasmic 2; Short=PGM 2; AltName: Full=Glucose phosphomutase 2 >gi|3294469|gb|AAC50049.1| phosphoglucomutase 2 [Zea mays]	sp|P93805|PGMC2_MAIZE	140	3e-33	Phosphoglucomutase, cytoplasmic 2 OS=Zea mays PE=2 SV=2
			Unigene51482	244	29.3001	36.8372	-0.330258	gi|12585296|sp|Q9SM60.1|PGMC_PEA	64.3	4e-10	RecName: Full=Phosphoglucomutase, cytoplasmic; Short=PGM; AltName: Full=Glucose phosphomutase >gi|6272281|emb|CAB60127.1| cytosolic phosphoglucomutase [Pisum sativum]	sp|Q9SM60|PGMC_PEA	64.3	2e-10	Phosphoglucomutase, cytoplasmic OS=Pisum sativum GN=PGM1 PE=2 SV=1
			Unigene1959	798	157.439	106.258	0.567222	gi|12585316|sp|Q9M4G4.1|PGMC_SOLTU	343	2e-93	RecName: Full=Phosphoglucomutase, cytoplasmic; Short=PGM; AltName: Full=Glucose phosphomutase >gi|8250624|emb|CAB93681.1| cytosolic phosphoglucomutase [Solanum tuberosum]	sp|Q9M4G4|PGMC_SOLTU	343	1e-93	Phosphoglucomutase, cytoplasmic OS=Solanum tuberosum GN=PGM1 PE=2 SV=1
			Unigene21670	236	90.6681	107.537	-0.246162	gi|12585316|sp|Q9M4G4.1|PGMC_SOLTU	141	2e-33	RecName: Full=Phosphoglucomutase, cytoplasmic; Short=PGM; AltName: Full=Glucose phosphomutase >gi|8250624|emb|CAB93681.1| cytosolic phosphoglucomutase [Solanum tuberosum]	sp|Q9M4G4|PGMC_SOLTU	141	1e-33	Phosphoglucomutase, cytoplasmic OS=Solanum tuberosum GN=PGM1 PE=2 SV=1
			Unigene24782	302	53.9676	56.6801	-0.0707488	gi|12585316|sp|Q9M4G4.1|PGMC_SOLTU	180	5e-45	RecName: Full=Phosphoglucomutase, cytoplasmic; Short=PGM; AltName: Full=Glucose phosphomutase >gi|8250624|emb|CAB93681.1| cytosolic phosphoglucomutase [Solanum tuberosum]	sp|Q9M4G4|PGMC_SOLTU	180	3e-45	Phosphoglucomutase, cytoplasmic OS=Solanum tuberosum GN=PGM1 PE=2 SV=1
			Unigene52945	248	39.3102	26.6493	0.560806	gi|12585316|sp|Q9M4G4.1|PGMC_SOLTU	61.2	3e-09	RecName: Full=Phosphoglucomutase, cytoplasmic; Short=PGM; AltName: Full=Glucose phosphomutase >gi|8250624|emb|CAB93681.1| cytosolic phosphoglucomutase [Solanum tuberosum]	sp|Q9M4G4|PGMC_SOLTU	61.2	2e-09	Phosphoglucomutase, cytoplasmic OS=Solanum tuberosum GN=PGM1 PE=2 SV=1
			Unigene36261	479	67.0073	58.3636	0.199249	gi|26185954|emb|CAB43705.2|	281	3e-75	cytosolic phosphoglucomutase [Arabidopsis thaliana]	sp|Q9ZSQ4|PGMC_POPTN	281	2e-75	Phosphoglucomutase, cytoplasmic OS=Populus tremula GN=PGM1 PE=2 SV=1
			Unigene10401	494	60.5197	68.4984	-0.178665	gi|115454931|ref|NP_001051066.1|	96.7	1e-19	Os03g0712700 [Oryza sativa Japonica Group] >gi|13324798|gb|AAK18846.1|AC082645_16 phosphoglucomutase [Oryza sativa Japonica Group] >gi|17981609|gb|AAL51086.1|AF455812_1 phosphoglucomutase [Oryza sativa] >gi|113549537|dbj|BAF12980.1| Os03g0712700 [Oryza sativa Japonica Group]	sp|Q9M4G4|PGMC_SOLTU	96.7	6e-20	Phosphoglucomutase, cytoplasmic OS=Solanum tuberosum GN=PGM1 PE=2 SV=1
			Unigene39089	200	39.4957	46.9241	-0.248633	gi|115454931|ref|NP_001051066.1|	138	2e-32	Os03g0712700 [Oryza sativa Japonica Group] >gi|13324798|gb|AAK18846.1|AC082645_16 phosphoglucomutase [Oryza sativa Japonica Group] >gi|17981609|gb|AAL51086.1|AF455812_1 phosphoglucomutase [Oryza sativa] >gi|113549537|dbj|BAF12980.1| Os03g0712700 [Oryza sativa Japonica Group]	sp|P93805|PGMC2_MAIZE	137	3e-32	Phosphoglucomutase, cytoplasmic 2 OS=Zea mays PE=2 SV=2
					655.927	682.68	-0.0576747
plastid	Fructokinase	FRK	Unigene45415	762	20.7326	27.1473	-0.388908	gi|297792499|ref|XP_002864134.1|	306	2e-82	pfkB-type carbohydrate kinase family protein [Arabidopsis lyrata subsp. lyrata] >gi|297309969|gb|EFH40393.1| pfkB-type carbohydrate kinase family protein [Arabidopsis lyrata subsp. lyrata]	sp|Q6XZ78|SCRK2_MAIZE	244	5e-64	Fructokinase-2 OS=Zea mays GN=FRK2 PE=1 SV=1
			Unigene10303	1902	12.5118	14.2466	-0.187328	gi|297843468|ref|XP_002889615.1|	521	1e-146	pfkB-type carbohydrate kinase family protein [Arabidopsis lyrata subsp. lyrata] >gi|297335457|gb|EFH65874.1| pfkB-type carbohydrate kinase family protein [Arabidopsis lyrata subsp. lyrata]	sp|Q0JGZ6|SCRK1_ORYSJ	83.6	5e-15	Fructokinase-1 OS=Oryza sativa subsp. japonica GN=FRK1 PE=1 SV=2
					33.2444	41.3939	-0.316307
cytosyl	Fructokinase	FRK	Unigene58052	878	2.961	2.1829	0.439838	gi|45550051|gb|AAS67872.1|	451	1e-126	fructokinase [Citrus unshiu]	sp|Q6XZ78|SCRK2_MAIZE	357	8e-98	Fructokinase-2 OS=Zea mays GN=FRK2 PE=1 SV=1
			Unigene73426	1038	0.7225	1.4008	-0.955181	gi|45550051|gb|AAS67872.1|	286	1e-117	fructokinase [Citrus unshiu]	sp|Q6XZ78|SCRK2_MAIZE	242	3e-92	Fructokinase-2 OS=Zea mays GN=FRK2 PE=1 SV=1
			Unigene13421	410	253.631	200.044	0.342413	gi|211906444|gb|ACJ11715.1|	270	4e-72	fructokinase [Gossypium hirsutum]	sp|Q9M1B9|SCRK4_ARATH	242	5e-64	Probable fructokinase-4 OS=Arabidopsis thaliana GN=At3g59480 PE=2 SV=1
			Unigene44122	1283	96.2483	17.5142	2.45824	gi|211906444|gb|ACJ11715.1|	606	1e-172	fructokinase [Gossypium hirsutum]	sp|Q42896|SCRK2_SOLLC	538	4e-152	Fructokinase-2 OS=Solanum lycopersicum GN=FRK2 PE=2 SV=2
			Unigene2758	569	13.7946	25.9018	-0.908949	gi|2102691|gb|AAB57733.1|	201	3e-51	fructokinase [Solanum lycopersicum]	sp|P37829|SCRK_SOLTU	177	5e-44	Fructokinase OS=Solanum tuberosum PE=2 SV=1
			Unigene3597	331	2.4167	7.1881	-1.57257	gi|2102691|gb|AAB57733.1|	101	3e-21	fructokinase [Solanum lycopersicum]	sp|Q42896|SCRK2_SOLLC	88.2	1e-17	Fructokinase-2 OS=Solanum lycopersicum GN=FRK2 PE=2 SV=2
			Unigene992	1016	19.7813	24.914	-0.332819	gi|38604456|gb|AAR24912.1|	481	1e-135	fructokinase 3 [Solanum lycopersicum]	sp|Q9M1B9|SCRK4_ARATH	358	3e-98	Probable fructokinase-4 OS=Arabidopsis thaliana GN=At3g59480 PE=2 SV=1
			Unigene20597	511	4.3048	11.1228	-1.3695	gi|38604456|gb|AAR24912.1|	129	1e-29	fructokinase 3 [Solanum lycopersicum]	sp|Q0JGZ6|SCRK1_ORYSJ	100	6e-21	Fructokinase-1 OS=Oryza sativa subsp. japonica GN=FRK1 PE=1 SV=2
			Unigene82759	402	1.2436	5.7541	-2.21007	gi|38604456|gb|AAR24912.1|	56.6	9e-08	fructokinase 3 [Solanum lycopersicum]	--	--	--	--
			Unigene16689	254	5.3144	8.0661	-0.601964	gi|255541994|ref|XP_002512061.1|	76.6	8e-14	fructokinase, putative [Ricinus communis] >gi|223549241|gb|EEF50730.1| fructokinase, putative [Ricinus communis]	--	--	--	--
			Unigene50029	341	4.6916	6.202	-0.402654	gi|255541994|ref|XP_002512061.1|	59.7	1e-08	fructokinase, putative [Ricinus communis] >gi|223549241|gb|EEF50730.1| fructokinase, putative [Ricinus communis]	--	--	--	--
			Unigene9621	1253	26.0546	32.3858	-0.313823	gi|298569778|gb|ADI87417.1|	801	0	fructokinase-like protein 1 [Gossypium hirsutum]	sp|Q7XJ81|SCRK2_SOLHA	154	1e-36	Fructokinase-2 OS=Solanum habrochaites GN=FRK2 PE=2 SV=1
			Unigene9620	332	7.0775	5.3748	0.397029	gi|298569778|gb|ADI87417.1|	229	6e-60	fructokinase-like protein 1 [Gossypium hirsutum]	sp|Q0J8G4|SCRK2_ORYSJ	58.5	1e-08	Fructokinase-2 OS=Oryza sativa subsp. japonica GN=FRK2 PE=1 SV=1
			Unigene67412	331	5.8906	3.594	0.712824	gi|298569786|gb|ADI87421.1|	63.5	7e-10	fructokinase-like protein 1 [Nicotiana tabacum]	--	--	--	--
			Unigene34732	1461	11.1897	11.2638	-0.00952227	gi|186494070|ref|NP_177080.2|	643	0	kinase [Arabidopsis thaliana]	sp|Q42896|SCRK2_SOLLC	167	2e-40	Fructokinase-2 OS=Solanum lycopersicum GN=FRK2 PE=2 SV=2
					521.811	445.697	0.227464
unknown	UDP-glucose pyrophosphorylase	UGP	Unigene80451	278	460.921	508.277	-0.141096	gi|211906436|gb|ACJ11711.1|	196	5e-50	UDP-D-glucose pyrophosphorylase [Gossypium hirsutum]	sp|Q9SDX3|UGPA_MUSAC	176	3e-44	UTP--glucose-1-phosphate uridylyltransferase OS=Musa acuminata GN=UGPA PE=2 SV=1
			Unigene82009	338	231.779	259.668	-0.163918	gi|211906436|gb|ACJ11711.1|	136	7e-32	UDP-D-glucose pyrophosphorylase [Gossypium hirsutum]	sp|P19595|UGPA_SOLTU	111	2e-24	UTP--glucose-1-phosphate uridylyltransferase OS=Solanum tuberosum PE=1 SV=3
			Unigene5214	217	193.527	250.656	-0.373171	gi|211906436|gb|ACJ11711.1|	154	3e-37	UDP-D-glucose pyrophosphorylase [Gossypium hirsutum]	sp|P57751|UGPA1_ARATH	147	2e-35	UTP--glucose-1-phosphate uridylyltransferase 1 OS=Arabidopsis thaliana GN=At5g17310 PE=2 SV=1
			Unigene2115	1192	90.1747	63.0962	0.51517	gi|211906434|gb|ACJ11710.1|	795	0	UDP-D-glucose pyrophosphorylase [Gossypium hirsutum]	sp|Q9SDX3|UGPA_MUSAC	694	0	UTP--glucose-1-phosphate uridylyltransferase OS=Musa acuminata GN=UGPA PE=2 SV=1
			Unigene72172	279	45.8731	55.9043	-0.285311	gi|211906436|gb|ACJ11711.1|	78.2	3e-14	UDP-D-glucose pyrophosphorylase [Gossypium hirsutum]	sp|Q9SDX3|UGPA_MUSAC	67	3e-11	UTP--glucose-1-phosphate uridylyltransferase OS=Musa acuminata GN=UGPA PE=2 SV=1
			Unigene25251	479	21.7095	11.7279	0.888382	gi|211906436|gb|ACJ11711.1|	48.9	6e-08	UDP-D-glucose pyrophosphorylase [Gossypium hirsutum]	sp|O64459|UGPA_PYRPY	47.8	7e-08	UTP--glucose-1-phosphate uridylyltransferase OS=Pyrus pyrifolia PE=2 SV=1
			Unigene72704	350	10.9988	6.9867	0.654663	gi|211906436|gb|ACJ11711.1|	85.5	4e-24	UDP-D-glucose pyrophosphorylase [Gossypium hirsutum]	sp|O64459|UGPA_PYRPY	81.3	4e-23	UTP--glucose-1-phosphate uridylyltransferase OS=Pyrus pyrifolia PE=2 SV=1
			Unigene47591	752	9.374	12.6556	-0.433039	gi|211906436|gb|ACJ11711.1|	84.7	2e-23	UDP-D-glucose pyrophosphorylase [Gossypium hirsutum]	sp|O64459|UGPA_PYRPY	84.3	2e-23	UTP--glucose-1-phosphate uridylyltransferase OS=Pyrus pyrifolia PE=2 SV=1
			Unigene67075	315	1.7458	1.6785	0.0567158	gi|211906434|gb|ACJ11710.1|	138	2e-32	UDP-D-glucose pyrophosphorylase [Gossypium hirsutum]	sp|P19595|UGPA_SOLTU	111	1e-24	UTP--glucose-1-phosphate uridylyltransferase OS=Solanum tuberosum PE=1 SV=3
			Unigene81314	306	0.4901	0.8639	-0.817788	gi|211906434|gb|ACJ11710.1|	132	2e-30	UDP-D-glucose pyrophosphorylase [Gossypium hirsutum]	sp|P19595|UGPA_SOLTU	105	1e-22	UTP--glucose-1-phosphate uridylyltransferase OS=Solanum tuberosum PE=1 SV=3
			Unigene51647	271	38.1877	34.3865	0.151266	gi|224482653|gb|ACN50183.1|	121	2e-27	UDP-glucose pyrophosphorylase [Annona cherimola]	sp|Q9M9P3|UGPA2_ARATH	117	2e-26	Probable UTP--glucose-1-phosphate uridylyltransferase 2 OS=Arabidopsis thaliana GN=At3g03250 PE=1 SV=1
			Unigene46633	1575	7.1738	9.9031	-0.465143	gi|18410414|ref|NP_567031.1|	681	0	UGP3 (UDP-GLUCOSE PYROPHOSPHORYLASE 3) [Arabidopsis thaliana]	--	--	--	--
			Unigene83541	605	1.4048	5.7897	-2.04312	gi|18410414|ref|NP_567031.1|	161	4e-39	UGP3 (UDP-GLUCOSE PYROPHOSPHORYLASE 3) [Arabidopsis thaliana]	--	--	--	--
			Unigene11572	501	23.4505	26.911	-0.198577	gi|192338746|gb|ACF04278.1|	124	5e-28	UTP-glucose 1 phosphate uridylyltransferase [Eucalyptus grandis]	sp|Q43772|UGPA_HORVU	122	9e-28	UTP--glucose-1-phosphate uridylyltransferase OS=Hordeum vulgare PE=2 SV=1
			Unigene38624	255	14.9003	18.1424	-0.284024	gi|192338746|gb|ACF04278.1|	108	2e-23	UTP-glucose 1 phosphate uridylyltransferase [Eucalyptus grandis]	sp|P19595|UGPA_SOLTU	105	7e-23	UTP--glucose-1-phosphate uridylyltransferase OS=Solanum tuberosum PE=1 SV=3
			Unigene1002	1650	33.7539	44.1803	-0.388349	gi|297823295|ref|XP_002879530.1|	839	0	UTP--glucose-1-phosphate uridylyltransferase family protein [Arabidopsis lyrata subsp. lyrata] >gi|297325369|gb|EFH55789.1| UTP--glucose-1-phosphate uridylyltransferase family protein [Arabidopsis lyrata subsp. lyrata]	sp|O64765|UAP1_ARATH	835	0	Probable UDP-N-acetylglucosamine pyrophosphorylase OS=Arabidopsis thaliana GN=At2g35020 PE=2 SV=1
			Unigene3326	592	8.9517	6.2518	0.51789	gi|297823295|ref|XP_002879530.1|	162	1e-72	UTP--glucose-1-phosphate uridylyltransferase family protein [Arabidopsis lyrata subsp. lyrata] >gi|297325369|gb|EFH55789.1| UTP--glucose-1-phosphate uridylyltransferase family protein [Arabidopsis lyrata subsp. lyrata]	sp|O64765|UAP1_ARATH	158	2e-72	Probable UDP-N-acetylglucosamine pyrophosphorylase OS=Arabidopsis thaliana GN=At2g35020 PE=2 SV=1
			Unigene56085	246	4.8775	3.2239	0.597335	gi|297823295|ref|XP_002879530.1|	141	2e-33	UTP--glucose-1-phosphate uridylyltransferase family protein [Arabidopsis lyrata subsp. lyrata] >gi|297325369|gb|EFH55789.1| UTP--glucose-1-phosphate uridylyltransferase family protein [Arabidopsis lyrata subsp. lyrata]	sp|O64765|UAP1_ARATH	138	9e-33	Probable UDP-N-acetylglucosamine pyrophosphorylase OS=Arabidopsis thaliana GN=At2g35020 PE=2 SV=1
			Unigene67518	336	2.5295	1.5736	0.684783	gi|297823295|ref|XP_002879530.1|	215	1e-55	UTP--glucose-1-phosphate uridylyltransferase family protein [Arabidopsis lyrata subsp. lyrata] >gi|297325369|gb|EFH55789.1| UTP--glucose-1-phosphate uridylyltransferase family protein [Arabidopsis lyrata subsp. lyrata]	sp|O64765|UAP1_ARATH	213	4e-55	Probable UDP-N-acetylglucosamine pyrophosphorylase OS=Arabidopsis thaliana GN=At2g35020 PE=2 SV=1
					1201.82	1321.88	-0.137363
Oxidative Pentose Phosphate Pathway
Plastid	Glucose-6-Phosphate dehydrogenase	G6PDH	Unigene19179	1786	14.948	7.771	0.94378	gi|18391021|ref|NP_563844.1|	759	0	G6PD4 (GLUCOSE-6-PHOSPHATE DEHYDROGENASE 4); glucose-6-phosphate dehydrogenase [Arabidopsis thaliana] >gi|25452977|sp|Q93ZW0.1|G6PD4_ARATH RecName: Full=Glucose-6-phosphate 1-dehydrogenase 4, chloroplastic; Short=G6PD4; Short=G6PDH4; Flags: Precursor	sp|Q93ZW0|G6PD4_ARATH	759	0	Glucose-6-phosphate 1-dehydrogenase 4, chloroplastic OS=Arabidopsis thaliana GN=At1g09420 PE=2 SV=1
			Unigene81321	306	4.0845	7.9913	-0.968271	gi|3021532|emb|CAA04994.1|	198	1e-50	glucose-6-phosphate dehydrogenase [Nicotiana tabacum]	sp|Q43727|G6PD1_ARATH	196	3e-50	Glucose-6-phosphate 1-dehydrogenase 1, chloroplastic OS=Arabidopsis thaliana GN=APG1 PE=2 SV=2
			Unigene5367	835	1.7363	7.5984	-2.12968	gi|3021532|emb|CAA04994.1|	226	1e-119	glucose-6-phosphate dehydrogenase [Nicotiana tabacum]	sp|Q43839|G6PDC_SOLTU	226	5e-118	Glucose-6-phosphate 1-dehydrogenase, chloroplastic OS=Solanum tuberosum PE=1 SV=1
			Unigene39058	708	39.6143	45.087	-0.18669	gi|3023817|sp|Q43793.1|G6PDC_TOBAC	270	2e-71	RecName: Full=Glucose-6-phosphate 1-dehydrogenase, chloroplastic; Short=G6PD; Flags: Precursor >gi|1480344|emb|CAA67782.1| glucose-6-phosphate dehydrogenase [Nicotiana tabacum]	sp|Q43793|G6PDC_TOBAC	270	9e-72	Glucose-6-phosphate 1-dehydrogenase, chloroplastic OS=Nicotiana tabacum PE=2 SV=1
			Unigene80396	277	48.0092	83.5076	-0.798597	gi|297807327|ref|XP_002871547.1|	158	2e-38	glucose-6-phosphate dehydrogenase 2 [Arabidopsis lyrata subsp. lyrata] >gi|297317384|gb|EFH47806.1| glucose-6-phosphate dehydrogenase 2 [Arabidopsis lyrata subsp. lyrata]	sp|Q9FY99|G6PD2_ARATH	158	1e-38	Glucose-6-phosphate 1-dehydrogenase 2, chloroplastic OS=Arabidopsis thaliana GN=At5g13110 PE=2 SV=2
			Unigene63130	232	3.2324	3.4185	-0.0807577	gi|297807327|ref|XP_002871547.1|	89.7	9e-18	glucose-6-phosphate dehydrogenase 2 [Arabidopsis lyrata subsp. lyrata] >gi|297317384|gb|EFH47806.1| glucose-6-phosphate dehydrogenase 2 [Arabidopsis lyrata subsp. lyrata]	sp|Q9FY99|G6PD2_ARATH	89.7	5e-18	Glucose-6-phosphate 1-dehydrogenase 2, chloroplastic OS=Arabidopsis thaliana GN=At5g13110 PE=2 SV=2
					111.625	155.374	-0.477087
cytosyl	Glucose-6-Phosphate dehydrogenase	G6PDH	Unigene28057	475	5.5783	11.9658	-1.10102	gi|3021510|emb|CAA04993.1|	114	6e-30	glucose-6-phosphate dehydrogenase [Nicotiana tabacum]	sp|P37830|G6PD_SOLTU	115	7e-30	Glucose-6-phosphate 1-dehydrogenase, cytoplasmic isoform OS=Solanum tuberosum GN=G6PDH PE=2 SV=1
			Unigene51691	282	53.8948	47.5756	0.179924	gi|85700176|gb|ABC74528.1|	67.8	1e-19	glucose-6-phosphate dehydrogenase [Populus trichocarpa]	sp|P37830|G6PD_SOLTU	67.8	8e-19	Glucose-6-phosphate 1-dehydrogenase, cytoplasmic isoform OS=Solanum tuberosum GN=G6PDH PE=2 SV=1
			Unigene11510	395	21.1369	23.4244	-0.148248	gi|85700172|gb|ABC74526.1|	82	2e-15	glucose-6-phosphate dehydrogenase [Populus trichocarpa] >gi|85700178|gb|ABC74529.1| glucose-6-phosphate dehydrogenase [Populus trichocarpa]	sp|P37830|G6PD_SOLTU	80.1	4e-15	Glucose-6-phosphate 1-dehydrogenase, cytoplasmic isoform OS=Solanum tuberosum GN=G6PDH PE=2 SV=1
			Unigene70111	660	19.7706	35.2481	-0.834189	gi|85700172|gb|ABC74526.1|	215	2e-78	glucose-6-phosphate dehydrogenase [Populus trichocarpa] >gi|85700178|gb|ABC74529.1| glucose-6-phosphate dehydrogenase [Populus trichocarpa]	sp|Q9LK23|G6PD5_ARATH	209	5e-76	Glucose-6-phosphate 1-dehydrogenase, cytoplasmic isoform 1 OS=Arabidopsis thaliana GN=ACG9 PE=2 SV=1
			Unigene57	630	19.4423	8.4973	1.19412	gi|85700172|gb|ABC74526.1|	223	1e-57	glucose-6-phosphate dehydrogenase [Populus trichocarpa] >gi|85700178|gb|ABC74529.1| glucose-6-phosphate dehydrogenase [Populus trichocarpa]	sp|P37830|G6PD_SOLTU	217	4e-56	Glucose-6-phosphate 1-dehydrogenase, cytoplasmic isoform OS=Solanum tuberosum GN=G6PDH PE=2 SV=1
			Unigene60112	204	2.6958	1.6199	0.734809	gi|3023815|sp|Q42919.1|G6PD_MEDSA	100	4e-21	RecName: Full=Glucose-6-phosphate 1-dehydrogenase, cytoplasmic isoform; Short=G6PD >gi|603219|gb|AAB41552.1| glucose-6-phosphate dehydrogenase [Medicago sativa]	sp|Q42919|G6PD_MEDSA	100	2e-21	Glucose-6-phosphate 1-dehydrogenase, cytoplasmic isoform OS=Medicago sativa PE=2 SV=1
					122.519	128.331	-0.0668689
cytosyl	6-phosphogluconate dehydrogenase	6GPDH	Unigene80182	272	255.303	384.636	-0.591282	gi|297801396|ref|XP_002868582.1|	171	2e-42	6-phosphogluconate dehydrogenase family protein [Arabidopsis lyrata subsp. lyrata] >gi|297314418|gb|EFH44841.1| 6-phosphogluconate dehydrogenase family protein [Arabidopsis lyrata subsp. lyrata]	sp|P21577|6PGD_SYNE7	125	1e-28	6-phosphogluconate dehydrogenase, decarboxylating OS=Synechococcus elongatus (strain PCC 7942) GN=gnd PE=1 SV=4
			Unigene38146	359	194.129	254.972	-0.393323	gi|21536725|gb|AAM61057.1|	211	2e-54	6-phosphogluconate dehydrogenase [Arabidopsis thaliana]	sp|P96789|6PGD_LACLM	109	6e-24	6-phosphogluconate dehydrogenase, decarboxylating OS=Lactococcus lactis subsp. cremoris (strain MG1363) GN=gnd PE=1 SV=3
			Unigene4634	213	170.169	251.329	-0.562608	gi|222875454|gb|ACM68927.1|	143	5e-34	6-phosphogluconate dehydrogenase [Cucumis sativus]	sp|P52208|6PGD_SYNY3	90.9	2e-18	6-phosphogluconate dehydrogenase, decarboxylating OS=Synechocystis sp. (strain PCC 6803) GN=gnd PE=3 SV=1
			Unigene17333	215	89.9902	69.4716	0.373345	gi|2529229|dbj|BAA22812.1|	120	4e-27	6-phosphogluconate dehydrogenase [Glycine max]	sp|O13287|6PGD_CANAL	57.4	3e-08	6-phosphogluconate dehydrogenase, decarboxylating OS=Candida albicans GN=DOR14 PE=3 SV=1
			Unigene3400	448	82.5803	55.9112	0.56266	gi|2529229|dbj|BAA22812.1|	138	2e-32	6-phosphogluconate dehydrogenase [Glycine max]	sp|P21577|6PGD_SYNE7	94.4	2e-19	6-phosphogluconate dehydrogenase, decarboxylating OS=Synechococcus elongatus (strain PCC 7942) GN=gnd PE=1 SV=4
			Unigene23615	750	75.3251	62.6536	0.265733	gi|2529229|dbj|BAA22812.1|	453	1e-126	6-phosphogluconate dehydrogenase [Glycine max]	sp|P21577|6PGD_SYNE7	277	5e-74	6-phosphogluconate dehydrogenase, decarboxylating OS=Synechococcus elongatus (strain PCC 7942) GN=gnd PE=1 SV=4
			Unigene17334	1131	47.7401	42.0149	0.184301	gi|2529229|dbj|BAA22812.1|	492	1e-153	6-phosphogluconate dehydrogenase [Glycine max]	sp|P80859|6PGD2_BACSU	283	3e-84	6-phosphogluconate dehydrogenase, decarboxylating 2 OS=Bacillus subtilis GN=yqjI PE=1 SV=4
			Unigene29404	802	26.1193	34.1164	-0.385349	gi|2529229|dbj|BAA22812.1|	375	1e-103	6-phosphogluconate dehydrogenase [Glycine max]	sp|P21577|6PGD_SYNE7	226	1e-58	6-phosphogluconate dehydrogenase, decarboxylating OS=Synechococcus elongatus (strain PCC 7942) GN=gnd PE=1 SV=4
			Unigene76743	218	228.415	258.298	-0.177375	gi|297801396|ref|XP_002868582.1|	142	2e-33	6-phosphogluconate dehydrogenase family protein [Arabidopsis lyrata subsp. lyrata] >gi|297314418|gb|EFH44841.1| 6-phosphogluconate dehydrogenase family protein [Arabidopsis lyrata subsp. lyrata]	sp|P21577|6PGD_SYNE7	97.8	2e-20	6-phosphogluconate dehydrogenase, decarboxylating OS=Synechococcus elongatus (strain PCC 7942) GN=gnd PE=1 SV=4
			Unigene22716	356	70.3575	111.388	-0.662819	gi|297803134|ref|XP_002869451.1|	136	8e-32	6-phosphogluconate dehydrogenase NAD-binding domain-containing protein [Arabidopsis lyrata subsp. lyrata] >gi|297315287|gb|EFH45710.1| 6-phosphogluconate dehydrogenase NAD-binding domain-containing protein [Arabidopsis lyrata subsp. lyrata]	sp|O34948|YKWC_BACSU	71.2	2e-12	Uncharacterized oxidoreductase ykwC OS=Bacillus subtilis GN=ykwC PE=3 SV=1
			Unigene59460	985	6.649	1.6774	1.98691	gi|297838943|ref|XP_002887353.1|	375	1e-103	6-phosphogluconate dehydrogenase NAD-binding domain-containing protein [Arabidopsis lyrata subsp. lyrata] >gi|297333194|gb|EFH63612.1| 6-phosphogluconate dehydrogenase NAD-binding domain-containing protein [Arabidopsis lyrata subsp. lyrata]	sp|O34948|YKWC_BACSU	232	3e-60	Uncharacterized oxidoreductase ykwC OS=Bacillus subtilis GN=ykwC PE=3 SV=1
			Unigene48712	787	60.7303	62.7312	-0.0467667	gi|15233455|ref|NP_194641.1|	346	2e-94	6-phosphogluconate dehydrogenase NAD-binding domain-containing protein [Arabidopsis thaliana]	sp|O34948|YKWC_BACSU	199	1e-50	Uncharacterized oxidoreductase ykwC OS=Bacillus subtilis GN=ykwC PE=3 SV=1
			Unigene59964	203	3.6942	1.3023	1.5042	gi|15233455|ref|NP_194641.1|	74.7	3e-13	6-phosphogluconate dehydrogenase NAD-binding domain-containing protein [Arabidopsis thaliana]	--	--	--	--
			Unigene67742	350	2.8568	0.5665	2.33425	gi|102139759|gb|ABF69966.1|	77	7e-30	6-phosphogluconate dehydrogenase NAD-binding domain-containing protein [Musa acuminata]	sp|P0ABQ2|GARR_ECOLI	45.1	3e-10	2-hydroxy-3-oxopropionate reductase OS=Escherichia coli (strain K12) GN=garR PE=1 SV=1
			Unigene7465	218	119.941	84.8866	0.498716	gi|166361881|gb|ABY87039.1|	144	2e-34	phosphogluconate dehydrogenase [Robinia neomexicana]	sp|P21577|6PGD_SYNE7	92.8	6e-19	6-phosphogluconate dehydrogenase, decarboxylating OS=Synechococcus elongatus (strain PCC 7942) GN=gnd PE=1 SV=4
					1434	1675.95	-0.224938
plastid	Transketolase	TKT	Unigene2724	302	136.575	196.301	-0.523381	gi|75140229|sp|Q7SIC9.1|TKTC_MAIZE	166	8e-41	RecName: Full=Transketolase, chloroplastic; Short=TK >gi|28948382|pdb|1ITZ|A Chain A, Maize Transketolase In Complex With Tpp >gi|28948383|pdb|1ITZ|B Chain B, Maize Transketolase In Complex With Tpp >gi|28948384|pdb|1ITZ|C Chain C, Maize Transketolase In Complex With Tpp	sp|Q7SIC9|TKTC_MAIZE	166	4e-41	Transketolase, chloroplastic OS=Zea mays PE=1 SV=1
			Unigene6007	391	40.2769	50.0325	-0.312913	gi|75140229|sp|Q7SIC9.1|TKTC_MAIZE	267	3e-71	RecName: Full=Transketolase, chloroplastic; Short=TK >gi|28948382|pdb|1ITZ|A Chain A, Maize Transketolase In Complex With Tpp >gi|28948383|pdb|1ITZ|B Chain B, Maize Transketolase In Complex With Tpp >gi|28948384|pdb|1ITZ|C Chain C, Maize Transketolase In Complex With Tpp	sp|Q7SIC9|TKTC_MAIZE	267	2e-71	Transketolase, chloroplastic OS=Zea mays PE=1 SV=1
			Unigene39778	422	33.2902	67.9696	-1.02979	gi|75140229|sp|Q7SIC9.1|TKTC_MAIZE	262	1e-69	RecName: Full=Transketolase, chloroplastic; Short=TK >gi|28948382|pdb|1ITZ|A Chain A, Maize Transketolase In Complex With Tpp >gi|28948383|pdb|1ITZ|B Chain B, Maize Transketolase In Complex With Tpp >gi|28948384|pdb|1ITZ|C Chain C, Maize Transketolase In Complex With Tpp	sp|Q7SIC9|TKTC_MAIZE	262	6e-70	Transketolase, chloroplastic OS=Zea mays PE=1 SV=1
			Unigene40213	504	88.78	55.2064	0.685399	gi|2501353|sp|Q42676.1|TKTC_CRAPL	125	2e-28	RecName: Full=Transketolase, chloroplastic; Short=TK >gi|664901|emb|CAA86607.1| transketolase [Craterostigma plantagineum]	sp|Q42676|TKTC_CRAPL	125	1e-28	Transketolase, chloroplastic (Fragment) OS=Craterostigma plantagineum GN=TKT3 PE=1 SV=1
			Unigene16009	481	35.5471	60.0446	-0.756303	gi|2501353|sp|Q42676.1|TKTC_CRAPL	139	2e-32	RecName: Full=Transketolase, chloroplastic; Short=TK >gi|664901|emb|CAA86607.1| transketolase [Craterostigma plantagineum]	sp|Q42676|TKTC_CRAPL	139	1e-32	Transketolase, chloroplastic (Fragment) OS=Craterostigma plantagineum GN=TKT3 PE=1 SV=1
			Unigene31387	497	28.0653	70.0796	-1.32021	gi|2501356|sp|Q43848.1|TKTC_SOLTU	267	5e-71	RecName: Full=Transketolase, chloroplastic; Short=TK; Flags: Precursor >gi|1658322|emb|CAA90427.1| transketolase precursor [Solanum tuberosum]	sp|Q43848|TKTC_SOLTU	267	3e-71	Transketolase, chloroplastic OS=Solanum tuberosum PE=2 SV=1
			Unigene2723	273	84.0568	119.108	-0.50283	gi|3559814|emb|CAA75777.1|	153	5e-37	transketolase 1 [Capsicum annuum]	sp|Q7SIC9|TKTC_MAIZE	153	4e-37	Transketolase, chloroplastic OS=Zea mays PE=1 SV=1
			Unigene33098	339	83.3242	61.6063	0.435658	gi|3559814|emb|CAA75777.1|	214	2e-55	transketolase 1 [Capsicum annuum]	sp|Q43848|TKTC_SOLTU	213	2e-55	Transketolase, chloroplastic OS=Solanum tuberosum PE=2 SV=1
			Unigene11027	417	43.1608	67.6752	-0.648906	gi|3559814|emb|CAA75777.1|	139	1e-32	transketolase 1 [Capsicum annuum]	sp|Q42676|TKTC_CRAPL	138	9e-33	Transketolase, chloroplastic (Fragment) OS=Craterostigma plantagineum GN=TKT3 PE=1 SV=1
			Unigene8968	530	37.3544	56.2391	-0.590295	gi|3559814|emb|CAA75777.1|	337	6e-92	transketolase 1 [Capsicum annuum]	sp|Q43848|TKTC_SOLTU	335	1e-91	Transketolase, chloroplastic OS=Solanum tuberosum PE=2 SV=1
			Unigene66235	286	4.8946	1.3865	1.81974	gi|3559814|emb|CAA75777.1|	162	1e-39	transketolase 1 [Capsicum annuum]	sp|Q42676|TKTC_CRAPL	157	2e-38	Transketolase, chloroplastic (Fragment) OS=Craterostigma plantagineum GN=TKT3 PE=1 SV=1
			Unigene53197	291	26.6294	34.5214	-0.374471	gi|15983513|gb|AAL11624.1|AF424631_1	88.6	2e-17	AT3g60750/T4C21_160 [Arabidopsis thaliana] >gi|23308407|gb|AAN18173.1| At3g60750/T4C21_160 [Arabidopsis thaliana]	sp|Q43848|TKTC_SOLTU	70.9	2e-12	Transketolase, chloroplastic OS=Solanum tuberosum PE=2 SV=1
			Unigene53200	291	18.3829	31.3418	-0.769724	gi|15983513|gb|AAL11624.1|AF424631_1	86.3	1e-16	AT3g60750/T4C21_160 [Arabidopsis thaliana] >gi|23308407|gb|AAN18173.1| At3g60750/T4C21_160 [Arabidopsis thaliana]	sp|Q43848|TKTC_SOLTU	72.4	8e-13	Transketolase, chloroplastic OS=Solanum tuberosum PE=2 SV=1
			Unigene35643	387	15.373	57.5515	-1.90445	gi|15983513|gb|AAL11624.1|AF424631_1	63.2	9e-10	AT3g60750/T4C21_160 [Arabidopsis thaliana] >gi|23308407|gb|AAN18173.1| At3g60750/T4C21_160 [Arabidopsis thaliana]	sp|Q43848|TKTC_SOLTU	55.5	1e-07	Transketolase, chloroplastic OS=Solanum tuberosum PE=2 SV=1
			Unigene73839	580	6.8096	20.2829	-1.57462	gi|15983513|gb|AAL11624.1|AF424631_1	296	8e-80	AT3g60750/T4C21_160 [Arabidopsis thaliana] >gi|23308407|gb|AAN18173.1| At3g60750/T4C21_160 [Arabidopsis thaliana]	sp|Q43848|TKTC_SOLTU	294	2e-79	Transketolase, chloroplastic OS=Solanum tuberosum PE=2 SV=1
			Unigene71130	355	2.1124	4.0957	-0.955227	gi|297605106|ref|NP_001056677.2|	95.1	2e-19	Os06g0129000 [Oryza sativa Japonica Group] >gi|255676683|dbj|BAF18591.2| Os06g0129000 [Oryza sativa Japonica Group]	--	--	--	--
			Unigene45331	539	17.8088	15.6949	0.182294	gi|115466160|ref|NP_001056679.1|	176	1e-43	Os06g0129200 [Oryza sativa Japonica Group] >gi|113594719|dbj|BAF18593.1| Os06g0129200 [Oryza sativa Japonica Group]	--	--	--	--
			Unigene36759	357	12.4636	7.9605	0.64679	gi|115466160|ref|NP_001056679.1|	118	2e-26	Os06g0129200 [Oryza sativa Japonica Group] >gi|113594719|dbj|BAF18593.1| Os06g0129200 [Oryza sativa Japonica Group]	--	--	--	--
			Unigene19468	413	12.2263	11.8418	0.0460995	gi|115466160|ref|NP_001056679.1|	135	1e-31	Os06g0129200 [Oryza sativa Japonica Group] >gi|113594719|dbj|BAF18593.1| Os06g0129200 [Oryza sativa Japonica Group]	--	--	--	--
			Unigene30908	230	80.2086	74.7107	0.102442	gi|115466168|ref|NP_001056683.1|	113	8e-25	Os06g0129700 [Oryza sativa Japonica Group] >gi|113594723|dbj|BAF18597.1| Os06g0129700 [Oryza sativa Japonica Group]	sp|Q9SZ63|NUD14_ARATH	105	9e-23	Nudix hydrolase 14, chloroplastic OS=Arabidopsis thaliana GN=NUDT14 PE=1 SV=2
			Unigene38014	1682	20.8657	23.3791	-0.164086	gi|115466174|ref|NP_001056686.1|	513	1e-176	Os06g0130000 [Oryza sativa Japonica Group] >gi|113594726|dbj|BAF18600.1| Os06g0130000 [Oryza sativa Japonica Group]	sp|Q54KQ7|SPAST_DICDI	330	1e-89	Spastin OS=Dictyostelium discoideum GN=DDB_G0287165 PE=3 SV=1
					828.205	1087.03	-0.39233
unknown	Transaldolase	TAL	Unigene80035	269	727.616	716.92	0.0213651	gi|217795376|gb|ACK56136.1|	168	2e-41	transaldolase [Dimocarpus longan]	sp|Q3SL03|TAL_THIDA	86.3	5e-17	Transaldolase OS=Thiobacillus denitrificans (strain ATCC 25259) GN=tal PE=3 SV=1
			Unigene30935	315	126.018	179.598	-0.511139	gi|295687233|gb|ADG27842.1|	136	9e-32	transaldolase [Gossypium hirsutum]	--	--	--	--
			Unigene77964	232	82.3186	130.756	-0.667589	gi|295687233|gb|ADG27842.1|	154	3e-37	transaldolase [Gossypium hirsutum]	--	--	--	--
			Unigene66443	292	70.7115	104.115	-0.558158	gi|295687233|gb|ADG27842.1|	90.9	3e-21	transaldolase [Gossypium hirsutum]	--	--	--	--
			Unigene40710	371	42.1787	58.7865	-0.47897	gi|33391719|gb|AAQ17460.1|	110	7e-24	transaldolase [Gossypium hirsutum]	--	--	--	--
			Unigene51398	234	22.8608	39.8236	-0.800748	gi|295687233|gb|ADG27842.1|	153	5e-37	transaldolase [Gossypium hirsutum]	sp|Q6MAI4|TAL_PARUW	64.7	2e-10	Transaldolase OS=Protochlamydia amoebophila (strain UWE25) GN=tal PE=3 SV=1
			Unigene3031	355	16.4771	30.9042	-0.907341	gi|33391719|gb|AAQ17460.1|	216	5e-56	transaldolase [Gossypium hirsutum]	sp|B4F2V2|TAL_PROMH	100	4e-21	Transaldolase OS=Proteus mirabilis (strain HI4320) GN=tal PE=3 SV=1
			Unigene39989	311	16.3969	30.1763	-0.879993	gi|33391719|gb|AAQ17460.1|	138	2e-32	transaldolase [Gossypium hirsutum]	--	--	--	--
					1104.58	1291.08	-0.225083
unknown	6-phosphogluconolactonase	6PGL	Unigene74478	722	3.116	3.1123	0.0017141	gi|158513209|sp|A2XI04.2|6PGL1_ORYSI	201	7e-51	RecName: Full=Probable 6-phosphogluconolactonase 1; Short=6PGL 1	sp|Q75IV7|6PGL1_ORYSJ	201	4e-51	Probable 6-phosphogluconolactonase 1 OS=Oryza sativa subsp. japonica GN=Os03g0416500 PE=2 SV=1
			Unigene55057	933	1.0181	0.4959	1.03776	gi|158513209|sp|A2XI04.2|6PGL1_ORYSI	198	7e-60	RecName: Full=Probable 6-phosphogluconolactonase 1; Short=6PGL 1	sp|Q75IV7|6PGL1_ORYSJ	198	4e-60	Probable 6-phosphogluconolactonase 1 OS=Oryza sativa subsp. japonica GN=Os03g0416500 PE=2 SV=1
			Unigene47190	325	183.365	190.137	-0.0523211	gi|226493090|ref|NP_001152205.1|	184	3e-46	LOC100285843 [Zea mays] >gi|195653831|gb|ACG46383.1| 6-phosphogluconolactonase [Zea mays]	sp|Q69NG5|6PGL4_ORYSJ	184	2e-46	Probable 6-phosphogluconolactonase 4, chloroplastic OS=Oryza sativa subsp. japonica GN=Os09g0529100 PE=2 SV=2
			Unigene74333	413	2.5421	9.6015	-1.91724	gi|226501368|ref|NP_001151429.1|	66.2	1e-10	LOC100285062 [Zea mays] >gi|195646774|gb|ACG42855.1| 6-phosphogluconolactonase [Zea mays]	sp|Q6Z4H0|6PGL2_ORYSJ	66.2	6e-11	Probable 6-phosphogluconolactonase 2 OS=Oryza sativa subsp. japonica GN=Os07g0604000 PE=2 SV=1
			Unigene12227	1180	22.7941	31.8129	-0.480951	gi|297849772|ref|XP_002892767.1|	382	1e-105	glucosamine/galactosamine-6-phosphate isomerase family protein [Arabidopsis lyrata subsp. lyrata] >gi|297338609|gb|EFH69026.1| glucosamine/galactosamine-6-phosphate isomerase family protein [Arabidopsis lyrata subsp. lyrata]	sp|Q9LMX8|6PGL1_ARATH	375	3e-103	Probable 6-phosphogluconolactonase 1 OS=Arabidopsis thaliana GN=At1g13700 PE=2 SV=1
			Unigene15284	550	16.2709	18.6254	-0.194977	gi|15222922|ref|NP_172826.1|	202	1e-51	glucosamine/galactosamine-6-phosphate isomerase family protein [Arabidopsis thaliana] >gi|75264051|sp|Q9LMX8.1|6PGL1_ARATH RecName: Full=Probable 6-phosphogluconolactonase 1; Short=6PGL 1 >gi|48596983|gb|AAT46032.1| At1g13700 [Arabidopsis thaliana] >gi|52627127|gb|AAU84690.1| At1g13700 [Arabidopsis thaliana] >gi|108937162|gb|ABG23393.1| 6-phosphogluconolactonase [Mangifera indica]	sp|Q9LMX8|6PGL1_ARATH	202	8e-52	Probable 6-phosphogluconolactonase 1 OS=Arabidopsis thaliana GN=At1g13700 PE=2 SV=1
			Unigene20326	297	142.914	101.695	0.490903	gi|226496323|ref|NP_001151956.1|	111	2e-24	6-phosphogluconolactonase [Zea mays] >gi|195651341|gb|ACG45138.1| 6-phosphogluconolactonase [Zea mays]	sp|Q6Z9C3|6PGL3_ORYSJ	106	4e-23	Probable 6-phosphogluconolactonase 3, chloroplastic OS=Oryza sativa subsp. japonica GN=Os08g0547100 PE=2 SV=1
					372.019	355.479	0.0656135
unknown	epimerase, Pentose-5-phosphate-3-epimerase	EPI	Unigene31947	769	27.1102	25.6111	0.0820665	gi|20856482|gb|AAM26668.1|	350	8e-96	At1g63290/F9N12_9 [Arabidopsis thaliana] >gi|23505807|gb|AAN28763.1| At1g63290/F9N12_9 [Arabidopsis thaliana]	sp|Q9SE42|RPE1_ORYSJ	350	6e-96	Ribulose-phosphate 3-epimerase, cytoplasmic isoform OS=Oryza sativa subsp. japonica GN=Os09g0505700 PE=1 SV=1
			Unigene31218	380	12.7618	6.609	0.949328	gi|2833386|sp|Q43157.1|RPE_SPIOL	114	4e-25	RecName: Full=Ribulose-phosphate 3-epimerase, chloroplastic; AltName: Full=Pentose-5-phosphate 3-epimerase; Short=PPE; AltName: Full=R5P3E; Short=RPE; Flags: Precursor >gi|1162980|gb|AAC41677.1| ribulose-5-phosphate 3-epimerase [Spinacia oleracea] >gi|3264788|gb|AAC24708.1| ribulose-phosphate 3-epimerase [Spinacia oleracea] >gi|1587969|prf||2207382A D-ribulose-5-phosphate 3-epimerase	sp|Q43157|RPE_SPIOL	114	2e-25	Ribulose-phosphate 3-epimerase, chloroplastic OS=Spinacia oleracea GN=RPE PE=1 SV=1
			Unigene3756	824	11.2245	9.304	0.270728	gi|2499728|sp|Q43843.1|RPE_SOLTU	363	1e-99	RecName: Full=Ribulose-phosphate 3-epimerase, chloroplastic; AltName: Full=Pentose-5-phosphate 3-epimerase; Short=PPE; AltName: Full=R5P3E; Short=RPE; Flags: Precursor >gi|902739|emb|CAA90426.1| pentose-5-phosphate-3-epimerase [Solanum tuberosum]	sp|Q43843|RPE_SOLTU	363	8e-100	Ribulose-phosphate 3-epimerase, chloroplastic (Fragment) OS=Solanum tuberosum PE=1 SV=1
			Unigene57971	773	4.7213	0.342	3.78712	gi|15240250|ref|NP_200949.1|	281	1e-102	RPE; catalytic/ ribulose-phosphate 3-epimerase [Arabidopsis thaliana] >gi|30697525|ref|NP_851240.1| RPE; catalytic/ ribulose-phosphate 3-epimerase [Arabidopsis thaliana] >gi|4102703|gb|AAD09954.1| ribulose-5-phosphate-3-epimerase [Arabidopsis thaliana] >gi|9757862|dbj|BAB08496.1| ribulose-5-phosphate-3-epimerase [Arabidopsis thaliana]	sp|Q43157|RPE_SPIOL	272	6e-100	Ribulose-phosphate 3-epimerase, chloroplastic OS=Spinacia oleracea GN=RPE PE=1 SV=1
					55.8178	41.8661	0.414943
unknown	Ribose 5-phosphate isomerase	ISO	Unigene24683	226	20.1305	18.4234	0.127844	gi|15223936|ref|NP_177266.1|	80.5	5e-15	RSW10 (RADIAL SWELLING 10); ribose-5-phosphate isomerase [Arabidopsis thaliana]	sp|Q9ZU38|RPIA_ARATH	79	9e-15	Probable ribose-5-phosphate isomerase OS=Arabidopsis thaliana GN=At2g01290 PE=2 SV=1
			Unigene25090	526	1.8059	4.0207	-1.15473	gi|115455713|ref|NP_001051457.1|	207	5e-53	Os03g0781400 [Oryza sativa Japonica Group] >gi|113549928|dbj|BAF13371.1| Os03g0781400 [Oryza sativa Japonica Group]	sp|Q7VA25|RPIA_PROMA	83.6	7e-16	Ribose-5-phosphate isomerase A OS=Prochlorococcus marinus GN=rpiA PE=3 SV=1
			Unigene55924	261	0	0	/	gi|84874518|gb|ABC68263.1|	79.7	9e-15	ribose 5-phosphate isomerase-like [Saussurea involucrata]	--	--	--	--
			Unigene40562	1019	30.4187	43.9737	-0.531682	gi|15229349|ref|NP_187130.1|	392	1e-108	ribose 5-phosphate isomerase-related [Arabidopsis thaliana]	sp|Q9ZU38|RPIA_ARATH	288	3e-77	Probable ribose-5-phosphate isomerase OS=Arabidopsis thaliana GN=At2g01290 PE=2 SV=1
			Unigene68603	453	3.0902	1.0213	1.59729	gi|15229349|ref|NP_187130.1|	72.4	2e-12	ribose 5-phosphate isomerase-related [Arabidopsis thaliana]	sp|Q9ZU38|RPIA_ARATH	50.4	4e-06	Probable ribose-5-phosphate isomerase OS=Arabidopsis thaliana GN=At2g01290 PE=2 SV=1
			Unigene46015	1782	2.7775	4.7843	-0.784521	gi|15229349|ref|NP_187130.1|	388	1e-106	ribose 5-phosphate isomerase-related [Arabidopsis thaliana]	sp|Q9ZU38|RPIA_ARATH	283	4e-75	Probable ribose-5-phosphate isomerase OS=Arabidopsis thaliana GN=At2g01290 PE=2 SV=1
			Unigene17075	1213	32.5603	27.0245	0.268846	gi|15226223|ref|NP_178238.1|	380	1e-104	ribose-5-phosphate isomerase [Arabidopsis thaliana] >gi|6226027|sp|Q9ZU38.1|RPIA_ARATH RecName: Full=Probable ribose-5-phosphate isomerase; AltName: Full=Phosphoriboisomerase >gi|15809810|gb|AAL06833.1| At2g01290/F10A8.17 [Arabidopsis thaliana] >gi|17978867|gb|AAL47405.1| At2g01290/F10A8.17 [Arabidopsis thaliana]	sp|Q9ZU38|RPIA_ARATH	380	1e-104	Probable ribose-5-phosphate isomerase OS=Arabidopsis thaliana GN=At2g01290 PE=2 SV=1
			Unigene17074	562	32.3808	33.2803	-0.0395298	gi|15226223|ref|NP_178238.1|	149	2e-35	ribose-5-phosphate isomerase [Arabidopsis thaliana] >gi|6226027|sp|Q9ZU38.1|RPIA_ARATH RecName: Full=Probable ribose-5-phosphate isomerase; AltName: Full=Phosphoriboisomerase >gi|15809810|gb|AAL06833.1| At2g01290/F10A8.17 [Arabidopsis thaliana] >gi|17978867|gb|AAL47405.1| At2g01290/F10A8.17 [Arabidopsis thaliana]	sp|Q9ZU38|RPIA_ARATH	149	1e-35	Probable ribose-5-phosphate isomerase OS=Arabidopsis thaliana GN=At2g01290 PE=2 SV=1
			Unigene17072	400	26.6221	27.7579	-0.060274	gi|15226223|ref|NP_178238.1|	204	3e-52	ribose-5-phosphate isomerase [Arabidopsis thaliana] >gi|6226027|sp|Q9ZU38.1|RPIA_ARATH RecName: Full=Probable ribose-5-phosphate isomerase; AltName: Full=Phosphoriboisomerase >gi|15809810|gb|AAL06833.1| At2g01290/F10A8.17 [Arabidopsis thaliana] >gi|17978867|gb|AAL47405.1| At2g01290/F10A8.17 [Arabidopsis thaliana]	sp|Q9ZU38|RPIA_ARATH	204	2e-52	Probable ribose-5-phosphate isomerase OS=Arabidopsis thaliana GN=At2g01290 PE=2 SV=1
			Unigene48414	1169	17.6627	5.597	1.65798	gi|15226223|ref|NP_178238.1|	382	1e-105	ribose-5-phosphate isomerase [Arabidopsis thaliana] >gi|6226027|sp|Q9ZU38.1|RPIA_ARATH RecName: Full=Probable ribose-5-phosphate isomerase; AltName: Full=Phosphoriboisomerase >gi|15809810|gb|AAL06833.1| At2g01290/F10A8.17 [Arabidopsis thaliana] >gi|17978867|gb|AAL47405.1| At2g01290/F10A8.17 [Arabidopsis thaliana]	sp|Q9ZU38|RPIA_ARATH	382	2e-105	Probable ribose-5-phosphate isomerase OS=Arabidopsis thaliana GN=At2g01290 PE=2 SV=1
					167.449	165.883	0.0135523
Malate and Pyruvate Metabolism
cytoplasmic	Malate dehydrogenese	MDH	Unigene15763	428	64.5957	40.6115	0.66955	gi|211906490|gb|ACJ11738.1|	220	3e-57	malate dehydrogenase [Gossypium hirsutum]	sp|Q08062|MDHC_MAIZE	219	4e-57	Malate dehydrogenase, cytoplasmic OS=Zea mays PE=2 SV=2
			Unigene24507	209	62.9118	77.158	-0.294485	gi|211906490|gb|ACJ11738.1|	145	1e-34	malate dehydrogenase [Gossypium hirsutum]	sp|O24047|MDHC_MESCR	138	9e-33	Malate dehydrogenase, cytoplasmic OS=Mesembryanthemum crystallinum GN=MDH PE=2 SV=1
			Unigene24792	301	150.648	140.524	0.100363	gi|211906490|gb|ACJ11738.1|	199	8e-51	malate dehydrogenase [Gossypium hirsutum]	sp|Q08062|MDHC_MAIZE	190	3e-48	Malate dehydrogenase, cytoplasmic OS=Zea mays PE=2 SV=2
			Unigene48599	444	107.533	74.5748	0.528023	gi|211906490|gb|ACJ11738.1|	59.3	1e-08	malate dehydrogenase [Gossypium hirsutum]	sp|O48905|MDHC_MEDSA	52	1e-06	Malate dehydrogenase, cytoplasmic OS=Medicago sativa GN=CMDH PE=2 SV=1
					385.689	332.868	0.212485
glyoxysomal	Malate dehydrogenese	MDH	Unigene29839	603	59.4462	109.822	-0.885505	gi|297825149|ref|XP_002880457.1|	234	7e-61	peroxisomal NAD-malate dehydrogenase 1 [Arabidopsis lyrata subsp. lyrata] >gi|297326296|gb|EFH56716.1| peroxisomal NAD-malate dehydrogenase 1 [Arabidopsis lyrata subsp. lyrata]	sp|O82399|MDHG2_ARATH	233	9e-61	Probable malate dehydrogenase, glyoxysomal OS=Arabidopsis thaliana GN=At2g22780 PE=1 SV=1
			Unigene43124	329	41.029	62.2735	-0.601974	gi|290796674|gb|ADD64902.1|	207	2e-53	peroxisomal NAD malate dehydrogenase-like protein [Tragopogon dubius]	sp|P19446|MDHG_CITLA	205	6e-53	Malate dehydrogenase, glyoxysomal OS=Citrullus lanatus PE=1 SV=1
			Unigene43125	744	36.9583	91.2294	-1.3036	gi|60593475|pdb|1SEV|A	416	1e-115	Chain A, Mature And Translocatable Forms Of Glyoxysomal Malate Dehydrogenase Have Different Activities And Stabilities But Similar Crystal Structures >gi|60593476|pdb|1SEV|B Chain B, Mature And Translocatable Forms Of Glyoxysomal Malate Dehydrogenase Have Different Activities And Stabilities But Similar Crystal Structures	sp|P19446|MDHG_CITLA	416	1e-115	Malate dehydrogenase, glyoxysomal OS=Citrullus lanatus PE=1 SV=1
					137.434	263.325	-0.938108
mitochondrial	Malate dehydrogenese	MDH	Unigene11378	577	4.6789	4.238	0.142786	gi|126896|sp|P17783.1|MDHM_CITLA	332	1e-90	RecName: Full=Malate dehydrogenase, mitochondrial; Flags: Precursor	sp|P17783|MDHM_CITLA	332	7e-91	Malate dehydrogenase, mitochondrial OS=Citrullus lanatus GN=MMDH PE=1 SV=1
			Unigene2147	934	59.3618	35.3095	0.749478	gi|115472203|ref|NP_001059700.1|	505	1e-142	Os07g0496200 [Oryza sativa Japonica Group] >gi|113611236|dbj|BAF21614.1| Os07g0496200 [Oryza sativa Japonica Group]	sp|P37221|MAOM_SOLTU	502	2e-141	NAD-dependent malic enzyme 62 kDa isoform, mitochondrial OS=Solanum tuberosum PE=1 SV=1
			Unigene29187	200	144.734	114.336	0.340124	gi|115465579|ref|NP_001056389.1|	129	1e-29	Os05g0574400 [Oryza sativa Japonica Group] >gi|113579940|dbj|BAF18303.1| Os05g0574400 [Oryza sativa Japonica Group]	sp|Q43744|MDHM_BRANA	126	5e-29	Malate dehydrogenase, mitochondrial OS=Brassica napus GN=MDH PE=2 SV=1
			Unigene46018	793	84.9844	88.5093	-0.058631	gi|52139816|gb|AAU29198.1|	424	1e-118	mitochondrial malate dehydrogenase [Solanum lycopersicum]	sp|P17783|MDHM_CITLA	423	8e-118	Malate dehydrogenase, mitochondrial OS=Citrullus lanatus GN=MMDH PE=1 SV=1
			Unigene46729	751	20.5038	7.5683	1.43785	gi|6382043|gb|AAC13636.2|	217	1e-55	F6N23.16 gene product [Arabidopsis thaliana]	sp|P37225|MAON_SOLTU	204	5e-52	NAD-dependent malic enzyme 59 kDa isoform, mitochondrial OS=Solanum tuberosum PE=1 SV=1
			Unigene51953	554	42.8654	28.7505	0.576227	gi|115472203|ref|NP_001059700.1|	358	2e-98	Os07g0496200 [Oryza sativa Japonica Group] >gi|113611236|dbj|BAF21614.1| Os07g0496200 [Oryza sativa Japonica Group]	sp|P37221|MAOM_SOLTU	353	4e-97	NAD-dependent malic enzyme 62 kDa isoform, mitochondrial OS=Solanum tuberosum PE=1 SV=1
			Unigene5383	316	25.6301	26.3524	-0.0400953	gi|585451|sp|P37221.1|MAOM_SOLTU	117	5e-26	RecName: Full=NAD-dependent malic enzyme 62 kDa isoform, mitochondrial; Short=NAD-ME; Flags: Precursor >gi|438249|emb|CAA80559.1| malate dehydrogenase [Solanum tuberosum]	sp|P37221|MAOM_SOLTU	117	3e-26	NAD-dependent malic enzyme 62 kDa isoform, mitochondrial OS=Solanum tuberosum PE=1 SV=1
			Unigene54363	332	4.9693	3.5832	0.471794	gi|585452|sp|P37225.1|MAON_SOLTU	67	6e-11	RecName: Full=NAD-dependent malic enzyme 59 kDa isoform, mitochondrial; Short=NAD-ME; Flags: Precursor >gi|438131|emb|CAA80547.1| precursor of the 59kDa subunit of the mitochondrial NAD+-dependent malic enzyme [Solanum tuberosum]	sp|P37225|MAON_SOLTU	67	3e-11	NAD-dependent malic enzyme 59 kDa isoform, mitochondrial OS=Solanum tuberosum PE=1 SV=1
			Unigene55809	434	2.3039	1.2183	0.919209	gi|585452|sp|P37225.1|MAON_SOLTU	79.7	9e-15	RecName: Full=NAD-dependent malic enzyme 59 kDa isoform, mitochondrial; Short=NAD-ME; Flags: Precursor >gi|438131|emb|CAA80547.1| precursor of the 59kDa subunit of the mitochondrial NAD+-dependent malic enzyme [Solanum tuberosum]	sp|P37225|MAON_SOLTU	79.7	5e-15	NAD-dependent malic enzyme 59 kDa isoform, mitochondrial OS=Solanum tuberosum PE=1 SV=1
			Unigene56130	241	2.0745	0.5485	1.9192	gi|115465579|ref|NP_001056389.1|	128	2e-29	Os05g0574400 [Oryza sativa Japonica Group] >gi|113579940|dbj|BAF18303.1| Os05g0574400 [Oryza sativa Japonica Group]	sp|P17783|MDHM_CITLA	125	1e-28	Malate dehydrogenase, mitochondrial OS=Citrullus lanatus GN=MMDH PE=1 SV=1
			Unigene58255	712	3.3002	2.1349	0.628385	gi|115477631|ref|NP_001062411.1|	104	8e-26	Os08g0545000 [Oryza sativa Japonica Group] >gi|113624380|dbj|BAF24325.1| Os08g0545000 [Oryza sativa Japonica Group]	sp|P17783|MDHM_CITLA	79	3e-14	Malate dehydrogenase, mitochondrial OS=Citrullus lanatus GN=MMDH PE=1 SV=1
			Unigene7176	252	25.5924	35.6678	-0.478907	gi|7798706|gb|AAF69802.1|AF195869_1	79.3	1e-14	malate dehydrogenase [Vitis vinifera]	sp|P46487|MDHM_EUCGU	79	9e-15	Malate dehydrogenase, mitochondrial OS=Eucalyptus gunnii GN=MDH PE=2 SV=1
			Unigene72679	291	1.5462	1.5898	-0.0401183	gi|585452|sp|P37225.1|MAON_SOLTU	69.7	1e-11	RecName: Full=NAD-dependent malic enzyme 59 kDa isoform, mitochondrial; Short=NAD-ME; Flags: Precursor >gi|438131|emb|CAA80547.1| precursor of the 59kDa subunit of the mitochondrial NAD+-dependent malic enzyme [Solanum tuberosum]	sp|P37225|MAON_SOLTU	69.7	5e-12	NAD-dependent malic enzyme 59 kDa isoform, mitochondrial OS=Solanum tuberosum PE=1 SV=1
					422.545	349.807	0.272547
chloroplastic	Malate dehydrogenese	MDH	Unigene12425	534	9.175	9.2823	-0.0167742	gi|2827084|gb|AAB99757.1|	72.8	2e-12	malate dehydrogenase precursor [Medicago sativa]	sp|Q9SN86|MDHP_ARATH	70.9	4e-12	Malate dehydrogenase, chloroplastic OS=Arabidopsis thaliana GN=At3g47520 PE=1 SV=1
			Unigene12526	919	4.2433	4.9622	-0.225793	gi|2827084|gb|AAB99757.1|	152	6e-36	malate dehydrogenase precursor [Medicago sativa]	sp|Q9SN86|MDHP_ARATH	134	9e-31	Malate dehydrogenase, chloroplastic OS=Arabidopsis thaliana GN=At3g47520 PE=1 SV=1
			Unigene12890	706	71.2387	49.8017	0.516466	gi|2827084|gb|AAB99757.1|	389	1e-107	malate dehydrogenase precursor [Medicago sativa]	sp|Q9SN86|MDHP_ARATH	366	9e-101	Malate dehydrogenase, chloroplastic OS=Arabidopsis thaliana GN=At3g47520 PE=1 SV=1
			Unigene1491	434	36.7471	39.5933	-0.107626	gi|114479586|gb|ABI75147.1|	270	4e-72	malate dehydrogenase [Citrus junos]	sp|Q9SN86|MDHP_ARATH	266	4e-71	Malate dehydrogenase, chloroplastic OS=Arabidopsis thaliana GN=At3g47520 PE=1 SV=1
			Unigene20203	357	14.4242	26.6583	-0.886093	gi|5123836|emb|CAB45387.1|	141	3e-33	NAD-malate dehydrogenase [Nicotiana tabacum]	sp|Q9SN86|MDHP_ARATH	78.6	1e-14	Malate dehydrogenase, chloroplastic OS=Arabidopsis thaliana GN=At3g47520 PE=1 SV=1
			Unigene25097	360	64.0208	71.047	-0.150233	gi|2827084|gb|AAB99757.1|	185	1e-46	malate dehydrogenase precursor [Medicago sativa]	sp|Q9SN86|MDHP_ARATH	165	7e-41	Malate dehydrogenase, chloroplastic OS=Arabidopsis thaliana GN=At3g47520 PE=1 SV=1
			Unigene36330	908	5.2307	4.3672	0.260295	gi|114479586|gb|ABI75147.1|	431	1e-120	malate dehydrogenase [Citrus junos]	sp|Q9SN86|MDHP_ARATH	383	1e-105	Malate dehydrogenase, chloroplastic OS=Arabidopsis thaliana GN=At3g47520 PE=1 SV=1
			Unigene40679	420	8.8086	18.7256	-1.08803	gi|462579|sp|P21528.2|MDHP_PEA	277	3e-74	RecName: Full=Malate dehydrogenase [NADP], chloroplastic; AltName: Full=NADP-MDH; Flags: Precursor >gi|397475|emb|CAA52614.1| malate dehydrogenase (NADP+) [Pisum sativum]	sp|P21528|MDHP_PEA	277	2e-74	Malate dehydrogenase [NADP], chloroplastic OS=Pisum sativum PE=1 SV=2
			Unigene45613	713	9.3959	22.061	-1.23139	gi|462579|sp|P21528.2|MDHP_PEA	307	7e-83	RecName: Full=Malate dehydrogenase [NADP], chloroplastic; AltName: Full=NADP-MDH; Flags: Precursor >gi|397475|emb|CAA52614.1| malate dehydrogenase (NADP+) [Pisum sativum]	sp|P21528|MDHP_PEA	307	4e-83	Malate dehydrogenase [NADP], chloroplastic OS=Pisum sativum PE=1 SV=2
			Unigene55847	321	0.4672	0.6177	-0.402866	gi|52139822|gb|AAU29201.1|	61.2	3e-09	chloroplast malate dehydrogenase [Solanum lycopersicum]	sp|P46489|MDHP_FLABI	60.1	4e-09	Malate dehydrogenase [NADP], chloroplastic OS=Flaveria bidentis PE=1 SV=1
			Unigene69404	293	21.8406	21.6542	0.0123656	gi|114479586|gb|ABI75147.1|	129	1e-29	malate dehydrogenase [Citrus junos]	sp|Q9SN86|MDHP_ARATH	73.2	5e-13	Malate dehydrogenase, chloroplastic OS=Arabidopsis thaliana GN=At3g47520 PE=1 SV=1
			Unigene70524	274	3.1019	1.9296	0.68485	gi|5123836|emb|CAB45387.1|	81.3	1e-32	NAD-malate dehydrogenase [Nicotiana tabacum]	sp|Q9SN86|MDHP_ARATH	75.9	3e-30	Malate dehydrogenase, chloroplastic OS=Arabidopsis thaliana GN=At3g47520 PE=1 SV=1
			Unigene73021	327	3.8222	11.3182	-1.56617	gi|726334|gb|AAA87008.1|	122	1e-27	NADP-malate dehydrogenase [Flaveria trinervia]	sp|P46489|MDHP_FLABI	122	7e-28	Malate dehydrogenase [NADP], chloroplastic OS=Flaveria bidentis PE=1 SV=1
					252.516	282.018	-0.159413
chloroplastic	Malate dehydrogenese	MDH	Unigene12734	396	35.2234	41.8906	-0.250092	gi|5123836|emb|CAB45387.1|	100	7e-21	NAD-malate dehydrogenase [Nicotiana tabacum]	--	--	--	--
					35.2234	41.8906	-0.250092
chloroplastic	NADP-dependent malic enzyme	NADP-ME	Unigene80501	280	289.968	252.559	0.199273	gi|8118507|gb|AAF73006.1|AF262997_1	159	1e-38	NADP-dependent malic protein [Ricinus communis]	sp|P51615|MAOX_VITVI	154	2e-37	NADP-dependent malic enzyme OS=Vitis vinifera PE=2 SV=1
			Unigene20403	359	172.683	206.187	-0.255826	gi|8118507|gb|AAF73006.1|AF262997_1	207	4e-53	NADP-dependent malic protein [Ricinus communis]	sp|P36444|MAOC_FLAPR	200	3e-51	NADP-dependent malic enzyme, chloroplastic OS=Flaveria pringlei GN=MODA PE=2 SV=1
			Unigene14452	1219	12.0577	2.6566	2.1823	gi|8118507|gb|AAF73006.1|AF262997_1	662	0	NADP-dependent malic protein [Ricinus communis]	sp|P12628|MAOX_PHAVU	652	0	NADP-dependent malic enzyme OS=Phaseolus vulgaris GN=ME1 PE=2 SV=1
			Unigene43681	1528	3.8608	5.4499	-0.49733	gi|8118507|gb|AAF73006.1|AF262997_1	526	0	NADP-dependent malic protein [Ricinus communis]	sp|P12628|MAOX_PHAVU	521	0	NADP-dependent malic enzyme OS=Phaseolus vulgaris GN=ME1 PE=2 SV=1
			Unigene13715	215	84.1769	90.682	-0.107392	gi|152926124|gb|ABS32241.1|	124	3e-28	NADP-malic enzyme [Flaveria palmeri]	sp|P36444|MAOC_FLAPR	124	1e-28	NADP-dependent malic enzyme, chloroplastic OS=Flaveria pringlei GN=MODA PE=2 SV=1
			Unigene2568	1279	109.488	156.209	-0.512707	gi|297839957|ref|XP_002887860.1|	548	1e-155	NADP-malic enzyme 4 [Arabidopsis lyrata subsp. lyrata] >gi|297333701|gb|EFH64119.1| NADP-malic enzyme 4 [Arabidopsis lyrata subsp. lyrata]	sp|P34105|MAOX_POPTR	510	1e-143	NADP-dependent malic enzyme OS=Populus trichocarpa PE=2 SV=3
			Unigene7000	594	85.5125	146.978	-0.781398	gi|297839957|ref|XP_002887860.1|	357	7e-98	NADP-malic enzyme 4 [Arabidopsis lyrata subsp. lyrata] >gi|297333701|gb|EFH64119.1| NADP-malic enzyme 4 [Arabidopsis lyrata subsp. lyrata]	sp|P36444|MAOC_FLAPR	347	3e-95	NADP-dependent malic enzyme, chloroplastic OS=Flaveria pringlei GN=MODA PE=2 SV=1
			Unigene21617	486	45.0568	72.0738	-0.67773	gi|297839957|ref|XP_002887860.1|	152	1e-36	NADP-malic enzyme 4 [Arabidopsis lyrata subsp. lyrata] >gi|297333701|gb|EFH64119.1| NADP-malic enzyme 4 [Arabidopsis lyrata subsp. lyrata]	sp|P34105|MAOX_POPTR	152	9e-37	NADP-dependent malic enzyme OS=Populus trichocarpa PE=2 SV=3
			Unigene79059	250	53.9941	63.711	-0.238741	gi|37147841|gb|AAQ88396.1|	157	5e-38	non-photosynthetic NADP-malic enzyme [Zea mays]	sp|P12628|MAOX_PHAVU	155	9e-38	NADP-dependent malic enzyme OS=Phaseolus vulgaris GN=ME1 PE=2 SV=1
			Unigene68932	558	7.0781	1.4213	2.31615	gi|225445108|ref|XP_002283751.1|	344	4e-94	PREDICTED: malate dehydrogenase (NADP+) [Vitis vinifera]	sp|P51615|MAOX_VITVI	344	2e-94	NADP-dependent malic enzyme OS=Vitis vinifera PE=2 SV=1
			Unigene32852	528	128.49	95.0048	0.435582	gi|225442481|ref|XP_002283814.1|	319	1e-86	PREDICTED: malate dehydrogenase [Vitis vinifera]	sp|P51615|MAOX_VITVI	310	3e-84	NADP-dependent malic enzyme OS=Vitis vinifera PE=2 SV=1
			Unigene58058	390	1.7947	3.5587	-0.987608	gi|225442481|ref|XP_002283814.1|	236	6e-62	PREDICTED: malate dehydrogenase [Vitis vinifera]	sp|P12628|MAOX_PHAVU	228	7e-60	NADP-dependent malic enzyme OS=Phaseolus vulgaris GN=ME1 PE=2 SV=1
			Unigene38033	1453	58.046	54.7189	0.0851574	gi|228412|prf||1803524A	700	0	malic enzyme	sp|P34105|MAOX_POPTR	699	0	NADP-dependent malic enzyme OS=Populus trichocarpa PE=2 SV=3
					1052.21	1151.21	-0.129734
chloroplastic	NAD-dependent malic enzyme	NAD-ME	Unigene2147	934	59.3618	35.3095	0.749478	gi|115472203|ref|NP_001059700.1|	505	1e-142	Os07g0496200 [Oryza sativa Japonica Group] >gi|113611236|dbj|BAF21614.1| Os07g0496200 [Oryza sativa Japonica Group]	sp|P37221|MAOM_SOLTU	502	2e-141	NAD-dependent malic enzyme 62 kDa isoform, mitochondrial OS=Solanum tuberosum PE=1 SV=1
			Unigene51953	554	42.8654	28.7505	0.576227	gi|115472203|ref|NP_001059700.1|	358	2e-98	Os07g0496200 [Oryza sativa Japonica Group] >gi|113611236|dbj|BAF21614.1| Os07g0496200 [Oryza sativa Japonica Group]	sp|P37221|MAOM_SOLTU	353	4e-97	NAD-dependent malic enzyme 62 kDa isoform, mitochondrial OS=Solanum tuberosum PE=1 SV=1
			Unigene54363	332	4.9693	3.5832	0.471794	gi|585452|sp|P37225.1|MAON_SOLTU	67	6e-11	RecName: Full=NAD-dependent malic enzyme 59 kDa isoform, mitochondrial; Short=NAD-ME; Flags: Precursor >gi|438131|emb|CAA80547.1| precursor of the 59kDa subunit of the mitochondrial NAD+-dependent malic enzyme [Solanum tuberosum]	sp|P37225|MAON_SOLTU	67	3e-11	NAD-dependent malic enzyme 59 kDa isoform, mitochondrial OS=Solanum tuberosum PE=1 SV=1
			Unigene55809	434	2.3039	1.2183	0.919209	gi|585452|sp|P37225.1|MAON_SOLTU	79.7	9e-15	RecName: Full=NAD-dependent malic enzyme 59 kDa isoform, mitochondrial; Short=NAD-ME; Flags: Precursor >gi|438131|emb|CAA80547.1| precursor of the 59kDa subunit of the mitochondrial NAD+-dependent malic enzyme [Solanum tuberosum]	sp|P37225|MAON_SOLTU	79.7	5e-15	NAD-dependent malic enzyme 59 kDa isoform, mitochondrial OS=Solanum tuberosum PE=1 SV=1
			Unigene72679	291	1.5462	1.5898	-0.0401183	gi|585452|sp|P37225.1|MAON_SOLTU	69.7	1e-11	RecName: Full=NAD-dependent malic enzyme 59 kDa isoform, mitochondrial; Short=NAD-ME; Flags: Precursor >gi|438131|emb|CAA80547.1| precursor of the 59kDa subunit of the mitochondrial NAD+-dependent malic enzyme [Solanum tuberosum]	sp|P37225|MAON_SOLTU	69.7	5e-12	NAD-dependent malic enzyme 59 kDa isoform, mitochondrial OS=Solanum tuberosum PE=1 SV=1
			Unigene5383	316	25.6301	26.3524	-0.0400953	gi|585451|sp|P37221.1|MAOM_SOLTU	117	5e-26	RecName: Full=NAD-dependent malic enzyme 62 kDa isoform, mitochondrial; Short=NAD-ME; Flags: Precursor >gi|438249|emb|CAA80559.1| malate dehydrogenase [Solanum tuberosum]	sp|P37221|MAOM_SOLTU	117	3e-26	NAD-dependent malic enzyme 62 kDa isoform, mitochondrial OS=Solanum tuberosum PE=1 SV=1
			Unigene46729	751	20.5038	7.5683	1.43785	gi|6382043|gb|AAC13636.2|	217	1e-55	F6N23.16 gene product [Arabidopsis thaliana]	sp|P37225|MAON_SOLTU	204	5e-52	NAD-dependent malic enzyme 59 kDa isoform, mitochondrial OS=Solanum tuberosum PE=1 SV=1
			Unigene46637	1681	22.0975	15.2153	0.53836	gi|124359298|gb|ABN05792.1|	796	0	Malic oxidoreductase [Medicago truncatula]	sp|P37225|MAON_SOLTU	788	0	NAD-dependent malic enzyme 59 kDa isoform, mitochondrial OS=Solanum tuberosum PE=1 SV=1
					179.278	119.587	0.584134
chloroplastic	phosphoenolpyruvate carboxykinase	PEPCK	Unigene27765	665	5.864	4.7704	0.297775	gi|58532129|emb|CAE04131.3|	135	5e-31	OSJNBa0009P12.18 [Oryza sativa (japonica cultivar-group)]	sp|Q9K7Q7|PCKA_BACHD	52.8	2e-06	Phosphoenolpyruvate carboxykinase [ATP] OS=Bacillus halodurans GN=pckA PE=3 SV=1
			Unigene70611	521	0.7677	4.9473	-2.68803	gi|58532129|emb|CAE04131.3|	130	6e-30	OSJNBa0009P12.18 [Oryza sativa (japonica cultivar-group)]	--	--	--	--
			Unigene73089	314	3.1844	9.2611	-1.54016	gi|15235730|ref|NP_195500.1|	62.8	1e-10	PCK1 (PHOSPHOENOLPYRUVATE CARBOXYKINASE 1); ATP binding / phosphoenolpyruvate carboxykinase (ATP)/ phosphoenolpyruvate carboxykinase/ purine nucleotide binding [Arabidopsis thaliana] >gi|12230482|sp|Q9T074.1|PEPCK_ARATH RecName: Full=Phosphoenolpyruvate carboxykinase [ATP]; Short=PEP carboxykinase; Short=PEPCK; AltName: Full=Phosphoenolpyruvate carboxylase >gi|13937137|gb|AAK50062.1|AF372922_1 AT…	sp|Q9T074|PCKA_ARATH	62.8	7e-11	Phosphoenolpyruvate carboxykinase [ATP] OS=Arabidopsis thaliana GN=PCKA PE=1 SV=1
			Unigene21511	460	6.3037	2.5861	1.28542	gi|22328084|ref|NP_680468.1|	161	2e-39	PCK2 (PHOSPHOENOLPYRUVATE CARBOXYKINASE 2); ATP binding / phosphoenolpyruvate carboxykinase (ATP)/ phosphoenolpyruvate carboxykinase/ purine nucleotide binding [Arabidopsis thaliana] >gi|209529795|gb|ACI49792.1| At5g65690 [Arabidopsis thaliana]	sp|P49292|PCKA1_UROPA	159	5e-39	Phosphoenolpyruvate carboxykinase [ATP] 1 OS=Urochloa panicoides GN=PCK1 PE=1 SV=1
			Unigene36753	690	13.0421	13.2181	-0.0193386	gi|220938469|emb|CAR78915.1|	349	2e-95	phosphoenolpyruvate carboxykinase [Arundinaria sp. PC-2007]	sp|Q9T074|PCKA_ARATH	343	5e-94	Phosphoenolpyruvate carboxykinase [ATP] OS=Arabidopsis thaliana GN=PCKA PE=1 SV=1
			Unigene69898	237	4.008	5.5772	-0.476658	gi|220938481|emb|CAR78921.1|	82.4	1e-15	phosphoenolpyruvate carboxykinase [Cenchrus echinatus]	sp|P42066|PCKA_CUCSA	79	9e-15	Phosphoenolpyruvate carboxykinase [ATP] OS=Cucumis sativus GN=PCK PE=2 SV=1
			Unigene39187	300	2.3331	2.6436	-0.180256	gi|13785471|dbj|BAB43909.1|	164	3e-40	phosphoenolpyruvate carboxykinase [Flaveria pringlei]	sp|P49292|PCKA1_UROPA	154	2e-37	Phosphoenolpyruvate carboxykinase [ATP] 1 OS=Urochloa panicoides GN=PCK1 PE=1 SV=1
			Unigene28683	302	94.3606	94.102	0.00395921	gi|13785469|dbj|BAB43908.1|	203	6e-52	phosphoenolpyruvate carboxykinase [Flaveria trinervia]	sp|Q9T074|PCKA_ARATH	200	3e-51	Phosphoenolpyruvate carboxykinase [ATP] OS=Arabidopsis thaliana GN=PCKA PE=1 SV=1
			Unigene35799	774	89.7189	172.569	-0.943689	gi|13785467|dbj|BAB43907.1|	328	6e-89	phosphoenolpyruvate carboxykinase [Flaveria trinervia]	sp|Q9T074|PCKA_ARATH	307	4e-83	Phosphoenolpyruvate carboxykinase [ATP] OS=Arabidopsis thaliana GN=PCKA PE=1 SV=1
			Unigene38608	336	166.649	139.655	0.254941	gi|63192022|gb|AAY34908.1|	88.2	3e-17	phosphoenolpyruvate carboxykinase [Prunus armeniaca]	sp|P49292|PCKA1_UROPA	82.8	6e-16	Phosphoenolpyruvate carboxykinase [ATP] 1 OS=Urochloa panicoides GN=PCK1 PE=1 SV=1
			Unigene80433	278	189.188	241.301	-0.351012	gi|1172571|sp|P42066.1|PEPCK_CUCSA	192	1e-48	RecName: Full=Phosphoenolpyruvate carboxykinase [ATP]; Short=PEP carboxykinase; Short=PEPCK; AltName: Full=Phosphoenolpyruvate carboxylase >gi|567102|gb|AAA64739.1| phosphoenolpyruvate carboxykinase [Cucumis sativus] >gi|19881195|gb|AAM00814.1| PEPCK [Cucumis sativus]	sp|P42066|PCKA_CUCSA	192	5e-49	Phosphoenolpyruvate carboxykinase [ATP] OS=Cucumis sativus GN=PCK PE=2 SV=1
			Unigene81046	296	2.3646	5.5819	-1.23916	gi|1172571|sp|P42066.1|PEPCK_CUCSA	203	6e-52	RecName: Full=Phosphoenolpyruvate carboxykinase [ATP]; Short=PEP carboxykinase; Short=PEPCK; AltName: Full=Phosphoenolpyruvate carboxylase >gi|567102|gb|AAA64739.1| phosphoenolpyruvate carboxykinase [Cucumis sativus] >gi|19881195|gb|AAM00814.1| PEPCK [Cucumis sativus]	sp|P42066|PCKA_CUCSA	203	3e-52	Phosphoenolpyruvate carboxykinase [ATP] OS=Cucumis sativus GN=PCK PE=2 SV=1
					577.784	696.212	-0.268998
chloroplastic	phosphoenolpyruvate carboxylase	PEPC	Unigene35437	464	24.7818	59.1109	-1.25414	gi|157812633|gb|ABV80356.1|	312	8e-85	phosphoenolpyruvate carboxylase [Gossypium hirsutum]	sp|Q02909|CAPP1_SOYBN	307	2e-83	Phosphoenolpyruvate carboxylase, housekeeping isozyme OS=Glycine max GN=PPC16 PE=2 SV=1
			Unigene59773	201	1.9898	0.9864	1.01238	gi|157812633|gb|ABV80356.1|	131	2e-30	phosphoenolpyruvate carboxylase [Gossypium hirsutum]	sp|P29194|CAPP2_SORBI	128	1e-29	Phosphoenolpyruvate carboxylase 2 OS=Sorghum bicolor PE=3 SV=1
			Unigene32203	444	66.772	98.9866	-0.56799	gi|149789409|gb|ABR29876.1|	277	3e-74	phosphoenolpyruvate carboxylase [Ricinus communis]	sp|Q02909|CAPP1_SOYBN	262	7e-70	Phosphoenolpyruvate carboxylase, housekeeping isozyme OS=Glycine max GN=PPC16 PE=2 SV=1
			Unigene29681	2328	24.353	12.9455	0.911649	gi|2266947|gb|AAB80714.1|	1474	0	phosphoenolpyruvate carboxylase 1 [Gossypium hirsutum]	sp|P29194|CAPP2_SORBI	1358	0	Phosphoenolpyruvate carboxylase 2 OS=Sorghum bicolor PE=3 SV=1
			Unigene21248	332	16.2633	15.1291	0.104294	gi|1705587|sp|P51061.1|CAPP2_SOYBN	79.3	1e-14	RecName: Full=Phosphoenolpyruvate carboxylase; Short=PEPC; Short=PEPCase >gi|474020|dbj|BAA03100.1| phosphoenolpyruvate carboxylase [Glycine max]	sp|P51061|CAPP2_SOYBN	79.3	7e-15	Phosphoenolpyruvate carboxylase OS=Glycine max GN=PPC1 PE=2 SV=1
			Unigene1703	398	8.9186	16.7717	-0.91114	gi|259506726|gb|ABK54024.2|	253	4e-67	phosphoenolpyruvate carboxylase [Citrus sinensis]	sp|P29194|CAPP2_SORBI	249	5e-66	Phosphoenolpyruvate carboxylase 2 OS=Sorghum bicolor PE=3 SV=1
			Unigene16952	3433	46.98	29.2622	0.683008	gi|157812633|gb|ABV80356.1|	954	0	phosphoenolpyruvate carboxylase [Gossypium hirsutum]	sp|Q02909|CAPP1_SOYBN	901	0	Phosphoenolpyruvate carboxylase, housekeeping isozyme OS=Glycine max GN=PPC16 PE=2 SV=1
			Unigene16950	629	37.3568	15.4456	1.27417	gi|157812633|gb|ABV80356.1|	396	1e-110	phosphoenolpyruvate carboxylase [Gossypium hirsutum]	sp|Q02909|CAPP1_SOYBN	382	1e-105	Phosphoenolpyruvate carboxylase, housekeeping isozyme OS=Glycine max GN=PPC16 PE=2 SV=1
			Unigene35437	464	24.7818	59.1109	-1.25414	gi|157812633|gb|ABV80356.1|	312	8e-85	phosphoenolpyruvate carboxylase [Gossypium hirsutum]	sp|Q02909|CAPP1_SOYBN	307	2e-83	Phosphoenolpyruvate carboxylase, housekeeping isozyme OS=Glycine max GN=PPC16 PE=2 SV=1
			Unigene16949	422	13.7426	30.0695	-1.12965	gi|157812633|gb|ABV80356.1|	274	3e-73	phosphoenolpyruvate carboxylase [Gossypium hirsutum]	sp|P27154|CAPP_TOBAC	258	8e-69	Phosphoenolpyruvate carboxylase OS=Nicotiana tabacum GN=PPC PE=2 SV=1
			Unigene32423	661	11.4208	38.5943	-1.75672	gi|157812633|gb|ABV80356.1|	427	1e-119	phosphoenolpyruvate carboxylase [Gossypium hirsutum]	sp|P16097|CAPP2_MESCR	418	2e-116	Phosphoenolpyruvate carboxylase 2 OS=Mesembryanthemum crystallinum GN=PPC2 PE=3 SV=1
			Unigene16951	1413	11.1099	8.9804	0.306994	gi|157812633|gb|ABV80356.1|	275	0	phosphoenolpyruvate carboxylase [Gossypium hirsutum]	sp|P29196|CAPP_SOLTU	265	0	Phosphoenolpyruvate carboxylase OS=Solanum tuberosum GN=PPC1 PE=2 SV=2
			Unigene16948	962	8.9387	8.038	0.153228	gi|157812633|gb|ABV80356.1|	129	3e-86	phosphoenolpyruvate carboxylase [Gossypium hirsutum]	sp|Q9MAH0|CAPP1_ARATH	127	5e-85	Phosphoenolpyruvate carboxylase 1 OS=Arabidopsis thaliana GN=PPC1 PE=1 SV=1
			Unigene2734	496	8.6684	20.6532	-1.25253	gi|157812633|gb|ABV80356.1|	263	7e-70	phosphoenolpyruvate carboxylase [Gossypium hirsutum]	sp|P27154|CAPP_TOBAC	257	3e-68	Phosphoenolpyruvate carboxylase OS=Nicotiana tabacum GN=PPC PE=2 SV=1
			Unigene31914	820	7.1943	6.3672	0.176195	gi|157812633|gb|ABV80356.1|	266	1e-122	phosphoenolpyruvate carboxylase [Gossypium hirsutum]	sp|P27154|CAPP_TOBAC	244	4e-112	Phosphoenolpyruvate carboxylase OS=Nicotiana tabacum GN=PPC PE=2 SV=1
			Unigene59773	201	1.9898	0.9864	1.01238	gi|157812633|gb|ABV80356.1|	131	2e-30	phosphoenolpyruvate carboxylase [Gossypium hirsutum]	sp|P29194|CAPP2_SORBI	128	1e-29	Phosphoenolpyruvate carboxylase 2 OS=Sorghum bicolor PE=3 SV=1
			Unigene32203	444	66.772	98.9866	-0.56799	gi|149789409|gb|ABR29876.1|	277	3e-74	phosphoenolpyruvate carboxylase [Ricinus communis]	sp|Q02909|CAPP1_SOYBN	262	7e-70	Phosphoenolpyruvate carboxylase, housekeeping isozyme OS=Glycine max GN=PPC16 PE=2 SV=1
			Unigene35873	1410	20.5297	9.2808	1.14539	gi|149789412|gb|ABR29877.1|	671	0	phosphoenolpyruvate carboxylase [Ricinus communis]	sp|Q8GVE8|CAPP4_ARATH	560	7e-159	Phosphoenolpyruvate carboxylase 4 OS=Arabidopsis thaliana GN=PPC4 PE=2 SV=1
			Unigene52794	232	18.5325	33.8998	-0.871219	gi|149789409|gb|ABR29876.1|	153	5e-37	phosphoenolpyruvate carboxylase [Ricinus communis]	sp|P51061|CAPP2_SOYBN	151	1e-36	Phosphoenolpyruvate carboxylase OS=Glycine max GN=PPC1 PE=2 SV=1
			Unigene61185	212	6.8389	0.3117	4.45553	gi|149789412|gb|ABR29877.1|	59.3	1e-08	phosphoenolpyruvate carboxylase [Ricinus communis]	sp|Q8GVE8|CAPP4_ARATH	55.1	1e-07	Phosphoenolpyruvate carboxylase 4 OS=Arabidopsis thaliana GN=PPC4 PE=2 SV=1
			Unigene29681	2328	24.353	12.9455	0.911649	gi|2266947|gb|AAB80714.1|	1474	0	phosphoenolpyruvate carboxylase 1 [Gossypium hirsutum]	sp|P29194|CAPP2_SORBI	1358	0	Phosphoenolpyruvate carboxylase 2 OS=Sorghum bicolor PE=3 SV=1
			Unigene23909	637	10.4384	6.6402	0.652602	gi|2266947|gb|AAB80714.1|	419	1e-116	phosphoenolpyruvate carboxylase 1 [Gossypium hirsutum]	sp|Q01647|CAPP1_FLAPR	386	5e-107	Phosphoenolpyruvate carboxylase OS=Flaveria pringlei GN=PPCA1 PE=2 SV=1
			Unigene83479	572	405.2	184.521	1.13485	gi|23297181|gb|AAN12515.1|	260	8e-69	phosphoenolpyruvate carboxylase kinase [Glycine max] >gi|23297184|gb|AAN12516.1| phosphoenolpyruvate carboxylase kinase [Glycine max] >gi|34809054|gb|AAQ82624.1| phosphoenolpyruvate-carboxylase kinase [Glycine max] >gi|34809056|gb|AAQ82625.1| phosphoenolpyruvate-carboxylase kinase [Glycine max]	sp|Q9ZV15|CDPKK_ARATH	150	5e-36	Calcium-dependent protein kinase 20 OS=Arabidopsis thaliana GN=CPK20 PE=2 SV=1
			Unigene5854	366	6.0103	4.6949	0.356343	gi|23503552|dbj|BAC20362.1|	124	3e-28	phosphoenolpyruvate carboxylase kinase [Lotus japonicus] >gi|23503554|dbj|BAC20363.1| phosphoenolpyruvate carboxylase kinase [Lotus japonicus]	sp|Q42438|CDPK8_ARATH	65.1	1e-10	Calcium-dependent protein kinase 8 OS=Arabidopsis thaliana GN=CPK8 PE=1 SV=1
					873.937	772.719	0.177586
chloroplastic	Pyruvate orthophosphate dikinase,ppdk		Unigene73843	337	0	3.3339	/	gi|145333164|ref|NP_001078396.1|	192	8e-49	PPDK (pyruvate orthophosphate dikinase); kinase/ pyruvate, phosphate dikinase [Arabidopsis thaliana] >gi|186511835|ref|NP_001118987.1| PPDK (pyruvate orthophosphate dikinase); kinase/ pyruvate, phosphate dikinase [Arabidopsis thaliana] >gi|193806403|sp|O23404.2|PPDK1_ARATH RecName: Full=Pyruvate, phosphate dikinase 1, chloroplastic; AltName: Full=Pyruvate, orthophosphate dikinase 1; Flags: Precur…	sp|O23404|PPDK1_ARATH	192	4e-49	Pyruvate, phosphate dikinase 1, chloroplastic OS=Arabidopsis thaliana GN=PPDK PE=1 SV=2
			Unigene28232	1365	9.8524	6.0522	0.703016	gi|161598361|gb|ABX74942.1|	516	1e-145	pyruvate orthophosphate dikinase regulatory protein [Glycine max]	sp|Q8GVP6|PDRP1_ORYSJ	476	1e-133	Probable pyruvate, phosphate dikinase regulatory protein, chloroplastic OS=Oryza sativa subsp. japonica GN=PDRP1 PE=2 SV=2
					9.8524	9.3861	0.0699494
Calvin cycle
chloroplastic	Ribulose bisphosphate carboxylase/oxygenase	RBCS	Unigene10544	316	11.3912	51.8683	-2.18693	gi|1352821|sp|P31333.2|RBS_GOSHI	142	2e-33	RecName: Full=Ribulose bisphosphate carboxylase small chain, chloroplastic; Short=RuBisCO small subunit; Flags: Precursor >gi|450505|emb|CAA38026.1| ribulose bisphosphate carboxylase [Gossypium hirsutum]	sp|P31333|RBS_GOSHI	142	8e-34	Ribulose bisphosphate carboxylase small chain, chloroplastic OS=Gossypium hirsutum GN=RBCS PE=3 SV=2
			Unigene10543	224	2.0087	2.3604	-0.232769	gi|1352821|sp|P31333.2|RBS_GOSHI	139	1e-32	RecName: Full=Ribulose bisphosphate carboxylase small chain, chloroplastic; Short=RuBisCO small subunit; Flags: Precursor >gi|450505|emb|CAA38026.1| ribulose bisphosphate carboxylase [Gossypium hirsutum]	sp|P31333|RBS_GOSHI	139	7e-33	Ribulose bisphosphate carboxylase small chain, chloroplastic OS=Gossypium hirsutum GN=RBCS PE=3 SV=2
			Unigene73137	337	1.1868	41.7722	-5.13739	gi|1352821|sp|P31333.2|RBS_GOSHI	187	2e-47	RecName: Full=Ribulose bisphosphate carboxylase small chain, chloroplastic; Short=RuBisCO small subunit; Flags: Precursor >gi|450505|emb|CAA38026.1| ribulose bisphosphate carboxylase [Gossypium hirsutum]	sp|P31333|RBS_GOSHI	187	1e-47	Ribulose bisphosphate carboxylase small chain, chloroplastic OS=Gossypium hirsutum GN=RBCS PE=3 SV=2
			Unigene69388	522	0.0958	8.3562	-6.44668	gi|290766479|gb|ADD60242.1|	349	8e-96	alpha-form rubisco activase [Glycine max] >gi|290766489|gb|ADD60247.1| alpha-form rubisco activase [Glycine max]	sp|P93431|RCA_ORYSJ	346	5e-95	Ribulose bisphosphate carboxylase/oxygenase activase, chloroplastic OS=Oryza sativa subsp. japonica GN=RCA PE=1 SV=2
			Unigene19399	384	112.748	213.761	-0.922894	gi|115444275|ref|NP_001045917.1|	84.7	3e-16	Os02g0152400 [Oryza sativa Japonica Group] >gi|113535448|dbj|BAF07831.1| Os02g0152400 [Oryza sativa Japonica Group]	sp|O64416|RBS_MARPA	83.6	4e-16	Ribulose bisphosphate carboxylase small chain, chloroplastic OS=Marchantia paleacea GN=RBCS PE=2 SV=1
			Unigene33902	546	7.2336	6.5364	0.146218	gi|116310848|emb|CAH67790.1|	191	3e-48	OSIGBa0132E09-OSIGBa0108L24.4 [Oryza sativa (indica cultivar-group)]	sp|Q9ZT00|RCA_MAIZE	131	2e-30	Ribulose bisphosphate carboxylase/oxygenase activase, chloroplastic OS=Zea mays GN=RCA1 PE=2 SV=3
			Unigene47493	566	7.1547	5.7216	0.322473	gi|116310848|emb|CAH67790.1|	152	3e-36	OSIGBa0132E09-OSIGBa0108L24.4 [Oryza sativa (indica cultivar-group)]	sp|Q9ZT00|RCA_MAIZE	111	3e-24	Ribulose bisphosphate carboxylase/oxygenase activase, chloroplastic OS=Zea mays GN=RCA1 PE=2 SV=3
			Unigene69321	1361	0.0735	0.0486	0.596788	gi|91208910|ref|YP_538943.1|	827	0	ribulose-1,5-bisphosphate carboxylase/oxygenase large subunit [Gossypium hirsutum] >gi|85687424|gb|ABC73636.1| ribulose-1,5-bisphosphate carboxylase/oxygenase large subunit [Gossypium hirsutum]	sp|A0ZZ43|RBL_GOSBA	819	0	Ribulose bisphosphate carboxylase large chain OS=Gossypium barbadense GN=rbcL PE=3 SV=1
			Unigene77538	227	0.2202	14.2662	-6.01764	gi|290766485|gb|ADD60245.1|	149	7e-36	rubisco activase [Glycine max]	sp|O98997|RCA_VIGRR	118	1e-26	Ribulose bisphosphate carboxylase/oxygenase activase, chloroplastic OS=Vigna radiata var. radiata GN=RCA PE=2 SV=2
					142.113	344.691	-1.27827
chloroplastic	phosphoribulokinase	PRK	Unigene82054	340	1.4704	4.6652	-1.66573	gi|226498182|ref|NP_001149223.1|	224	2e-58	LOC100282845 [Zea mays] >gi|195625566|gb|ACG34613.1| phosphoribulokinase [Zea mays]	sp|P26302|KPPR_WHEAT	223	2e-58	Phosphoribulokinase, chloroplastic OS=Triticum aestivum PE=2 SV=1
			Unigene25940	1653	20.8689	61.7722	-1.5656	gi|125578|sp|P27774.1|KPPR_MESCR	694	0	RecName: Full=Phosphoribulokinase, chloroplastic; Short=PRK; Short=PRKase; AltName: Full=Phosphopentokinase; Flags: Precursor >gi|167266|gb|AAA33034.1| phosphoribulokinase [Mesembryanthemum crystallinum]	sp|P27774|KPPR_MESCR	694	0	Phosphoribulokinase, chloroplastic OS=Mesembryanthemum crystallinum PE=2 SV=1
					291.978	659.818	-1.17621
Sucrose Degradation
cytosolic	Sucrose synthase	SUS	Unigene2608	1378	88.5244	105.706	-0.255912	gi|6682841|dbj|BAA88904.1|	862	0	sucrose synthase [Citrus unshiu]	sp|O24301|SUS2_PEA	837	0	Sucrose synthase 2 OS=Pisum sativum GN=SUS2 PE=2 SV=1
			Unigene41934	319	59.8681	65.0544	-0.119859	gi|6682841|dbj|BAA88904.1|	204	3e-52	sucrose synthase [Citrus unshiu]	sp|O24301|SUS2_PEA	196	3e-50	Sucrose synthase 2 OS=Pisum sativum GN=SUS2 PE=2 SV=1
			Unigene14306	690	24.3452	51.4355	-1.07913	gi|6682995|dbj|BAA88981.1|	378	1e-104	sucrose synthase [Citrus unshiu]	sp|O24301|SUS2_PEA	364	3e-100	Sucrose synthase 2 OS=Pisum sativum GN=SUS2 PE=2 SV=1
			Unigene36439	476	123.096	246.867	-1.00395	gi|4098128|gb|AAD09568.1|	176	1e-43	sucrose synthase [Gossypium hirsutum]	sp|P31926|SUSY_VICFA	151	2e-36	Sucrose synthase OS=Vicia faba GN=SUCS PE=2 SV=1
			Unigene18772	291	3.7797	3.6338	0.0567927	gi|4733946|gb|AAD28641.1|	126	9e-29	sucrose synthase [Gossypium hirsutum]	sp|Q01390|SUSY_VIGRR	111	1e-24	Sucrose synthase OS=Vigna radiata var. radiata GN=SS1 PE=1 SV=1
			Unigene28478	709	306.807	192.678	0.671142	gi|258489633|gb|ACV72640.1|	486	1e-136	sucrose synthase 1 [Gossypium hirsutum]	sp|P13708|SUSY_SOYBN	447	4e-125	Sucrose synthase OS=Glycine max GN=SS PE=1 SV=2
			Unigene82353	361	216.043	156.896	0.461512	gi|258489633|gb|ACV72640.1|	254	2e-67	sucrose synthase 1 [Gossypium hirsutum]	sp|P49040|SUS1_ARATH	234	1e-61	Sucrose synthase 1 OS=Arabidopsis thaliana GN=SUS1 PE=2 SV=3
			Unigene28961	428	191.802	160.439	0.257591	gi|258489633|gb|ACV72640.1|	290	4e-78	sucrose synthase 1 [Gossypium hirsutum]	sp|P13708|SUSY_SOYBN	273	2e-73	Sucrose synthase OS=Glycine max GN=SS PE=1 SV=2
			Unigene61911	219	146.559	220.301	-0.587991	gi|258489633|gb|ACV72640.1|	155	1e-37	sucrose synthase 1 [Gossypium hirsutum]	sp|Q01390|SUSY_VIGRR	151	1e-36	Sucrose synthase OS=Vigna radiata var. radiata GN=SS1 PE=1 SV=1
			Unigene18940	845	135.607	130.773	0.0523649	gi|258489633|gb|ACV72640.1|	573	1e-163	sucrose synthase 1 [Gossypium hirsutum]	sp|P13708|SUSY_SOYBN	505	2e-142	Sucrose synthase OS=Glycine max GN=SS PE=1 SV=2
			Unigene598	2077	10.4707	8.3687	0.323282	gi|258489633|gb|ACV72640.1|	1086	0	sucrose synthase 1 [Gossypium hirsutum]	sp|P13708|SUSY_SOYBN	1028	0	Sucrose synthase OS=Glycine max GN=SS PE=1 SV=2
			Unigene69017	606	4.8675	4.3624	0.158059	gi|258489633|gb|ACV72640.1|	358	2e-98	sucrose synthase 1 [Gossypium hirsutum]	sp|P49034|SUSY_ALNGL	339	9e-93	Sucrose synthase OS=Alnus glutinosa GN=SUS1 PE=2 SV=1
			Unigene68392	414	2.8982	0.9578	1.59736	gi|258489633|gb|ACV72640.1|	256	6e-68	sucrose synthase 1 [Gossypium hirsutum]	sp|P13708|SUSY_SOYBN	239	3e-63	Sucrose synthase OS=Glycine max GN=SS PE=1 SV=2
					1314.67	1347.47	-0.0355571
cell wall	Cell wall invertase	CW-INV	Unigene10857	1135	8.1048	9.4331	-0.218955	gi|166079160|gb|ABY81288.1|	410	1e-133	cell-wall invertase [Populus alba x Populus grandidentata]	sp|P26792|INV1_DAUCA	387	6e-127	Beta-fructofuranosidase, insoluble isoenzyme 1 OS=Daucus carota GN=INV1 PE=1 SV=1
			Unigene14390	518	6.8525	9.4415	-0.462386	gi|166079162|gb|ABY81289.1|	282	1e-75	cell-wall invertase [Populus alba x Populus grandidentata]	sp|Q8W413|INV4_ARATH	266	7e-71	Beta-fructofuranosidase, insoluble isoenzyme CWINV4 OS=Arabidopsis thaliana GN=CWINV4 PE=2 SV=1
			Unigene14390	518	6.8525	9.4415	-0.462386	gi|166079162|gb|ABY81289.1|	282	1e-75	cell-wall invertase [Populus alba x Populus grandidentata]	sp|Q8W413|INV4_ARATH	266	7e-71	Beta-fructofuranosidase, insoluble isoenzyme CWINV4 OS=Arabidopsis thaliana GN=CWINV4 PE=2 SV=1
					21.8098	28.3161	-0.376646
vacuolar	vacuolar invertase	VC-INV	Unigene60645	208	2.6439	0	/	gi|19483790|gb|AAL27710.3|AF433644_1	132	9e-31	vacuolar invertase [Malus pumila]	sp|Q43857|INVA_VICFA	122	9e-28	Acid beta-fructofuranosidase OS=Vicia faba GN=VCINV PE=2 SV=1
	alkaline/neutral Invertase	A/N-INV	Unigene6950	635	13.1482	8.5345	0.623487	gi|9758657|dbj|BAB09123.1|	371	1e-102	alkaline/neutral invertase [Arabidopsis thaliana] >gi|15912343|gb|AAL08305.1| AT5g22510/MQJ16_5 [Arabidopsis thaliana] >gi|209414536|gb|ACI46508.1| At5g22510 [Arabidopsis thaliana]	--	--	--	--
			Unigene13165	319	2.5076	5.5938	-1.15752	gi|23978583|dbj|BAC21161.1|	172	8e-43	invertase [Nicotiana tabacum]	--	--	--	--
			Unigene37848	1067	100.739	112.546	-0.159889	gi|5123703|emb|CAB45447.1|	443	1e-123	invertase-like protein [Arabidopsis thaliana] >gi|7270437|emb|CAB80203.1| invertase-like protein [Arabidopsis thaliana] >gi|15215776|gb|AAK91433.1| AT4g34860/F11I11_100 [Arabidopsis thaliana] >gi|27363384|gb|AAO11611.1| At4g34860/F11I11_100 [Arabidopsis thaliana]	--	--	--	--
			Unigene72009	345	4.4923	4.9807	-0.148894	gi|260178462|gb|ACX33985.1|	131	4e-51	neutral invertase [Ananas comosus]	--	--	--	--
			Unigene77838	230	0.2174	2.2988	-3.40246	gi|4200165|emb|CAA76145.1|	54.3	4e-07	neutral invertase [Daucus carota]	--	--	--	--
			Unigene28331	1027	13.7765	8.945	0.623056	gi|153850908|gb|ABS52644.1|	625	1e-178	neutral invertase [Vitis vinifera]	--	--	--	--
			Unigene34903	2183	9.4126	13.2907	-0.497752	gi|153850908|gb|ABS52644.1|	589	0	neutral invertase [Vitis vinifera]	--	--	--	--
			Unigene4134	1057	5.4866	7.0029	-0.35204	gi|153850908|gb|ABS52644.1|	604	1e-172	neutral invertase [Vitis vinifera]	--	--	--	--
			Unigene82444	370	2.4322	4.1083	-0.75628	gi|153850908|gb|ABS52644.1|	235	1e-61	neutral invertase [Vitis vinifera]	--	--	--	--
			Unigene13090	227	103.733	59.9762	0.790416	gi|95020366|gb|ABF50708.1|	161	2e-39	neutral invertase 5 [Populus sp. UG-2006]	--	--	--	--
			Unigene75131	203	20.4411	6.5114	1.65043	gi|112383516|gb|ABI17895.1|	55.8	1e-07	neutral/alkaline invertase [Coffea arabica]	--	--	--	--
			Unigene77678	228	2.1927	2.6088	-0.250678	gi|124270304|emb|CAM32308.1|	152	1e-36	neutral/alkaline invertase [Lolium perenne]	--	--	--	--
			Unigene42399	1023	55.2237	35.4032	0.641408	gi|74476783|gb|ABA08442.1|	504	0	neutral/alkaline invertase [Manihot esculenta]	--	--	--	--
			Unigene42397	956	24.6835	38.5066	-0.641559	gi|74476783|gb|ABA08442.1|	643	0	neutral/alkaline invertase [Manihot esculenta]	--	--	--	--
			Unigene14678	461	24.6177	18.2071	0.435195	gi|74476783|gb|ABA08442.1|	135	1e-31	neutral/alkaline invertase [Manihot esculenta]	--	--	--	--
			Unigene42398	923	22.7494	17.3997	0.386766	gi|74476783|gb|ABA08442.1|	568	1e-161	neutral/alkaline invertase [Manihot esculenta]	--	--	--	--
			Unigene9149	857	19.0178	29.0735	-0.612354	gi|74476783|gb|ABA08442.1|	411	1e-114	neutral/alkaline invertase [Manihot esculenta]	--	--	--	--
			Unigene79206	252	1.1903	4.4585	-1.90523	gi|74476783|gb|ABA08442.1|	111	2e-24	neutral/alkaline invertase [Manihot esculenta]	--	--	--	--
			Unigene48786	658	10.6371	10.9481	-0.0415756	gi|294612078|gb|ADF27783.1|	75.1	7e-13	neutral/alkaline invertase 2 [Phelipanche ramosa]	--	--	--	--
Sugar transport					436.699	390.393	0.16171
Vacuolar	Sucrose transporter	SUC	Unigene1383	1707	30.9281	31.5545	-0.0289276	gi|297811841|ref|XP_002873804.1|	766	0	sugar transporter family protein [Arabidopsis lyrata subsp. lyrata] >gi|297319641|gb|EFH50063.1| sugar transporter family protein [Arabidopsis lyrata subsp. lyrata]	sp|Q6AWX0|XYLL2_ARATH	759	0	D-xylose-proton symporter-like 2 OS=Arabidopsis thaliana GN=At5g17010 PE=1 SV=1
			Unigene9201	1811	12.0914	19.8891	-0.717997	gi|5882292|gb|AAD55269.1|AF182445_1	790	0	sucrose transporter [Vitis vinifera]	sp|Q9FE59|SUC4_ARATH	743	0	Sucrose transport protein SUC4 OS=Arabidopsis thaliana GN=SUC4 PE=1 SV=2
			Unigene71196	633	2.0535	3.1322	-0.609091	gi|5882292|gb|AAD55269.1|AF182445_1	174	1e-84	sucrose transporter [Vitis vinifera]	sp|Q9FE59|SUC4_ARATH	157	5e-77	Sucrose transport protein SUC4 OS=Arabidopsis thaliana GN=SUC4 PE=1 SV=2
			Unigene16573	427	6.6737	8.2032	-0.2977	gi|74476785|gb|ABA08443.1|	176	7e-44	sucrose transporter type 4 [Manihot esculenta]	sp|Q9FE59|SUC4_ARATH	157	2e-38	Sucrose transport protein SUC4 OS=Arabidopsis thaliana GN=SUC4 PE=1 SV=2
					51.7467	62.779	-0.278815
Plastid	sugar transporter	STP	Unigene2576	400	30.6217	30.0711	0.0261767	gi|27261731|gb|AAN86062.1|	151	3e-36	sugar transporter [Citrus unshiu]	sp|Q2V4B9|PLST3_ARATH	143	3e-34	Probable plastidic glucose transporter 3 OS=Arabidopsis thaliana GN=At1g79820 PE=2 SV=2
			Unigene29559	747	16.2633	19.2874	-0.246039	gi|27261731|gb|AAN86062.1|	318	3e-86	sugar transporter [Citrus unshiu]	sp|Q9FYG3|PLST2_ARATH	291	2e-78	Probable plastidic glucose transporter 2 OS=Arabidopsis thaliana GN=At1g67300 PE=2 SV=1
			Unigene32122	2043	10.0332	18.8598	-0.910533	gi|27261731|gb|AAN86062.1|	439	0	sugar transporter [Citrus unshiu]	sp|Q9FYG3|PLST2_ARATH	399	0	Probable plastidic glucose transporter 2 OS=Arabidopsis thaliana GN=At1g67300 PE=2 SV=1
			Unigene12874	874	8.8663	5.8226	0.606669	gi|27261731|gb|AAN86062.1|	139	2e-61	sugar transporter [Citrus unshiu]	sp|Q2V4B9|PLST3_ARATH	148	4e-61	Probable plastidic glucose transporter 3 OS=Arabidopsis thaliana GN=At1g79820 PE=2 SV=2
			Unigene53949	1172	8.2755	1.7481	2.24306	gi|27261731|gb|AAN86062.1|	413	1e-118	sugar transporter [Citrus unshiu]	sp|Q9FYG3|PLST2_ARATH	372	2e-102	Probable plastidic glucose transporter 2 OS=Arabidopsis thaliana GN=At1g67300 PE=2 SV=1
			Unigene40712	689	6.4579	9.2085	-0.511901	gi|27261731|gb|AAN86062.1|	264	8e-70	sugar transporter [Citrus unshiu]	sp|Q9FYG3|PLST2_ARATH	238	4e-62	Probable plastidic glucose transporter 2 OS=Arabidopsis thaliana GN=At1g67300 PE=2 SV=1
			Unigene81077	297	4.04	1.3352	1.5973	gi|27261731|gb|AAN86062.1|	83.2	8e-16	sugar transporter [Citrus unshiu]	sp|Q9FYG3|PLST2_ARATH	75.5	1e-13	Probable plastidic glucose transporter 2 OS=Arabidopsis thaliana GN=At1g67300 PE=2 SV=1
			Unigene63989	244	3.893	5.1464	-0.402681	gi|27261731|gb|AAN86062.1|	137	5e-32	sugar transporter [Citrus unshiu]	sp|Q9FYG3|PLST2_ARATH	121	1e-27	Probable plastidic glucose transporter 2 OS=Arabidopsis thaliana GN=At1g67300 PE=2 SV=1
			Unigene57404	388	2.8347	1.022	1.4718	gi|27261731|gb|AAN86062.1|	62.4	2e-09	sugar transporter [Citrus unshiu]	sp|Q2V4B9|PLST3_ARATH	57.8	2e-08	Probable plastidic glucose transporter 3 OS=Arabidopsis thaliana GN=At1g79820 PE=2 SV=2
			Unigene62086	220	1.3635	0.6008	1.18236	gi|27261731|gb|AAN86062.1|	115	1e-25	sugar transporter [Citrus unshiu]	sp|Q2V4B9|PLST3_ARATH	105	1e-22	Probable plastidic glucose transporter 3 OS=Arabidopsis thaliana GN=At1g79820 PE=2 SV=2
					92.6491	93.1019	-0.00703365
plasma membrane	sugar transporter	STP	Unigene71195	276	6.8833	8.1416	-0.242212	gi|255589859|ref|XP_002535110.1|	53.1	1e-06	sugar transporter, putative [Ricinus communis] >gi|223524019|gb|EEF27275.1| sugar transporter, putative [Ricinus communis]	sp|Q8GW61|STP14_ARATH	49.7	6e-06	Sugar transport protein 14 OS=Arabidopsis thaliana GN=STP14 PE=2 SV=2
			Unigene38360	270	2.4071	3.9165	-0.702269	gi|255553811|ref|XP_002517946.1|	57.4	5e-08	sugar transporter, putative [Ricinus communis] >gi|223542928|gb|EEF44464.1| sugar transporter, putative [Ricinus communis]	--	--	--	--
					9.2904	12.0581	-0.37619
plasma membrane	sugar transporter/spinster transmembrane protein	SPNS	Unigene15030	607	18.4494	22.3204	-0.274789	gi|224105833|ref|XP_002313948.1|	266	1e-70	sugar transporter/spinster transmembrane protein [Populus trichocarpa] >gi|222850356|gb|EEE87903.1| sugar transporter/spinster transmembrane protein [Populus trichocarpa]	sp|A8WGF7|SPNS1_XENTR	60.5	8e-09	Protein spinster homolog 1 OS=Xenopus tropicalis GN=spns1 PE=2 SV=2
			Unigene3484	1278	16.3519	20.6855	-0.339162	gi|224105833|ref|XP_002313948.1|	319	4e-86	sugar transporter/spinster transmembrane protein [Populus trichocarpa] >gi|222850356|gb|EEE87903.1| sugar transporter/spinster transmembrane protein [Populus trichocarpa]	sp|Q5XGK0|SPNS1_XENLA	80.5	2e-14	Protein spinster homolog 1 OS=Xenopus laevis GN=spns1 PE=2 SV=1
			Unigene23616	968	14.3063	20.4142	-0.512922	gi|224105833|ref|XP_002313948.1|	370	1e-101	sugar transporter/spinster transmembrane protein [Populus trichocarpa] >gi|222850356|gb|EEE87903.1| sugar transporter/spinster transmembrane protein [Populus trichocarpa]	sp|Q9GQQ0|SPIN_DROME	98.6	6e-20	Protein spinster OS=Drosophila melanogaster GN=spin PE=1 SV=1
			Unigene6680	1027	12.8516	8.6876	0.564918	gi|224105833|ref|XP_002313948.1|	376	1e-103	sugar transporter/spinster transmembrane protein [Populus trichocarpa] >gi|222850356|gb|EEE87903.1| sugar transporter/spinster transmembrane protein [Populus trichocarpa]	sp|A8WGF7|SPNS1_XENTR	85.5	6e-16	Protein spinster homolog 1 OS=Xenopus tropicalis GN=spns1 PE=2 SV=2
			Unigene68168	388	5.1541	7.1541	-0.47305	gi|224105833|ref|XP_002313948.1|	180	4e-45	sugar transporter/spinster transmembrane protein [Populus trichocarpa] >gi|222850356|gb|EEE87903.1| sugar transporter/spinster transmembrane protein [Populus trichocarpa]	sp|Q9GQQ0|SPIN_DROME	57	4e-08	Protein spinster OS=Drosophila melanogaster GN=spin PE=1 SV=1
			Unigene61576	216	4.1662	2.4478	0.767246	gi|224105833|ref|XP_002313948.1|	136	6e-32	sugar transporter/spinster transmembrane protein [Populus trichocarpa] >gi|222850356|gb|EEE87903.1| sugar transporter/spinster transmembrane protein [Populus trichocarpa]	--	--	--	--
			Unigene21848	300	3.9996	3.3045	0.275424	gi|224105833|ref|XP_002313948.1|	105	2e-22	sugar transporter/spinster transmembrane protein [Populus trichocarpa] >gi|222850356|gb|EEE87903.1| sugar transporter/spinster transmembrane protein [Populus trichocarpa]	--	--	--	--
					75.2791	85.0141	-0.175453
Starch metabolism
chloroplastic/amyloplastic	Soluble starch synthase I	SS1	Unigene30989	477	7.8608	3.1867	1.30261	gi|27447607|gb|AAN37578.1|	199	1e-50	soluble starch synthase I [Colocasia esculenta]	sp|P93568|SSY1_SOLTU	196	7e-50	Soluble starch synthase 1, chloroplastic/amyloplastic OS=Solanum tuberosum PE=2 SV=1
			Unigene75388	205	1.7071	1.612	0.0826958	gi|27447607|gb|AAN37578.1|	112	1e-24	soluble starch synthase I [Colocasia esculenta]	sp|Q9FNF2|SSY1_ARATH	106	4e-23	Soluble starch synthase, chloroplastic/amyloplastic OS=Arabidopsis thaliana GN=At5g24300 PE=2 SV=1
					9.5679	4.7987	0.995559
chloroplastic/amyloplastic	Soluble starch synthase II	SS2	Unigene3412	438	13.4688	22.181	-0.719703	gi|157169069|gb|ABV25894.1|	99.4	1e-20	starch synthase isoform II [Manihot esculenta]	--	--	--	--
					13.4688	22.181	-0.719703
chloroplastic/amyloplastic	Soluble starch synthase III	SS3	Unigene38182	1190	63.3964	26.7693	1.24382	gi|247643236|gb|ACT09059.1|	728	0	starch synthase III precursor [Solanum lycopersicum]	sp|Q43846|SSY3_SOLTU	717	0	Soluble starch synthase 3, chloroplastic/amyloplastic OS=Solanum tuberosum GN=SS3 PE=1 SV=1
			Unigene20674	1217	26.7432	20.9621	0.351389	gi|247643236|gb|ACT09059.1|	638	0	starch synthase III precursor [Solanum lycopersicum]	sp|Q43846|SSY3_SOLTU	621	3e-177	Soluble starch synthase 3, chloroplastic/amyloplastic OS=Solanum tuberosum GN=SS3 PE=1 SV=1
			Unigene25905	2209	23.5375	40.3902	-0.779044	gi|247643236|gb|ACT09059.1|	1164	0	starch synthase III precursor [Solanum lycopersicum]	sp|Q43846|SSY3_SOLTU	1141	0	Soluble starch synthase 3, chloroplastic/amyloplastic OS=Solanum tuberosum GN=SS3 PE=1 SV=1
			Unigene17902	566	7.6847	10.042	-0.385986	gi|247643236|gb|ACT09059.1|	72	4e-12	starch synthase III precursor [Solanum lycopersicum]	sp|Q43846|SSY3_SOLTU	67.8	4e-11	Soluble starch synthase 3, chloroplastic/amyloplastic OS=Solanum tuberosum GN=SS3 PE=1 SV=1
			Unigene58276	433	1.9628	0.6105	1.68485	gi|247643236|gb|ACT09059.1|	120	5e-27	starch synthase III precursor [Solanum lycopersicum]	sp|Q43846|SSY3_SOLTU	115	1e-25	Soluble starch synthase 3, chloroplastic/amyloplastic OS=Solanum tuberosum GN=SS3 PE=1 SV=1
			Unigene55196	793	5.611	0.7501	2.9031	gi|157169067|gb|ABV25893.1|	395	1e-126	starch synthase isoform I [Manihot esculenta]	sp|Q9FNF2|SSY1_ARATH	377	6e-121	Soluble starch synthase, chloroplastic/amyloplastic OS=Arabidopsis thaliana GN=At5g24300 PE=2 SV=1
			Unigene18607	930	9.8914	25.5833	-1.37096	gi|4582789|emb|CAB40374.1|	78.2	1e-13	Starch synthase isoform SS III [Vigna unguiculata]	sp|Q43846|SSY3_SOLTU	69.3	4e-11	Soluble starch synthase 3, chloroplastic/amyloplastic OS=Solanum tuberosum GN=SS3 PE=1 SV=1
			Unigene17903	570	7.9816	6.2612	0.350239	gi|4582789|emb|CAB40374.1|	67.8	8e-11	Starch synthase isoform SS III [Vigna unguiculata]	sp|Q43846|SSY3_SOLTU	62	2e-09	Soluble starch synthase 3, chloroplastic/amyloplastic OS=Solanum tuberosum GN=SS3 PE=1 SV=1
			Unigene36641	283	33.7419	10.2755	1.71533	gi|229610857|emb|CAX51360.1|	66.2	1e-10	soluble starch synthase [Hordeum vulgare subsp. vulgare]	sp|Q43846|SSY3_SOLTU	63.9	3e-10	Soluble starch synthase 3, chloroplastic/amyloplastic OS=Solanum tuberosum GN=SS3 PE=1 SV=1
			Unigene36640	289	28.3706	5.0311	2.49545	gi|229610857|emb|CAX51360.1|	66.2	1e-10	soluble starch synthase [Hordeum vulgare subsp. vulgare]	sp|Q43846|SSY3_SOLTU	63.9	3e-10	Soluble starch synthase 3, chloroplastic/amyloplastic OS=Solanum tuberosum GN=SS3 PE=1 SV=1
			Unigene46624	782	38.295	56.8782	-0.57072	gi|254838295|gb|ACT83376.1|	352	2e-96	soluble starch synthase [Solanum tuberosum]	sp|Q43846|SSY3_SOLTU	350	6e-96	Soluble starch synthase 3, chloroplastic/amyloplastic OS=Solanum tuberosum GN=SS3 PE=1 SV=1
					247.216	203.554	0.280365
chloroplastic/amyloplastic	Granule-bound starch synthase I	SS1	Unigene79455	257	483.799	271.304	0.834496	gi|211906516|gb|ACJ11751.1|	184	3e-46	granule bound starch synthase [Gossypium hirsutum]	sp|Q43784|SSG1_MANES	164	2e-40	Granule-bound starch synthase 1, chloroplastic/amyloplastic OS=Manihot esculenta GN=WAXY PE=2 SV=1
			Unigene72658	295	35.0809	23.5237	0.576571	gi|211906516|gb|ACJ11751.1|	62.8	1e-09	granule bound starch synthase [Gossypium hirsutum]	--	--	--	--
			Unigene7100	515	27.6669	16.5547	0.74092	gi|211906516|gb|ACJ11751.1|	215	2e-55	granule bound starch synthase [Gossypium hirsutum]	sp|O82627|SSG1_ANTMA	197	4e-50	Granule-bound starch synthase 1, chloroplastic/amyloplastic OS=Antirrhinum majus GN=WAXY PE=2 SV=1
			Unigene35598	1728	31.2755	12.5832	1.31353	gi|258489621|gb|ACV72639.1|	815	0	granule-bound starch synthase 1 [Gossypium hirsutum]	sp|Q43784|SSG1_MANES	763	0	Granule-bound starch synthase 1, chloroplastic/amyloplastic OS=Manihot esculenta GN=WAXY PE=2 SV=1
			Unigene82395	365	882.643	390.566	1.17626	gi|211906516|gb|ACJ11751.1|	252	8e-67	granule bound starch synthase [Gossypium hirsutum]	sp|Q9MAQ0|SSG1_ARATH	225	6e-59	Probable granule-bound starch synthase 1, chloroplastic/amyloplastic OS=Arabidopsis thaliana GN=WAXY PE=2 SV=1
					1460.47	714.532	1.03136
chloroplastic/amyloplastic	Granule-bound starch synthase II	SS2	Unigene10787	683	19.6904	20.5141	-0.0591234	gi|221063674|gb|ACL98481.1|	277	9e-74	starch synthase IIa precursor [Lotus japonicus]	sp|Q43847|SSY2_SOLTU	265	2e-70	Granule-bound starch synthase 2, chloroplastic/amyloplastic OS=Solanum tuberosum GN=SS2 PE=1 SV=3
			Unigene53225	296	11.4852	28.5796	-1.31521	gi|221063674|gb|ACL98481.1|	189	6e-48	starch synthase IIa precursor [Lotus japonicus]	sp|Q43847|SSY2_SOLTU	179	4e-45	Granule-bound starch synthase 2, chloroplastic/amyloplastic OS=Solanum tuberosum GN=SS2 PE=1 SV=3
			Unigene424	1431	17.0492	20.5984	-0.272828	gi|157169069|gb|ABV25894.1|	733	0	starch synthase isoform II [Manihot esculenta]	sp|Q43847|SSY2_SOLTU	721	0	Granule-bound starch synthase 2, chloroplastic/amyloplastic OS=Solanum tuberosum GN=SS2 PE=1 SV=3
			Unigene44511	1223	9.6882	15.8336	-0.708689	gi|157169069|gb|ABV25894.1|	764	0	starch synthase isoform II [Manihot esculenta]	sp|Q43847|SSY2_SOLTU	754	0	Granule-bound starch synthase 2, chloroplastic/amyloplastic OS=Solanum tuberosum GN=SS2 PE=1 SV=3
			Unigene29660	820	6.1579	11.2031	-0.863388	gi|157169069|gb|ABV25894.1|	124	1e-27	starch synthase isoform II [Manihot esculenta]	sp|Q43847|SSY2_SOLTU	85.9	3e-16	Granule-bound starch synthase 2, chloroplastic/amyloplastic OS=Solanum tuberosum GN=SS2 PE=1 SV=3
			Unigene10755	299	10.1996	13.2623	-0.378818	gi|15232051|ref|NP_186767.1|	187	3e-47	AtSS2 (starch synthase 2); transferase, transferring glycosyl groups [Arabidopsis thaliana]	sp|Q43847|SSY2_SOLTU	175	9e-44	Granule-bound starch synthase 2, chloroplastic/amyloplastic OS=Solanum tuberosum GN=SS2 PE=1 SV=3
			Unigene54839	249	6.0234	0.5308	3.50434	gi|57015403|sp|Q43847.3|SSY2_SOLTU	151	3e-36	RecName: Full=Granule-bound starch synthase 2, chloroplastic/amyloplastic; AltName: Full=Granule-bound starch synthase II; Short=GBSS-II; Short=SS II; Flags: Precursor >gi|48927500|emb|CAA61241.2| soluble starch synthase II precursor [Solanum tuberosum]	sp|Q43847|SSY2_SOLTU	151	1e-36	Granule-bound starch synthase 2, chloroplastic/amyloplastic OS=Solanum tuberosum GN=SS2 PE=1 SV=3
			Unigene423	360	5.4161	13.4016	-1.30708	gi|57015403|sp|Q43847.3|SSY2_SOLTU	161	2e-39	RecName: Full=Granule-bound starch synthase 2, chloroplastic/amyloplastic; AltName: Full=Granule-bound starch synthase II; Short=GBSS-II; Short=SS II; Flags: Precursor >gi|48927500|emb|CAA61241.2| soluble starch synthase II precursor [Solanum tuberosum]	sp|Q43847|SSY2_SOLTU	161	1e-39	Granule-bound starch synthase 2, chloroplastic/amyloplastic OS=Solanum tuberosum GN=SS2 PE=1 SV=3
					85.71	123.924	-0.531914
unknown	starch synthase IV	SS4	Unigene17392	357	6.862	4.443	0.627095	gi|247643234|gb|ACT09058.1|	106	9e-23	starch synthase IV precursor [Solanum lycopersicum]	sp|Q2RH55|GLGA_MOOTA	62.4	8e-10	Glycogen synthase OS=Moorella thermoacetica (strain ATCC 39073) GN=glgA PE=3 SV=1
					6.862	4.443	0.627095
unknown	starch synthase V	SS5	Unigene37101	403	19.1046	25.2553	-0.402666	gi|187611219|gb|ACD13789.1|	96.7	7e-20	starch synthase V precursor [Vitis vinifera]	--	--	--	--
			Unigene27400	1502	4.7598	9.9003	-1.05657	gi|187611219|gb|ACD13789.1|	697	0	starch synthase V precursor [Vitis vinifera]	sp|Q6MAS9|GLGA_PARUW	246	2e-64	Glycogen synthase OS=Protochlamydia amoebophila (strain UWE25) GN=glgA PE=3 SV=1
			Unigene57461	909	3.19	4.3624	-0.451566	gi|187611219|gb|ACD13789.1|	412	1e-123	starch synthase V precursor [Vitis vinifera]	sp|Q6MAS9|GLGA_PARUW	185	3e-46	Glycogen synthase OS=Protochlamydia amoebophila (strain UWE25) GN=glgA PE=3 SV=1
			Unigene15863	502	39.9359	23.4344	0.769058	gi|4582783|emb|CAB40375.1|	169	1e-41	starch synthase, isoform V [Vigna unguiculata]	sp|Q6MAS9|GLGA_PARUW	123	7e-28	Glycogen synthase OS=Protochlamydia amoebophila (strain UWE25) GN=glgA PE=3 SV=1
			Unigene53546	300	9.6656	6.1684	0.647963	gi|4582783|emb|CAB40375.1|	108	3e-23	starch synthase, isoform V [Vigna unguiculata]	sp|Q43846|SSY3_SOLTU	73.6	4e-13	Soluble starch synthase 3, chloroplastic/amyloplastic OS=Solanum tuberosum GN=SS3 PE=1 SV=1
			Unigene54412	408	4.9014	5.6695	-0.210028	gi|4582783|emb|CAB40375.1|	120	4e-27	starch synthase, isoform V [Vigna unguiculata]	sp|Q43846|SSY3_SOLTU	66.6	5e-11	Soluble starch synthase 3, chloroplastic/amyloplastic OS=Solanum tuberosum GN=SS3 PE=1 SV=1
			Unigene82854	415	3.1322	3.8221	-0.287189	gi|4582783|emb|CAB40375.1|	93.6	6e-19	starch synthase, isoform V [Vigna unguiculata]	sp|Q38865|EXPA6_ARATH	58.9	9e-09	Expansin-A6 OS=Arabidopsis thaliana GN=EXPA6 PE=2 SV=2
			Unigene32865	290	2.7583	3.6464	-0.402693	gi|4582783|emb|CAB40375.1|	126	7e-29	starch synthase, isoform V [Vigna unguiculata]	sp|Q2JNM6|GLGA1_SYNJB	83.6	3e-16	Glycogen synthase 1 OS=Synechococcus sp. GN=glgA1 PE=3 SV=1
					87.4478	82.2588	0.0882521
unknown	starch synthase-like protein	unknown	Unigene66239	286	2.4473	1.3865	0.819743	gi|2832698|emb|CAA16796.1|	119	1e-26	starch synthase-like protein [Arabidopsis thaliana] >gi|7268617|emb|CAB78826.1| starch synthase-like protein [Arabidopsis thaliana]	sp|Q604D9|GLGA2_METCA	51.2	2e-06	Glycogen synthase 2 OS=Methylococcus capsulatus GN=glgA2 PE=3 SV=2
			Unigene70914	302	0	0	/	gi|2832698|emb|CAA16796.1|	107	6e-23	starch synthase-like protein [Arabidopsis thaliana] >gi|7268617|emb|CAB78826.1| starch synthase-like protein [Arabidopsis thaliana]	--	--	--	--
					2.4473	1.3865	0.819743
unknown	starch synthase-like protein	ATSS4	Unigene17393	1333	6.4884	5.4042	0.263782	gi|42566924|ref|NP_193558.3|	754	0	ATSS4; transferase, transferring glycosyl groups [Arabidopsis thaliana] >gi|110741548|dbj|BAE98723.1| starch synthase-like protein [Arabidopsis thaliana]	sp|Q6MAS9|GLGA_PARUW	426	2e-118	Glycogen synthase OS=Protochlamydia amoebophila (strain UWE25) GN=glgA PE=3 SV=1
			Unigene13083	605	2.8922	3.9326	-0.443316	gi|42566924|ref|NP_193558.3|	196	3e-77	ATSS4; transferase, transferring glycosyl groups [Arabidopsis thaliana] >gi|110741548|dbj|BAE98723.1| starch synthase-like protein [Arabidopsis thaliana]	sp|Q43846|SSY3_SOLTU	77.4	6e-14	Soluble starch synthase 3, chloroplastic/amyloplastic OS=Solanum tuberosum GN=SS3 PE=1 SV=1
					3642.87	2138.16	0.768704
cytosyl/peroxisome	ADP-glucose pyrophosphorylase	AGPS	Unigene25908	1312	53.5384	45.8401	0.223964	gi|15222037|ref|NP_177629.1|	700	0	ADP-glucose pyrophosphorylase family protein [Arabidopsis thaliana] >gi|30699054|ref|NP_849886.1| ADP-glucose pyrophosphorylase family protein [Arabidopsis thaliana] >gi|13937224|gb|AAK50104.1|AF372967_1 At1g74910/F9E10_24 [Arabidopsis thaliana] >gi|21700877|gb|AAM70562.1| At1g74910/F9E10_24 [Arabidopsis thaliana]	sp|Q86HG0|GMPPA_DICDI	354	7e-97	Mannose-1-phosphate guanyltransferase alpha OS=Dictyostelium discoideum GN=gmppA PE=2 SV=1
			Unigene15100	1386	35.7825	52.4049	-0.550448	gi|15222037|ref|NP_177629.1|	661	0	ADP-glucose pyrophosphorylase family protein [Arabidopsis thaliana] >gi|30699054|ref|NP_849886.1| ADP-glucose pyrophosphorylase family protein [Arabidopsis thaliana] >gi|13937224|gb|AAK50104.1|AF372967_1 At1g74910/F9E10_24 [Arabidopsis thaliana] >gi|21700877|gb|AAM70562.1| At1g74910/F9E10_24 [Arabidopsis thaliana]	sp|Q86HG0|GMPPA_DICDI	328	4e-89	Mannose-1-phosphate guanyltransferase alpha OS=Dictyostelium discoideum GN=gmppA PE=2 SV=1
					89.3209	98.245	-0.137386
chloroplastic/amyloplastic	ADP-glucose pyrophosphorylase	AGPS	Unigene41776	329	64.2787	91.6023	-0.511043	gi|126363761|dbj|BAF47747.1|	194	3e-49	ADP-glucose pyrophosphorylase beta subunit IbAGPb1B [Ipomoea batatas]	sp|Q00081|GLGL1_SOLTU	187	1e-47	Glucose-1-phosphate adenylyltransferase large subunit 1 (Fragment) OS=Solanum tuberosum GN=AGPS1 PE=2 SV=1
			Unigene43478	807	66.9072	61.0946	0.131117	gi|194595409|gb|ACF77017.1|	228	9e-59	ADP-glucose pyrophosphorylase large subunit [Citrus sinensis]	sp|Q00081|GLGL1_SOLTU	218	3e-56	Glucose-1-phosphate adenylyltransferase large subunit 1 (Fragment) OS=Solanum tuberosum GN=AGPS1 PE=2 SV=1
			Unigene29458	863	28.2124	52.4587	-0.894853	gi|194595409|gb|ACF77017.1|	468	1e-131	ADP-glucose pyrophosphorylase large subunit [Citrus sinensis]	sp|Q00081|GLGL1_SOLTU	449	1e-125	Glucose-1-phosphate adenylyltransferase large subunit 1 (Fragment) OS=Solanum tuberosum GN=AGPS1 PE=2 SV=1
			Unigene7152	232	27.3677	32.7603	-0.259474	gi|161958654|dbj|BAF95166.1|	156	6e-38	ADP-glucose pyrophsphorylase [Ipomoea nil]	sp|Q00081|GLGL1_SOLTU	145	6e-35	Glucose-1-phosphate adenylyltransferase large subunit 1 (Fragment) OS=Solanum tuberosum GN=AGPS1 PE=2 SV=1
			Unigene81705	323	0.3096	1.4323	-2.20986	gi|1840114|gb|AAC49942.1|	136	8e-32	ADP-glucose pyrophosphorylase large subunit [Solanum lycopersicum]	sp|P55242|GLGL2_SOLTU	134	1e-31	Glucose-1-phosphate adenylyltransferase large subunit 2, chloroplastic/amyloplastic OS=Solanum tuberosum GN=AGPS2 PE=2 SV=1
			Unigene43381	447	6.7107	7.2448	-0.110483	gi|1947084|gb|AAC49941.1|	138	3e-64	ADP-glucose pyrophosphorylase large subunit 1 [Solanum lycopersicum]	sp|Q00081|GLGL1_SOLTU	138	2e-64	Glucose-1-phosphate adenylyltransferase large subunit 1 (Fragment) OS=Solanum tuberosum GN=AGPS1 PE=2 SV=1
			Unigene43553	1648	77.5704	76.477	0.0204803	gi|2642640|gb|AAB91468.1|	820	0	ADP-glucose pyrophosphorylase large subunit 2 [Citrullus lanatus subsp. vulgaris]	sp|P55233|GLGL1_BETVU	809	0	Glucose-1-phosphate adenylyltransferase large subunit, chloroplastic/amyloplastic OS=Beta vulgaris GN=AGPS1 PE=2 SV=1
			Unigene82328	359	177.975	94.6251	0.91138	gi|166863714|gb|ABZ01673.1|	186	7e-47	ADP-glucose pyrophosphorylase small subunit ADPGp-1 [Gossypium hirsutum]	sp|Q9M462|GLGS_BRANA	104	2e-22	Glucose-1-phosphate adenylyltransferase small subunit, chloroplastic OS=Brassica napus GN=AGPS1 PE=2 SV=1
					449.332	417.695	0.105331
chloroplastic/amyloplastic	ADP-glucose pyrophosphorylase	APL	Unigene3286	956	14.4336	25.8554	-0.841034	gi|194595409|gb|ACF77017.1|	382	1e-105	ADP-glucose pyrophosphorylase large subunit [Citrus sinensis]	sp|P55231|GLGL3_ARATH	360	8e-99	Glucose-1-phosphate adenylyltransferase large subunit 3, chloroplastic OS=Arabidopsis thaliana GN=APL3 PE=2 SV=2
			Unigene54287	460	8.9121	7.1837	0.311038	gi|194595409|gb|ACF77017.1|	119	2e-26	ADP-glucose pyrophosphorylase large subunit [Citrus sinensis]	sp|P55231|GLGL3_ARATH	102	1e-21	Glucose-1-phosphate adenylyltransferase large subunit 3, chloroplastic OS=Arabidopsis thaliana GN=APL3 PE=2 SV=2
			Unigene69203	788	19.4141	0	/	gi|2642640|gb|AAB91468.1|	357	1e-97	ADP-glucose pyrophosphorylase large subunit 2 [Citrullus lanatus subsp. vulgaris]	sp|P55230|GLGL2_ARATH	346	9e-95	Glucose-1-phosphate adenylyltransferase large subunit 2, chloroplastic OS=Arabidopsis thaliana GN=APL2 PE=2 SV=2
			Unigene56936	459	9.8029	0.576	4.08907	gi|2642640|gb|AAB91468.1|	263	7e-70	ADP-glucose pyrophosphorylase large subunit 2 [Citrullus lanatus subsp. vulgaris]	sp|P55230|GLGL2_ARATH	255	9e-68	Glucose-1-phosphate adenylyltransferase large subunit 2, chloroplastic OS=Arabidopsis thaliana GN=APL2 PE=2 SV=2
			Unigene31048	312	1.9229	4.2366	-1.13962	gi|2642640|gb|AAB91468.1|	173	6e-43	ADP-glucose pyrophosphorylase large subunit 2 [Citrullus lanatus subsp. vulgaris]	sp|P55230|GLGL2_ARATH	163	3e-40	Glucose-1-phosphate adenylyltransferase large subunit 2, chloroplastic OS=Arabidopsis thaliana GN=APL2 PE=2 SV=2
			Unigene1975	468	22.4334	25.7018	-0.196221	gi|126363759|dbj|BAF47746.1|	51.2	5e-06	ADP-glucose pyrophosphorylase beta subunit IbAGPb1A [Ipomoea batatas]	sp|P55231|GLGL3_ARATH	49.7	8e-06	Glucose-1-phosphate adenylyltransferase large subunit 3, chloroplastic OS=Arabidopsis thaliana GN=APL3 PE=2 SV=2
					76.919	63.5535	0.275368
chloroplastic/amyloplastic	ADP-glucose pyrophosphorylase	AGPP	Unigene54978	239	25.311	14.1029	0.843773	gi|21666502|gb|AAM73731.1|AF395516_1	85.5	4e-26	ADP-glucose pyrophosphorylase small subunit [Metroxylon sagu]	sp|P52417|GLGS2_VICFA	85.1	3e-26	Glucose-1-phosphate adenylyltransferase small subunit 2, chloroplastic OS=Vicia faba GN=AGPP PE=2 SV=1
			Unigene78283	236	501.64	191.83	1.38683	gi|166863714|gb|ABZ01673.1|	153	7e-37	ADP-glucose pyrophosphorylase small subunit ADPGp-1 [Gossypium hirsutum]	sp|P52417|GLGS2_VICFA	146	3e-35	Glucose-1-phosphate adenylyltransferase small subunit 2, chloroplastic OS=Vicia faba GN=AGPP PE=2 SV=1
			Unigene76195	212	195.026	68.5842	1.50772	gi|166863714|gb|ABZ01673.1|	147	5e-35	ADP-glucose pyrophosphorylase small subunit ADPGp-1 [Gossypium hirsutum]	sp|P52417|GLGS2_VICFA	146	3e-35	Glucose-1-phosphate adenylyltransferase small subunit 2, chloroplastic OS=Vicia faba GN=AGPP PE=2 SV=1
			Unigene43564	295	35.5893	10.3056	1.78802	gi|209973101|gb|ACJ03840.1|	87.8	3e-17	ADP-glucose pyrophosphorylase small subunit ADPGp-2 [Gossypium hirsutum]	sp|P52417|GLGS2_VICFA	62.4	9e-10	Glucose-1-phosphate adenylyltransferase small subunit 2, chloroplastic OS=Vicia faba GN=AGPP PE=2 SV=1
			Unigene17307	658	68.9134	23.7041	1.53965	gi|13487787|gb|AAK27720.1|AF356004_1	282	2e-75	ADP-glucose pyrophosphorylase small subunit CagpS1 [Cicer arietinum]	sp|P52417|GLGS2_VICFA	279	1e-74	Glucose-1-phosphate adenylyltransferase small subunit 2, chloroplastic OS=Vicia faba GN=AGPP PE=2 SV=1
					826.48	308.527	1.42158
chloroplastic/amyloplastic	ADP-glucose pyrophosphorylase	AGPB	Unigene82907	422	440.947	196.235	1.16802	gi|166863714|gb|ABZ01673.1|	274	2e-73	ADP-glucose pyrophosphorylase small subunit ADPGp-1 [Gossypium hirsutum]	sp|P55232|GLGS_BETVU	268	1e-71	Glucose-1-phosphate adenylyltransferase small subunit, chloroplastic/amyloplastic (Fragment) OS=Beta vulgaris GN=AGPB1 PE=2 SV=1
					440.947	196.235	1.16802
chloroplastic/amyloplastic	ADP-glucose pyrophosphorylase	AGPC	Unigene20231	813	83.9392	26.3386	1.67217	gi|295684201|gb|ADG27450.1|	318	1e-144	ADP glucose pyrophosphorylase small subunit 1-like protein [Malus x domestica]	sp|P52416|GLGS1_VICFA	315	3e-143	Glucose-1-phosphate adenylyltransferase small subunit 1, chloroplastic OS=Vicia faba GN=AGPC PE=2 SV=1
					83.9392	26.3386	1.67217
Cytosyl	alpha-amylase	AMY	Unigene40237_All	1005	8.3573	7.2995	0.195239	gi|60652323|gb|AAX33234.1|	559	1e-158	cytosolic alpha-amylase [Malus x domestica]	sp|P04747|AMY3_HORVU	296	1e-79	Alpha-amylase type B isozyme (Fragment) OS=Hordeum vulgare GN=AMY1.3 PE=2 SV=1
			Unigene51120_All	214	6.0741	3.0883	0.975858	gi|60652323|gb|AAX33234.1|	120	5e-27	cytosolic alpha-amylase [Malus x domestica]	sp|P17859|AMYA_VIGMU	82.8	6e-16	Alpha-amylase OS=Vigna mungo GN=AMY1.1 PE=2 SV=1
chloroplastic/plastic	alpha-amylase	AMY	Unigene39841_All	730	6.5746	3.893	0.756021	gi|60652321|gb|AAX33233.1|	311	7e-84	plastid alpha-amylase [Actinidia chinensis]	sp|P27934|AMY3E_ORYSJ	181	4e-45	Alpha-amylase isozyme 3E OS=Oryza sativa subsp. japonica GN=AMY1.4 PE=2 SV=1
			Unigene27077_All	1468	23.5669	18.4585	0.352477	gi|60652317|gb|AAX33231.1|	520	1e-146	plastid alpha-amylase [Malus x domestica]	sp|P00693|AMY1_HORVU	405	5e-112	Alpha-amylase type A isozyme OS=Hordeum vulgare GN=AMY1.1 PE=1 SV=1
unknown	alpha-amylase	AMY	Unigene52509_All	214	7.0086	4.9413	0.504236	gi|7532799|gb|AAF63239.1|AF153828_1	123	7e-28	alpha-amylase [Malus x domestica]	sp|P17859|AMYA_VIGMU	83.6	4e-16	Alpha-amylase OS=Vigna mungo GN=AMY1.1 PE=2 SV=1
			Unigene72613_All	310	0.4838	3.8375	-2.98768	gi|3769330|dbj|BAA33879.1|	176	6e-44	alpha-amylase [Phaseolus vulgaris]	sp|P17859|AMYA_VIGMU	175	9e-44	Alpha-amylase OS=Vigna mungo GN=AMY1.1 PE=2 SV=1
			Unigene83045_All	446	0.6726	2.8155	-2.06557	gi|30962522|dbj|BAC76729.1|	236	8e-62	alpha-amylase [Vigna angularis]	sp|P17859|AMYA_VIGMU	234	1e-61	Alpha-amylase OS=Vigna mungo GN=AMY1.1 PE=2 SV=1
			Unigene44505_All	1044	10.4395	17.852	-0.774033	gi|238479829|ref|NP_001154629.1|	478	1e-134	alpha-amylase/ catalytic/ cation binding [Arabidopsis thaliana] >gi|283777466|gb|ADB29066.1| branching enzyme 1 [Arabidopsis thaliana]	sp|Q757Q6|GLGB_ASHGO	244	1e-63	1,4-alpha-glucan-branching enzyme OS=Ashbya gossypii GN=GLC3 PE=3 SV=1
			Unigene30437_All	336	6.5469	10.0316	-0.615668	gi|238479829|ref|NP_001154629.1|	222	9e-58	alpha-amylase/ catalytic/ cation binding [Arabidopsis thaliana] >gi|283777466|gb|ADB29066.1| branching enzyme 1 [Arabidopsis thaliana]	sp|Q08047|GLGB_MAIZE	152	5e-37	1,4-alpha-glucan-branching enzyme 2, chloroplastic/amyloplastic OS=Zea mays GN=SBE1 PE=1 SV=1
			Unigene18876_All	1490	5.4692	12.8632	-1.23385	gi|238479829|ref|NP_001154629.1|	710	0	alpha-amylase/ catalytic/ cation binding [Arabidopsis thaliana] >gi|283777466|gb|ADB29066.1| branching enzyme 1 [Arabidopsis thaliana]	sp|Q8NKE1|GLGB_GLOIN	117	2e-25	1,4-alpha-glucan-branching enzyme OS=Glomus intraradices GN=GLC3 PE=2 SV=1
			Unigene13071_All	727	4.6075	4.909	-0.091445	gi|238479829|ref|NP_001154629.1|	62.4	5e-09	alpha-amylase/ catalytic/ cation binding [Arabidopsis thaliana] >gi|283777466|gb|ADB29066.1| branching enzyme 1 [Arabidopsis thaliana]	--	--	--	--
			Unigene38242_All	632	5.6956	6.5881	-0.210015	gi|18409378|ref|NP_564977.1|	209	1e-103	AMY3 (ALPHA-AMYLASE-LIKE 3); alpha-amylase [Arabidopsis thaliana] >gi|15215738|gb|AAK91414.1| At1g69830/T17F3_14 [Arabidopsis thaliana] >gi|23308479|gb|AAN18209.1| At1g69830/T17F3_14 [Arabidopsis thaliana]	sp|P27934|AMY3E_ORYSJ	115	1e-44	Alpha-amylase isozyme 3E OS=Oryza sativa subsp. japonica GN=AMY1.4 PE=2 SV=1
					85.4966	96.5775	-0.17582
chloroplastic/plastic	beta-amylase	BAM1	Unigene35644_All	1297	105.193	15.3378	2.77787	gi|229610895|emb|CAX51379.1|	273	1e-125	beta-amylase [Hordeum vulgare subsp. vulgare]	sp|Q9LIR6|BAM1_ARATH	418	4e-116	Beta-amylase 1, chloroplastic OS=Arabidopsis thaliana GN=BAM1 PE=1 SV=1
			Unigene45559_All	529	72.7709	16.1165	2.17482	gi|68300884|gb|AAY89374.1|	84.3	7e-16	beta-amylase 1 [Nicotiana langsdorffii x Nicotiana sanderae]	sp|Q9LIR6|BAM1_ARATH	75.5	2e-13	Beta-amylase 1, chloroplastic OS=Arabidopsis thaliana GN=BAM1 PE=1 SV=1
			Unigene21551_All	527	33.2981	10.6597	1.64327	gi|68300884|gb|AAY89374.1|	241	4e-63	beta-amylase 1 [Nicotiana langsdorffii x Nicotiana sanderae]	sp|Q9LIR6|BAM1_ARATH	233	7e-61	Beta-amylase 1, chloroplastic OS=Arabidopsis thaliana GN=BAM1 PE=1 SV=1
			Unigene60377_All	206	13.1054	0.9625	3.76723	gi|68300884|gb|AAY89374.1|	64.3	1e-21	beta-amylase 1 [Nicotiana langsdorffii x Nicotiana sanderae]	sp|Q9LIR6|BAM1_ARATH	59.7	1e-20	Beta-amylase 1, chloroplastic OS=Arabidopsis thaliana GN=BAM1 PE=1 SV=1
			Unigene45350_All	717	8.2976	2.4888	1.73724	gi|68300884|gb|AAY89374.1|	273	2e-72	beta-amylase 1 [Nicotiana langsdorffii x Nicotiana sanderae]	sp|Q9LIR6|BAM1_ARATH	253	1e-66	Beta-amylase 1, chloroplastic OS=Arabidopsis thaliana GN=BAM1 PE=1 SV=1
			Unigene54889_All	382	3.5336	0.519	2.76733	gi|68300884|gb|AAY89374.1|	250	4e-66	beta-amylase 1 [Nicotiana langsdorffii x Nicotiana sanderae]	sp|Q9LIR6|BAM1_ARATH	249	4e-66	Beta-amylase 1, chloroplastic OS=Arabidopsis thaliana GN=BAM1 PE=1 SV=1
unknown	beta-amylase	BAM1	Unigene42975_All	1637	87.0705	14.8168	2.55495	gi|13560977|gb|AAK30294.1|AF353207_1	822	0	beta-amylase [Castanea crenata]	sp|O64407|AMYB_VIGUN	773	0	Beta-amylase OS=Vigna unguiculata GN=BMY1 PE=2 SV=1
			Unigene57977_All	460	58.0371	5.4596	3.41011	gi|13560977|gb|AAK30294.1|AF353207_1	102	2e-21	beta-amylase [Castanea crenata]	sp|O64407|AMYB_VIGUN	74.7	2e-13	Beta-amylase OS=Vigna unguiculata GN=BMY1 PE=2 SV=1
					381.306	66.3607	2.52255
chloroplastic/plastic	beta-amylase	BAM2	Unigene26176_All	1181	18.5839	19.8103	-0.0921974	gi|297814281|ref|XP_002875024.1|	358	8e-98	beta-amylase 9 [Arabidopsis lyrata subsp. lyrata] >gi|297320861|gb|EFH51283.1| beta-amylase 9 [Arabidopsis lyrata subsp. lyrata]	sp|O65258|BAM2_ARATH	357	9e-98	Beta-amylase 2, chloroplastic OS=Arabidopsis thaliana GN=BAM2 PE=1 SV=2
			Unigene17747_All	2159	14.1485	15.4282	-0.124921	gi|297814281|ref|XP_002875024.1|	474	0	beta-amylase 9 [Arabidopsis lyrata subsp. lyrata] >gi|297320861|gb|EFH51283.1| beta-amylase 9 [Arabidopsis lyrata subsp. lyrata]	sp|O65258|BAM2_ARATH	468	0	Beta-amylase 2, chloroplastic OS=Arabidopsis thaliana GN=BAM2 PE=1 SV=2
			Unigene69154_All	719	7.9268	5.1475	0.622867	gi|297814281|ref|XP_002875024.1|	385	1e-106	beta-amylase 9 [Arabidopsis lyrata subsp. lyrata] >gi|297320861|gb|EFH51283.1| beta-amylase 9 [Arabidopsis lyrata subsp. lyrata]	sp|O65258|BAM2_ARATH	382	2e-105	Beta-amylase 2, chloroplastic OS=Arabidopsis thaliana GN=BAM2 PE=1 SV=2
unknown	beta-amylase	BAM2	Unigene40332_All	545	35.1338	36.5012	-0.0550843	gi|79329927|ref|NP_001032014.1|	289	1e-77	BMY2 (BETA-AMYLASE 2); beta-amylase/ catalytic/ cation binding [Arabidopsis thaliana]	sp|Q9FH80|BAM8_ARATH	289	8e-78	Beta-amylase 8 OS=Arabidopsis thaliana GN=BAM8 PE=2 SV=1
			Unigene49548_All	341	24.7774	20.5442	0.270294	gi|79329927|ref|NP_001032014.1|	68.6	2e-11	BMY2 (BETA-AMYLASE 2); beta-amylase/ catalytic/ cation binding [Arabidopsis thaliana]	sp|Q9FH80|BAM8_ARATH	68.6	1e-11	Beta-amylase 8 OS=Arabidopsis thaliana GN=BAM8 PE=2 SV=1
			Unigene17141_All	1563	13.946	22.0724	-0.662392	gi|79329927|ref|NP_001032014.1|	473	1e-132	BMY2 (BETA-AMYLASE 2); beta-amylase/ catalytic/ cation binding [Arabidopsis thaliana]	sp|Q9FH80|BAM8_ARATH	473	2e-132	Beta-amylase 8 OS=Arabidopsis thaliana GN=BAM8 PE=2 SV=1
			Unigene17140_All	251	8.1664	11.8489	-0.536981	gi|79329927|ref|NP_001032014.1|	142	9e-34	BMY2 (BETA-AMYLASE 2); beta-amylase/ catalytic/ cation binding [Arabidopsis thaliana]	sp|Q9FH80|BAM8_ARATH	142	5e-34	Beta-amylase 8 OS=Arabidopsis thaliana GN=BAM8 PE=2 SV=1
					122.683	131.353	-0.0985129
chloroplastic/plastic	beta-amylase	BAM3	Unigene46873_All	251	1.7926	2.8964	-0.692207	gi|59668408|emb|CAI39244.1|	122	1e-27	beta-amylase [Glycine max]	sp|O23553|BAM3_ARATH	111	2e-24	Beta-amylase 3, chloroplastic OS=Arabidopsis thaliana GN=BAM3 PE=1 SV=3
					1.7926	2.8964	-0.692207
chloroplastic/plastic	beta-amylase	BAM4	Unigene35589_All	1806	34.1878	35.2042	-0.042266	gi|79537398|ref|NP_568829.2|	584	1e-165	BAM4 (BETA-AMYLASE 4); beta-amylase/ catalytic/ cation binding [Arabidopsis thaliana] >gi|75334054|sp|Q9FM68.1|BAM4_ARATH RecName: Full=Inactive beta-amylase 4, chloroplastic; AltName: Full=Inactive beta-amylase 6; Flags: Precursor >gi|9758604|dbj|BAB09237.1| beta-amylase [Arabidopsis thaliana]	sp|Q9FM68|BAM4_ARATH	584	8e-166	Inactive beta-amylase 4, chloroplastic OS=Arabidopsis thaliana GN=BAM4 PE=2 SV=1
					34.1878	35.2042	-0.042266
unknown	beta-amylase	BAM7	Unigene22652_All	431	1.16	3.3735	-1.54012	gi|195614386|gb|ACG29023.1|	113	6e-25	beta-amylase [Zea mays]	sp|O80831|BAM7_ARATH	112	8e-25	Beta-amylase 7 OS=Arabidopsis thaliana GN=BAM7 PE=2 SV=2
			Unigene961_All	2241	9.0128	14.7752	-0.71313	gi|30690154|ref|NP_182112.2|	558	0	BAM7 (BETA-AMYLASE 7); beta-amylase/ catalytic/ cation binding [Arabidopsis thaliana] >gi|294956510|sp|O80831.2|BAM7_ARATH RecName: Full=Beta-amylase 7; AltName: Full=1,4-alpha-D-glucan maltohydrolase; AltName: Full=Beta-amylase 4	sp|O80831|BAM7_ARATH	558	0	Beta-amylase 7 OS=Arabidopsis thaliana GN=BAM7 PE=2 SV=2
			Unigene39601_All	800	6.9992	9.9962	-0.51419	gi|30690154|ref|NP_182112.2|	364	1e-100	BAM7 (BETA-AMYLASE 7); beta-amylase/ catalytic/ cation binding [Arabidopsis thaliana] >gi|294956510|sp|O80831.2|BAM7_ARATH RecName: Full=Beta-amylase 7; AltName: Full=1,4-alpha-D-glucan maltohydrolase; AltName: Full=Beta-amylase 4	sp|O80831|BAM7_ARATH	364	3e-100	Beta-amylase 7 OS=Arabidopsis thaliana GN=BAM7 PE=2 SV=2
			Unigene12645_All	767	2.8028	11.2879	-2.00984	gi|30690154|ref|NP_182112.2|	172	4e-42	BAM7 (BETA-AMYLASE 7); beta-amylase/ catalytic/ cation binding [Arabidopsis thaliana] >gi|294956510|sp|O80831.2|BAM7_ARATH RecName: Full=Beta-amylase 7; AltName: Full=1,4-alpha-D-glucan maltohydrolase; AltName: Full=Beta-amylase 4	sp|O80831|BAM7_ARATH	172	2e-42	Beta-amylase 7 OS=Arabidopsis thaliana GN=BAM7 PE=2 SV=2
					19.9748	39.4328	-4.77728
unknown	beta-amylase	BAM9	Unigene23045_All	402	41.7865	22.3589	0.902188	gi|59668410|emb|CAI39245.1|	85.5	2e-16	beta-amylase [Glycine max]	sp|Q8VYW2|BAM9_ARATH	65.5	1e-10	Inactive beta-amylase 9 OS=Arabidopsis thaliana GN=BAM9 PE=2 SV=1
			Unigene3927_All	814	15.1089	19.2425	-0.348898	gi|59668410|emb|CAI39245.1|	247	1e-64	beta-amylase [Glycine max]	sp|Q8VYW2|BAM9_ARATH	204	4e-52	Inactive beta-amylase 9 OS=Arabidopsis thaliana GN=BAM9 PE=2 SV=1
			Unigene52643_All	221	14.7043	20.9336	-0.509582	gi|59668410|emb|CAI39245.1|	129	8e-30	beta-amylase [Glycine max]	sp|Q8VYW2|BAM9_ARATH	113	4e-25	Inactive beta-amylase 9 OS=Arabidopsis thaliana GN=BAM9 PE=2 SV=1
			Unigene2972_All	502	37.3465	31.9919	0.223266	gi|5031285|gb|AAD38148.1|AF139501_1	282	1e-75	beta-amylase [Prunus armeniaca]	sp|Q8VYW2|BAM9_ARATH	234	2e-61	Inactive beta-amylase 9 OS=Arabidopsis thaliana GN=BAM9 PE=2 SV=1
			Unigene27179_All	220	8.6354	9.6131	-0.154739	gi|5031285|gb|AAD38148.1|AF139501_1	105	2e-22	beta-amylase [Prunus armeniaca]	sp|Q8VYW2|BAM9_ARATH	85.9	7e-17	Inactive beta-amylase 9 OS=Arabidopsis thaliana GN=BAM9 PE=2 SV=1
			Unigene56271_All	243	0.4115	0	/	gi|297807889|ref|XP_002871828.1|	52	7e-15	beta-amylase 3 [Arabidopsis lyrata subsp. lyrata] >gi|297317665|gb|EFH48087.1| beta-amylase 3 [Arabidopsis lyrata subsp. lyrata]	sp|Q8VYW2|BAM9_ARATH	50.1	1e-14	Inactive beta-amylase 9 OS=Arabidopsis thaliana GN=BAM9 PE=2 SV=1
					117.993	104.14	-0.441055
unknown	beta-amylase	AMYB	Unigene78213_All	235	0.2127	1.6874	-2.98791	gi|255552940|ref|XP_002517513.1|	60.1	8e-09	Beta-amylase, putative [Ricinus communis] >gi|223543524|gb|EEF45055.1| Beta-amylase, putative [Ricinus communis]	--	--	--	--
					0.2127	1.6874	-2.98791
chloroplastic/amyloplastic	DISPROPORTIONATING ENZYME/4-alpha-glucanotransferase	DPE	Unigene67444_All	332	9.6375	14.1338	-0.552419	gi|544184|sp|Q06801.1|DPEP_SOLTU	73.9	5e-13	RecName: Full=4-alpha-glucanotransferase, chloroplastic/amyloplastic; AltName: Full=Amylomaltase; AltName: Full=Disproportionating enzyme; Short=D-enzyme; Flags: Precursor >gi|296692|emb|CAA48630.1| 4-alpha-glucanotransferase precursor [Solanum tuberosum]	sp|Q06801|DPEP_SOLTU	73.9	3e-13	4-alpha-glucanotransferase, chloroplastic/amyloplastic OS=Solanum tuberosum GN=DPEP PE=1 SV=1
			Unigene49286_All	535	94.1019	56.3311	0.740292	gi|41176619|gb|AAR99599.1|	135	3e-31	4-alpha-glucanotransferase [Solanum tuberosum]	--	--	--	--
					103.739	70.4649	0.557987
chloroplastic/amyloplastic	DISPROPORTIONATING ENZYME/4-alpha-glucanotransferase	DPE1	Unigene40027_All	367	46.5889	19.8091	1.23382	gi|15238289|ref|NP_201291.1|	51.2	4e-06	DPE1 (DISPROPORTIONATING ENZYME); 4-alpha-glucanotransferase/ catalytic/ cation binding [Arabidopsis thaliana] >gi|8843750|dbj|BAA97298.1| 4-alpha-glucanotransferase [Arabidopsis thaliana] >gi|14335104|gb|AAK59831.1| AT5g64860/MXK3_9 [Arabidopsis thaliana] >gi|19548067|gb|AAL87397.1| AT5g64860/MXK3_9 [Arabidopsis thaliana]	sp|Q06801|DPEP_SOLTU	49.7	6e-06	4-alpha-glucanotransferase, chloroplastic/amyloplastic OS=Solanum tuberosum GN=DPEP PE=1 SV=1
			Unigene40582_All	843	40.9801	37.6315	0.122983	gi|15238289|ref|NP_201291.1|	489	1e-137	DPE1 (DISPROPORTIONATING ENZYME); 4-alpha-glucanotransferase/ catalytic/ cation binding [Arabidopsis thaliana] >gi|8843750|dbj|BAA97298.1| 4-alpha-glucanotransferase [Arabidopsis thaliana] >gi|14335104|gb|AAK59831.1| AT5g64860/MXK3_9 [Arabidopsis thaliana] >gi|19548067|gb|AAL87397.1| AT5g64860/MXK3_9 [Arabidopsis thaliana]	sp|Q06801|DPEP_SOLTU	488	2e-137	4-alpha-glucanotransferase, chloroplastic/amyloplastic OS=Solanum tuberosum GN=DPEP PE=1 SV=1
			Unigene81210_All	302	0.3311	0.2188	0.597654	gi|15238289|ref|NP_201291.1|	72	2e-12	DPE1 (DISPROPORTIONATING ENZYME); 4-alpha-glucanotransferase/ catalytic/ cation binding [Arabidopsis thaliana] >gi|8843750|dbj|BAA97298.1| 4-alpha-glucanotransferase [Arabidopsis thaliana] >gi|14335104|gb|AAK59831.1| AT5g64860/MXK3_9 [Arabidopsis thaliana] >gi|19548067|gb|AAL87397.1| AT5g64860/MXK3_9 [Arabidopsis thaliana]	sp|Q06801|DPEP_SOLTU	71.6	1e-12	4-alpha-glucanotransferase, chloroplastic/amyloplastic OS=Solanum tuberosum GN=DPEP PE=1 SV=1
					87.9001	57.6594	0.608309
unknown	DISPROPORTIONATING ENZYME/4-alpha-glucanotransferase	DPE2	Unigene36188_All	607	67.2085	37.3459	0.847694	gi|42569818|ref|NP_181616.3|	337	6e-92	DPE2 (DISPROPORTIONATING ENZYME 2); 4-alpha-glucanotransferase/ heteroglycan binding [Arabidopsis thaliana] >gi|19698937|gb|AAL91204.1| 4-alpha-glucanotransferase [Arabidopsis thaliana] >gi|34098849|gb|AAQ56807.1| At2g40840 [Arabidopsis thaliana]	sp|Q9PKU9|MALQ_CHLMU	55.5	3e-07	4-alpha-glucanotransferase OS=Chlamydia muridarum GN=malQ PE=3 SV=1
			Unigene40827_All	626	49.5154	37.6905	0.393676	gi|42569818|ref|NP_181616.3|	391	1e-108	DPE2 (DISPROPORTIONATING ENZYME 2); 4-alpha-glucanotransferase/ heteroglycan binding [Arabidopsis thaliana] >gi|19698937|gb|AAL91204.1| 4-alpha-glucanotransferase [Arabidopsis thaliana] >gi|34098849|gb|AAQ56807.1| At2g40840 [Arabidopsis thaliana]	sp|Q9Z8L2|MALQ_CHLPN	123	1e-27	4-alpha-glucanotransferase OS=Chlamydia pneumoniae GN=malQ PE=3 SV=1
			Unigene11493_All	361	15.9262	11.7168	0.442823	gi|42569818|ref|NP_181616.3|	201	2e-51	DPE2 (DISPROPORTIONATING ENZYME 2); 4-alpha-glucanotransferase/ heteroglycan binding [Arabidopsis thaliana] >gi|19698937|gb|AAL91204.1| 4-alpha-glucanotransferase [Arabidopsis thaliana] >gi|34098849|gb|AAQ56807.1| At2g40840 [Arabidopsis thaliana]	sp|O84089|MALQ_CHLTR	67.4	3e-11	4-alpha-glucanotransferase OS=Chlamydia trachomatis GN=malQ PE=3 SV=1
			Unigene19058_All	367	9.672	5.4025	0.840187	gi|42569818|ref|NP_181616.3|	138	2e-32	DPE2 (DISPROPORTIONATING ENZYME 2); 4-alpha-glucanotransferase/ heteroglycan binding [Arabidopsis thaliana] >gi|19698937|gb|AAL91204.1| 4-alpha-glucanotransferase [Arabidopsis thaliana] >gi|34098849|gb|AAQ56807.1| At2g40840 [Arabidopsis thaliana]	--	--	--	--
					142.322	92.1557	0.627014
unknown	Alpha-glucan water dikinase	GWD	Unigene1283_All	615	93.4857	108.324	-0.21253	gi|57012985|sp|Q8LPT9.1|GWD1_CITRE	368	1e-101	RecName: Full=Alpha-glucan water dikinase, chloroplastic; AltName: Full=Starch-related protein R1; Flags: Precursor >gi|20384925|gb|AAM18228.1| R1 [Citrus reticulata]	sp|Q8LPT9|GWD1_CITRE	368	2e-101	Alpha-glucan water dikinase, chloroplastic OS=Citrus reticulata GN=R1 PE=2 SV=1
			Unigene6746_All	833	27.488	51.8091	-0.914404	gi|57012985|sp|Q8LPT9.1|GWD1_CITRE	337	8e-92	RecName: Full=Alpha-glucan water dikinase, chloroplastic; AltName: Full=Starch-related protein R1; Flags: Precursor >gi|20384925|gb|AAM18228.1| R1 [Citrus reticulata]	sp|Q8LPT9|GWD1_CITRE	337	5e-92	Alpha-glucan water dikinase, chloroplastic OS=Citrus reticulata GN=R1 PE=2 SV=1
			Unigene31212_All	451	20.1752	54.3669	-1.43015	gi|57012985|sp|Q8LPT9.1|GWD1_CITRE	189	1e-47	RecName: Full=Alpha-glucan water dikinase, chloroplastic; AltName: Full=Starch-related protein R1; Flags: Precursor >gi|20384925|gb|AAM18228.1| R1 [Citrus reticulata]	sp|Q8LPT9|GWD1_CITRE	189	6e-48	Alpha-glucan water dikinase, chloroplastic OS=Citrus reticulata GN=R1 PE=2 SV=1
			Unigene25585_All	1476	13.6164	4.7463	1.52047	gi|57012985|sp|Q8LPT9.1|GWD1_CITRE	420	0	RecName: Full=Alpha-glucan water dikinase, chloroplastic; AltName: Full=Starch-related protein R1; Flags: Precursor >gi|20384925|gb|AAM18228.1| R1 [Citrus reticulata]	sp|Q8LPT9|GWD1_CITRE	420	0	Alpha-glucan water dikinase, chloroplastic OS=Citrus reticulata GN=R1 PE=2 SV=1
			Unigene5365_All	420	6.4279	2.203	1.54488	gi|57012985|sp|Q8LPT9.1|GWD1_CITRE	59.3	1e-08	RecName: Full=Alpha-glucan water dikinase, chloroplastic; AltName: Full=Starch-related protein R1; Flags: Precursor >gi|20384925|gb|AAM18228.1| R1 [Citrus reticulata]	sp|Q8LPT9|GWD1_CITRE	59.3	7e-09	Alpha-glucan water dikinase, chloroplastic OS=Citrus reticulata GN=R1 PE=2 SV=1
			Unigene46663_All	834	3.5368	3.9622	-0.163857	gi|57012985|sp|Q8LPT9.1|GWD1_CITRE	365	1e-100	RecName: Full=Alpha-glucan water dikinase, chloroplastic; AltName: Full=Starch-related protein R1; Flags: Precursor >gi|20384925|gb|AAM18228.1| R1 [Citrus reticulata]	sp|Q8LPT9|GWD1_CITRE	365	3e-100	Alpha-glucan water dikinase, chloroplastic OS=Citrus reticulata GN=R1 PE=2 SV=1
					164.73	225.411	-0.452455
unknown	Alpha-glucan water dikinase	GWD2	Unigene30956_All	770	5.5189	2.1458	1.36287	gi|108936000|sp|Q9STV0.2|GWD2_ARATH	357	7e-98	RecName: Full=Alpha-glucan water dikinase 2; Flags: Precursor	sp|Q9STV0|GWD2_ARATH	357	4e-98	Alpha-glucan water dikinase 2 OS=Arabidopsis thaliana GN=GWD2 PE=2 SV=2
					5.5189	2.1458	1.36287
chloroplastic	Alpha-glucan water dikinase	GWD3	Unigene36068_All	735	44.553	35.1582	0.341661	gi|270269270|gb|ACZ66259.1|	397	1e-110	glucan/water dikinase [Solanum tuberosum]	sp|Q6ZY51|PWD_ARATH	375	2e-103	Phosphoglucan, water dikinase, chloroplastic OS=Arabidopsis thaliana GN=GWD3 PE=1 SV=1
			Unigene12428_All	1317	11.5022	3.5128	1.71122	gi|270269270|gb|ACZ66259.1|	530	1e-149	glucan/water dikinase [Solanum tuberosum]	sp|Q6ZY51|PWD_ARATH	502	2e-141	Phosphoglucan, water dikinase, chloroplastic OS=Arabidopsis thaliana GN=GWD3 PE=1 SV=1
			Unigene47848_All	315	2.3807	3.1472	-0.402683	gi|270269270|gb|ACZ66259.1|	157	5e-38	glucan/water dikinase [Solanum tuberosum]	sp|Q6ZY51|PWD_ARATH	156	4e-38	Phosphoglucan, water dikinase, chloroplastic OS=Arabidopsis thaliana GN=GWD3 PE=1 SV=1
			Unigene66560_All	296	1.5201	1.1164	0.445312	gi|270269270|gb|ACZ66259.1|	144	2e-34	glucan/water dikinase [Solanum tuberosum]	sp|Q6ZY51|PWD_ARATH	136	4e-32	Phosphoglucan, water dikinase, chloroplastic OS=Arabidopsis thaliana GN=GWD3 PE=1 SV=1
			Unigene24053_All	551	38.1084	78.8046	-1.04817	gi|196122257|gb|ACG69788.1|	358	2e-98	glucan water dikinase [Solanum lycopersicum]	sp|Q9AWA5|GWD1_SOLTU	357	3e-98	Alpha-glucan water dikinase, chloroplastic OS=Solanum tuberosum GN=R1 PE=1 SV=2
			Unigene57953_All	312	6.5698	1.271	2.36989	gi|196122257|gb|ACG69788.1|	206	9e-53	glucan water dikinase [Solanum lycopersicum]	sp|Q8LPT9|GWD1_CITRE	204	1e-52	Alpha-glucan water dikinase, chloroplastic OS=Citrus reticulata GN=R1 PE=2 SV=1
			Unigene42442_All	2347	12.8874	21.0633	-0.70877	gi|79521972|ref|NP_198009.3|	1050	0	ATGWD3; carbohydrate kinase/ catalytic/ phosphoglucan, water dikinase [Arabidopsis thaliana] >gi|75136610|sp|Q6ZY51.1|PWD_ARATH RecName: Full=Phosphoglucan, water dikinase, chloroplastic; Flags: Precursor >gi|46367508|emb|CAG25776.1| phosphoglucan, water dikinase [Arabidopsis thaliana]	sp|Q6ZY51|PWD_ARATH	1050	0	Phosphoglucan, water dikinase, chloroplastic OS=Arabidopsis thaliana GN=GWD3 PE=1 SV=1
			Unigene42441_All	665	6.9165	16.1996	-1.22784	gi|186525893|ref|NP_001119280.1|	168	6e-41	ATGWD3; carbohydrate kinase/ catalytic/ phosphoglucan, water dikinase [Arabidopsis thaliana]	sp|Q6ZY51|PWD_ARATH	168	3e-41	Phosphoglucan, water dikinase, chloroplastic OS=Arabidopsis thaliana GN=GWD3 PE=1 SV=1
			Unigene32632_All	237	1.4766	3.3463	-1.18029	gi|186525893|ref|NP_001119280.1|	125	2e-28	ATGWD3; carbohydrate kinase/ catalytic/ phosphoglucan, water dikinase [Arabidopsis thaliana]	sp|Q6ZY51|PWD_ARATH	125	8e-29	Phosphoglucan, water dikinase, chloroplastic OS=Arabidopsis thaliana GN=GWD3 PE=1 SV=1
			Unigene74912_All	201	0.2487	2.3017	-3.21022	gi|186525893|ref|NP_001119280.1|	99.8	9e-21	ATGWD3; carbohydrate kinase/ catalytic/ phosphoglucan, water dikinase [Arabidopsis thaliana]	sp|Q6ZY51|PWD_ARATH	99.8	5e-21	Phosphoglucan, water dikinase, chloroplastic OS=Arabidopsis thaliana GN=GWD3 PE=1 SV=1
					126.163	165.921	-0.395204
Note: Embryo axis was abbreviated as EAX, Cotyledon was abbreviated as COT. FC EAX/COT (RPKMs) is calculated by the formula: log (RPKM (EAX)/RPKM (COT), 2).
