# Supplementary material for: Comparative Transcriptomic Analysis of Developing Cotton Cotyledons and Embryo Axis
Source: PLoS One. 2013 Aug 20;8(8):e71756. doi: 10.1371/journal.pone.0071756 (PMC3748104; doi:10.1371/journal.pone.0071756)
Supplement: Table S4 — A list of galactosyltransferases involved in oligosaccharides synthesis. (XLSX) [file pone.0071756.s005.xlsx]

## Sheet: RFO synthases
Table S4. A list of galactosyltransferases involved in oligosaccharides synthesis
Gene	Abbreviation of Gene Name	geneID	geneLength	ghEAX01_RPKM	ghCOT01_RPKM	FC EAX/COT (RPKMs)	Nr-ID	Nr-Score	Nr-Evalue	Nr-annotation	Swissprot-ID	Swissprot-Score	Swissprot-Evalue	Swissprot-annotation	55.8	8e-08	Probable galactinol--sucrose galactosyltransferase 1 OS=Arabidopsis thaliana GN=RFS1 PE=2 SV=1
Galactinol--sucrose galactosyltransferase	RFS	Unigene73098_All	279	0.7168	2.6057	-1.86203	gi|23452226|gb|AAN32954.1|	62	2e-09	alkaline alpha-galactosidase seed imbibition protein [Solanum lycopersicum]	sp|Q84VX0|RFS1_ARATH	196	3e-100	Probable galactinol--sucrose galactosyltransferase 1 OS=Arabidopsis thaliana GN=RFS1 PE=2 SV=1
		Unigene53783_All	1333	21.4155	0.0992	7.7541	gi|38345247|emb|CAD41091.2|	256	1e-127	OSJNBb0011N17.8 [Oryza sativa (japonica cultivar-group)]	sp|Q84VX0|RFS1_ARATH	164	2e-40	Probable galactinol--sucrose galactosyltransferase 1 OS=Arabidopsis thaliana GN=RFS1 PE=2 SV=1
		Unigene47370_All	252	2.9759	2.3604	0.334295	gi|8778496|gb|AAF79504.1|AC002328_12	164	3e-40	F20N2.14 [Arabidopsis thaliana]	sp|Q84VX0|RFS1_ARATH	175	3e-43	Probable galactinol--sucrose galactosyltransferase 1 OS=Arabidopsis thaliana GN=RFS1 PE=2 SV=1
		Unigene40631_All	673	4.2343	4.4191	-0.0616291	gi|87128422|gb|AAZ81424.2|	191	9e-48	alkaline alpha galactosidase I [Cucumis sativus]	sp|Q84VX0|RFS1_ARATH	137	3e-32	Probable galactinol--sucrose galactosyltransferase 2 OS=Arabidopsis thaliana GN=RFS2 PE=2 SV=2
		Unigene65276_All	265	30.94	0.2494	6.95487	gi|90265053|emb|CAH67678.1|	157	4e-38	H0510A06.3 [Oryza sativa (indica cultivar-group)] >gi|116309847|emb|CAH66883.1| OSIGBa0158F13.14 [Oryza sativa (indica cultivar-group)]	sp|Q94A08|RFS2_ARATH	246	1e-64	Probable galactinol--sucrose galactosyltransferase 2 OS=Arabidopsis thaliana GN=RFS2 PE=2 SV=2
		Unigene15744_All	868	13.7082	13.5531	0.0164163	gi|90265053|emb|CAH67678.1|	277	1e-73	H0510A06.3 [Oryza sativa (indica cultivar-group)] >gi|116309847|emb|CAH66883.1| OSIGBa0158F13.14 [Oryza sativa (indica cultivar-group)]	sp|Q94A08|RFS2_ARATH	275	2e-73	Probable galactinol--sucrose galactosyltransferase 2 OS=Arabidopsis thaliana GN=RFS2 PE=2 SV=2
		Unigene56053_All	746	5.2273	5.0498	0.0498397	gi|90265053|emb|CAH67678.1|	294	9e-79	H0510A06.3 [Oryza sativa (indica cultivar-group)] >gi|116309847|emb|CAH66883.1| OSIGBa0158F13.14 [Oryza sativa (indica cultivar-group)]	sp|Q94A08|RFS2_ARATH	50.4	3e-06	Probable galactinol--sucrose galactosyltransferase 2 OS=Arabidopsis thaliana GN=RFS2 PE=2 SV=2
		Unigene75457_All	206	3.8831	4.4916	-0.210021	gi|59719435|gb|AAL65392.2|	56.6	9e-08	alkaline alpha-galactosidase [Oryza sativa Japonica Group]	sp|Q94A08|RFS2_ARATH	106	6e-23	Probable galactinol--sucrose galactosyltransferase 2 OS=Arabidopsis thaliana GN=RFS2 PE=2 SV=2
riffinose family oligosacchari		Unigene43507_All	476	7.1421	8.8861	-0.315202	gi|29838631|gb|AAM75140.1|	111	3e-24	alkaline alpha galactosidase II [Cucumis melo]	sp|Q94A08|RFS2_ARATH	90.9	2e-18	Probable galactinol--sucrose galactosyltransferase 2 OS=Arabidopsis thaliana GN=RFS2 PE=2 SV=2
		Unigene60647_All	208	3.365	0	/	gi|297820552|ref|XP_002878159.1|	90.9	4e-18	ATSIP2 [Arabidopsis lyrata subsp. lyrata] >gi|297323997|gb|EFH54418.1| ATSIP2 [Arabidopsis lyrata subsp. lyrata]	sp|Q94A08|RFS2_ARATH	554	4e-157	Probable galactinol--sucrose galactosyltransferase 2 OS=Arabidopsis thaliana GN=RFS2 PE=2 SV=2
		Unigene3588_All	1155	497.954	38.7958	3.68204	gi|187941007|gb|ACD39775.1|	566	1e-160	seed imbibition protein 1 [Vitis vinifera]	sp|Q94A08|RFS2_ARATH	769	0	Probable galactinol--sucrose galactosyltransferase 2 OS=Arabidopsis thaliana GN=RFS2 PE=2 SV=2
		Unigene42791_All	1546	227.433	20.4341	3.47639	gi|187941007|gb|ACD39775.1|	797	0	seed imbibition protein 1 [Vitis vinifera]	sp|Q94A08|RFS2_ARATH	133	4e-31	Probable galactinol--sucrose galactosyltransferase 2 OS=Arabidopsis thaliana GN=RFS2 PE=2 SV=2
		Unigene41948_All	288	20.1367	23.1775	-0.202898	gi|115459016|ref|NP_001053108.1|	164	2e-40	Os04g0481100 [Oryza sativa Japonica Group] >gi|113564679|dbj|BAF15022.1| Os04g0481100 [Oryza sativa Japonica Group]	sp|Q94A08|RFS2_ARATH	107	3e-23	Probable galactinol--sucrose galactosyltransferase 2 OS=Arabidopsis thaliana GN=RFS2 PE=2 SV=2
		Unigene41144_All	240	18.9563	26.4361	-0.479832	gi|115459016|ref|NP_001053108.1|	137	5e-32	Os04g0481100 [Oryza sativa Japonica Group] >gi|113564679|dbj|BAF15022.1| Os04g0481100 [Oryza sativa Japonica Group]	sp|Q94A08|RFS2_ARATH	216	3e-56	Probable galactinol--sucrose galactosyltransferase 5 OS=Arabidopsis thaliana GN=RFS5 PE=1 SV=1
		Unigene48343_All	456	4.1662	2.8987	0.523326	gi|124057819|gb|ABD72603.1|	223	6e-58	raffinose synthase [Cucumis sativus]	sp|Q9FND9|RFS5_ARATH	300	2e-81	Probable galactinol--sucrose galactosyltransferase 6 OS=Arabidopsis thaliana GN=RFS6 PE=2 SV=2
		Unigene13427_All	470	3.8294	6.4684	-0.756291	gi|222424044|dbj|BAH19983.1|	300	3e-81	AT5G20250 [Arabidopsis thaliana]	sp|Q8RX87|RFS6_ARATH	299	1e-97	Probable galactinol--sucrose galactosyltransferase 6 OS=Arabidopsis thaliana GN=RFS6 PE=2 SV=2
		Unigene29857_All	891	5.6672	11.4972	-1.02057	gi|19699067|gb|AAL90901.1|	299	2e-97	AT5g20250/F5O24_140 [Arabidopsis thaliana] >gi|23308457|gb|AAN18198.1| At5g20250/F5O24_140 [Arabidopsis thaliana] >gi|110742681|dbj|BAE99252.1| seed imbitition protein-like [Arabidopsis thaliana]	sp|Q8RX87|RFS6_ARATH	254	2e-67	Probable galactinol--sucrose galactosyltransferase 6 OS=Arabidopsis thaliana GN=RFS6 PE=2 SV=2
oligosaccharides		Unigene68725_All	483	1.7596	1.0947	0.684712	gi|19699067|gb|AAL90901.1|	254	4e-67	AT5g20250/F5O24_140 [Arabidopsis thaliana] >gi|23308457|gb|AAN18198.1| At5g20250/F5O24_140 [Arabidopsis thaliana] >gi|110742681|dbj|BAE99252.1| seed imbitition protein-like [Arabidopsis thaliana]	sp|Q8RX87|RFS6_ARATH	60.1	3e-12	Probable galactinol--sucrose galactosyltransferase 6 OS=Arabidopsis thaliana GN=RFS6 PE=2 SV=2
		Unigene70557_All	253	0.5928	2.351	-1.98766	gi|19699067|gb|AAL90901.1|	60.1	6e-12	AT5g20250/F5O24_140 [Arabidopsis thaliana] >gi|23308457|gb|AAN18198.1| At5g20250/F5O24_140 [Arabidopsis thaliana] >gi|110742681|dbj|BAE99252.1| seed imbitition protein-like [Arabidopsis thaliana]	sp|Q8RX87|RFS6_ARATH	129	4e-55	Probable galactinol--sucrose galactosyltransferase 6 OS=Arabidopsis thaliana GN=RFS6 PE=2 SV=2
		Unigene73402_All	469	0	0.4228	/	gi|19699067|gb|AAL90901.1|	129	6e-55	AT5g20250/F5O24_140 [Arabidopsis thaliana] >gi|23308457|gb|AAN18198.1| At5g20250/F5O24_140 [Arabidopsis thaliana] >gi|110742681|dbj|BAE99252.1| seed imbitition protein-like [Arabidopsis thaliana]	sp|Q8RX87|RFS6_ARATH	1189	0	Galactinol--sucrose galactosyltransferase OS=Pisum sativum GN=RFS PE=1 SV=1
		Unigene6626_All	2526	8.6095	26.3472	-1.61365	gi|187610414|gb|ACD13461.1|	1241	0	raffionse synthase 2 [Glycine max]	sp|Q8VWN6|RFS_PEA
				882.713	201.638	2.13018						148	9e-36	Stachyose synthase OS=Pisum sativum GN=STS1 PE=1 SV=1
Stachyose synthase	STS	Unigene81174_All	301	0.3322	3.074	-3.20999	gi|24412857|emb|CAD55555.1|	149	1e-35	stachyose synthase [Pisum sativum]	sp|Q93XK2|STSYN_PEA	117	2e-26	Probable galactinol--sucrose galactosyltransferase 2 OS=Arabidopsis thaliana GN=RFS2 PE=2 SV=2
		Unigene68581_All	449	40.9755	0.4416	6.53588	gi|226508886|ref|NP_001152291.1|	127	4e-29	stachyose synthase [Zea mays] >gi|195654765|gb|ACG46850.1| stachyose synthase precursor [Zea mays]	sp|Q94A08|RFS2_ARATH	231	3e-60	Probable galactinol--sucrose galactosyltransferase 2 OS=Arabidopsis thaliana GN=RFS2 PE=2 SV=2
		Unigene40377_All	686	15.0129	16.9561	-0.175602	gi|226508886|ref|NP_001152291.1|	263	1e-69	stachyose synthase [Zea mays] >gi|195654765|gb|ACG46850.1| stachyose synthase precursor [Zea mays]	sp|Q94A08|RFS2_ARATH	213	4e-55	Stachyose synthase OS=Pisum sativum GN=STS1 PE=1 SV=1
		Unigene83333_All	510	0.8823	6.3498	-2.84737	gi|148251494|gb|ABQ53598.1|	224	4e-58	stachyose synthase [Cucumis sativus]	sp|Q93XK2|STSYN_PEA	104	2e-22	Stachyose synthase OS=Pisum sativum GN=STS1 PE=1 SV=1
		Unigene81972_All	336	0	5.1141	/	gi|148251494|gb|ABQ53598.1|	142	2e-33	stachyose synthase [Cucumis sativus]	sp|Q93XK2|STSYN_PEA
				57.2029	31.9356	0.840923						59.7	2e-08	Glycogenin-2 OS=Homo sapiens GN=GYG2 PE=1 SV=2
Galactinol synthase	GYG	Unigene73594_All	680	0.9558	9.622	-3.33156	gi|167858185|gb|ACA04033.1|	342	1e-100	galactinol synthase 4 [Populus trichocarpa x Populus deltoides]	sp|O15488|GLYG2_HUMAN	--	--	--
		Unigene71039_All	266	0.3759	2.9815	-2.98762	gi|167858185|gb|ACA04033.1|	104	8e-29	galactinol synthase 4 [Populus trichocarpa x Populus deltoides]	--	89	8e-17	Glycogenin-2 OS=Homo sapiens GN=GYG2 PE=1 SV=2
		Unigene42866_All	1498	112.471	64.0167	0.813033	gi|167858185|gb|ACA04033.1|	585	1e-166	galactinol synthase 4 [Populus trichocarpa x Populus deltoides]	sp|O15488|GLYG2_HUMAN	63.9	1e-09	Glycogenin-1 OS=Homo sapiens GN=GYG1 PE=1 SV=4
		Unigene57991_All	848	16.3897	1.247	3.71626	gi|297828459|ref|XP_002882112.1|	363	1e-99	ATGOLS1 [Arabidopsis lyrata subsp. lyrata] >gi|297327951|gb|EFH58371.1| ATGOLS1 [Arabidopsis lyrata subsp. lyrata]	sp|P46976|GLYG_HUMAN	--	--	--
		Unigene63144_All	233	16.7364	0.8509	4.29786	gi|18874402|gb|AAL78687.1|	150	4e-36	galactinol synthase [Cucumis melo]	--
				146.929	78.7181	0.90035
Embryo axis abbreviated as EAX, Cotyledon abbreviated as COT, FC EAX/COT (RPKMs) is calculated by the formula: log (RPKM (EAX)/RPKM (COT), 2).
