# Supplementary material for: Comparative Transcriptomic Analysis of Developing Cotton Cotyledons and Embryo Axis
Source: PLoS One. 2013 Aug 20;8(8):e71756. doi: 10.1371/journal.pone.0071756 (PMC3748104; doi:10.1371/journal.pone.0071756)
Supplement: Table S5 — Expression profile of genes involved in lipid metabolism. (XLSX) [file pone.0071756.s006.xlsx]

## Sheet:  lipid metabolic gene
Table S5 Expression profile of genes involved in lipid metabolism
Plastidial Fatty Acid Synthesis
putative function of protein	geneID	geneLength	ghEAX01_RPKM	ghCOT01_RPKM	FC EAX/COT (RPKMs)	Nr-ID	Nr-Score	Nr-Evalue	Nr-annotation	Swissprot-ID	Swissprot-Score	Swissprot-Evalue	Swissprot-annotation
acetyl-CoA carboxylase carboxyltransferase alpha subunit	Unigene16042_All	203	85.7049	145.529	-0.763855	gi|156144962|gb|ABU53027.1|	140	5e-33	chloroplast acetyl-CoA carboxylase carboxyltransferase alpha subunit [Gossypium hirsutum]	sp|Q9LD43|ACCA_ARATH	119	4e-27	Acetyl-coenzyme A carboxylase carboxyl transferase subunit alpha, chloroplastic OS=Arabidopsis thaliana GN=CAC3 PE=1 SV=1
	Unigene14269_All	401	207.957	301.279	-0.534814	gi|156144962|gb|ABU53027.1|	251	2e-66	chloroplast acetyl-CoA carboxylase carboxyltransferase alpha subunit [Gossypium hirsutum]	sp|Q9LD43|ACCA_ARATH	152	6e-37	Acetyl-coenzyme A carboxylase carboxyl transferase subunit alpha, chloroplastic OS=Arabidopsis thaliana GN=CAC3 PE=1 SV=1
	Unigene50933_All	203	132.498	245.153	-0.887712	gi|156144962|gb|ABU53027.1|	138	2e-32	chloroplast acetyl-CoA carboxylase carboxyltransferase alpha subunit [Gossypium hirsutum]	sp|Q9LD43|ACCA_ARATH	92	1e-18	Acetyl-coenzyme A carboxylase carboxyl transferase subunit alpha, chloroplastic OS=Arabidopsis thaliana GN=CAC3 PE=1 SV=1
	Unigene11722_All	456	122.026	217.692	-0.835099	gi|156144962|gb|ABU53027.1|	317	2e-86	chloroplast acetyl-CoA carboxylase carboxyltransferase alpha subunit [Gossypium hirsutum]	sp|Q9LD43|ACCA_ARATH	295	7e-80	Acetyl-coenzyme A carboxylase carboxyl transferase subunit alpha, chloroplastic OS=Arabidopsis thaliana GN=CAC3 PE=1 SV=1
	Unigene52610_All	219	89.7162	164.471	-0.874395	gi|156144962|gb|ABU53027.1|	148	2e-35	chloroplast acetyl-CoA carboxylase carboxyltransferase alpha subunit [Gossypium hirsutum]	sp|Q9LD43|ACCA_ARATH	124	2e-28	Acetyl-coenzyme A carboxylase carboxyl transferase subunit alpha, chloroplastic OS=Arabidopsis thaliana GN=CAC3 PE=1 SV=1
	Unigene52237_All	203	53.6887	66.7414	-0.313963	gi|156144962|gb|ABU53027.1|	119	1e-26	chloroplast acetyl-CoA carboxylase carboxyltransferase alpha subunit [Gossypium hirsutum]	sp|Q9LD43|ACCA_ARATH	56.2	6e-08	Acetyl-coenzyme A carboxylase carboxyl transferase subunit alpha, chloroplastic OS=Arabidopsis thaliana GN=CAC3 PE=1 SV=1
	Unigene52241_All	203	46.0541	41.9983	0.132999	gi|156144962|gb|ABU53027.1|	127	4e-29	chloroplast acetyl-CoA carboxylase carboxyltransferase alpha subunit [Gossypium hirsutum]	sp|Q9LD43|ACCA_ARATH	52.4	9e-07	Acetyl-coenzyme A carboxylase carboxyl transferase subunit alpha, chloroplastic OS=Arabidopsis thaliana GN=CAC3 PE=1 SV=1
	Unigene51746_All	300	41.6621	70.9369	-0.767801	gi|156144962|gb|ABU53027.1|	147	3e-35	chloroplast acetyl-CoA carboxylase carboxyltransferase alpha subunit [Gossypium hirsutum]	sp|Q9LD43|ACCA_ARATH	104	1e-22	Acetyl-coenzyme A carboxylase carboxyl transferase subunit alpha, chloroplastic OS=Arabidopsis thaliana GN=CAC3 PE=1 SV=1
	Unigene51476_All	338	40.3802	78.6044	-0.960962	gi|156144962|gb|ABU53027.1|	119	1e-26	chloroplast acetyl-CoA carboxylase carboxyltransferase alpha subunit [Gossypium hirsutum]	sp|Q9LD43|ACCA_ARATH	88.6	1e-17	Acetyl-coenzyme A carboxylase carboxyl transferase subunit alpha, chloroplastic OS=Arabidopsis thaliana GN=CAC3 PE=1 SV=1
	Unigene43692_All	1159	21.6542	55.9971	-1.37071	gi|156144962|gb|ABU53027.1|	530	1e-149	chloroplast acetyl-CoA carboxylase carboxyltransferase alpha subunit [Gossypium hirsutum]	sp|Q9LD43|ACCA_ARATH	485	3e-136	Acetyl-coenzyme A carboxylase carboxyl transferase subunit alpha, chloroplastic OS=Arabidopsis thaliana GN=CAC3 PE=1 SV=1
	Unigene8965_All	338	27.6597	60.6153	-1.1319	gi|156144960|gb|ABU53026.1|	210	4e-54	chloroplast acetyl-CoA carboxylase carboxyltransferase alpha subunit [Gossypium hirsutum]	sp|Q9LD43|ACCA_ARATH	177	2e-44	Acetyl-coenzyme A carboxylase carboxyl transferase subunit alpha, chloroplastic OS=Arabidopsis thaliana GN=CAC3 PE=1 SV=1
	Unigene8966_All	388	12.1121	28.2757	-1.22311	gi|156144960|gb|ABU53026.1|	127	2e-46	chloroplast acetyl-CoA carboxylase carboxyltransferase alpha subunit [Gossypium hirsutum]	sp|Q41008|ACCA_PEA	102	1e-21	Acetyl-coenzyme A carboxylase carboxyl transferase subunit alpha, chloroplastic OS=Pisum sativum GN=ACCA PE=1 SV=1
	Unigene39488_All	206	132.995	196.025	-0.559663	gi|156144960|gb|ABU53026.1|	132	1e-30	chloroplast acetyl-CoA carboxylase carboxyltransferase alpha subunit [Gossypium hirsutum]	sp|Q9LD43|ACCA_ARATH	75.9	7e-14	Acetyl-coenzyme A carboxylase carboxyl transferase subunit alpha, chloroplastic OS=Arabidopsis thaliana GN=CAC3 PE=1 SV=1
	Unigene43815_All	1625	5.8455	16.6751	-1.5123	gi|255573891|ref|XP_002527864.1|	672	0	carboxyl-tansferase, subunit of Het-ACCase [Ricinus communis] >gi|223532715|gb|EEF34495.1| carboxyl-tansferase, subunit of Het-ACCase [Ricinus communis]	sp|Q9LD43|ACCA_ARATH	658	0	Acetyl-coenzyme A carboxylase carboxyl transferase subunit alpha, chloroplastic OS=Arabidopsis thaliana GN=CAC3 PE=1 SV=1
	Unigene476_All	338	40.3802	78.6044	-0.960962	gi|156144962|gb|ABU53027.1|	119	1e-26	chloroplast acetyl-CoA carboxylase carboxyltransferase alpha subunit [Gossypium hirsutum]	sp|Q9LD43|ACCA_ARATH	88.6	1e-17	Acetyl-coenzyme A carboxylase carboxyl transferase subunit alpha, chloroplastic OS=Arabidopsis thaliana GN=CAC3 PE=1 SV=1
	Unigene14587_All	336	9.2252	19.2763	-1.06318	gi|224814588|gb|ACN65504.1|	55.8	1e-07	chloroplast carboxyltransferase alpha subunit isoform 2 [Brassica napus]	--	--	--	--
			1069.56	1787.87	-0.741228
acetyl-CoA carboxylase carboxyltransferase beta subunit	Unigene47890_All	324	2.006	3.2637	-0.702187	gi|221271889|sp|A0ZZ44.2|ACCD_GOSBA	235	1e-61	RecName: Full=Acetyl-coenzyme A carboxylase carboxyl transferase subunit beta, chloroplastic; Short=ACCase subunit beta; Short=Acetyl-CoA carboxylase carboxyltransferase subunit beta	sp|Q2L915|ACCD_GOSHI	235	7e-62	Acetyl-coenzyme A carboxylase carboxyl transferase subunit beta, chloroplastic OS=Gossypium hirsutum GN=accD PE=3 SV=1
	Unigene12203_All	929	2.0988	14.3705	-2.77547	gi|91208911|ref|YP_538944.1|	540	1e-153	acetyl-CoA carboxylase carboxyltransferase beta subunit [Gossypium hirsutum] >gi|122201397|sp|Q2L915.1|ACCD_GOSHI RecName: Full=Acetyl-coenzyme A carboxylase carboxyl transferase subunit beta, chloroplastic; Short=ACCase subunit beta; Short=Acetyl-CoA car	sp|Q2L915|ACCD_GOSHI	540	4e-153	Acetyl-coenzyme A carboxylase carboxyl transferase subunit beta, chloroplastic OS=Gossypium hirsutum GN=accD PE=3 SV=1
			4.1048	17.6342	-2.10299
biotin carboxyl carrier protein of acetyl-CoA carboxylase-related	Unigene38717_All	630	0.6349	3.357	-2.40257	gi|30683724|ref|NP_850591.1|	77.8	9e-14	biotin carboxyl carrier protein of acetyl-CoA carboxylase-related [Arabidopsis thaliana]	--			--
	Unigene65410_All	267	4.4939	5.9407	-0.402665	gi|30683724|ref|NP_850591.1|	85.5	2e-16	biotin carboxyl carrier protein of acetyl-CoA carboxylase-related [Arabidopsis thaliana]	--			--
	Unigene28493_All	373	8.1761	10.454	-0.35457	gi|149345642|gb|ABR23639.1|	90.1	7e-18	acetyl-CoA carboxylase biotin carboxyl carrier protein subunit [Elaeis guineensis]	--			--
	Unigene11885_All	696	4.0944	11.6797	-1.51228	gi|255545642|ref|XP_002513881.1|	365	1e-100	Homomeric Acetyl-CoA Carboxylase (Hom-ACCase) [Ricinus communis] >gi|223546967|gb|EEF48464.1| Homomeric Acetyl-CoA Carboxylase (Hom-ACCase) [Ricinus communis]	sp|O00763|ACACB_HUMAN	86.3	2e-16	Acetyl-CoA carboxylase 2 OS=Homo sapiens GN=ACACB PE=1 SV=3
	Unigene17984_All	2159	6.6227	17.5098	-1.40267	gi|255545642|ref|XP_002513881.1|	716	0	Homomeric Acetyl-CoA Carboxylase (Hom-ACCase) [Ricinus communis] >gi|223546967|gb|EEF48464.1| Homomeric Acetyl-CoA Carboxylase (Hom-ACCase) [Ricinus communis]	sp|O00763|ACACB_HUMAN	138	5e-45	Acetyl-CoA carboxylase 2 OS=Homo sapiens GN=ACACB PE=1 SV=3
	Unigene74416_All	621	2.5762	13.1968	-2.35687	gi|255545642|ref|XP_002513881.1|	394	1e-109	Homomeric Acetyl-CoA Carboxylase (Hom-ACCase) [Ricinus communis] >gi|223546967|gb|EEF48464.1| Homomeric Acetyl-CoA Carboxylase (Hom-ACCase) [Ricinus communis]	sp|P11029|ACAC_CHICK	172	1e-42	Acetyl-CoA carboxylase OS=Gallus gallus GN=ACAC PE=1 SV=1
	Unigene75806_All	209	0.2392	2.5298	-3.40273	gi|255545642|ref|XP_002513881.1|	134	2e-31	Homomeric Acetyl-CoA Carboxylase (Hom-ACCase) [Ricinus communis] >gi|223546967|gb|EEF48464.1| Homomeric Acetyl-CoA Carboxylase (Hom-ACCase) [Ricinus communis]	sp|Q00955|ACAC_YEAST	72.4	8e-13	Acetyl-CoA carboxylase OS=Saccharomyces cerevisiae GN=FAS3 PE=1 SV=2
	Unigene22544_All	220	17.4981	15.6213	0.163684	gi|225217066|gb|ACN85391.1|	92.4	1e-18	acetyl-coenzyme A carboxylase [Suaeda salsa]	sp|Q42783|BCCP_SOYBN	88.2	1e-17	Biotin carboxyl carrier protein of acetyl-CoA carboxylase, chloroplastic OS=Glycine max GN=ACCB-1 PE=1 SV=1
	Unigene2180_All	710	71.6119	66.6488	0.10362	gi|155967399|gb|ABU41516.1|	350	1e-95	biotin carboxyl carrier protein subunit [Gossypium hirsutum]	sp|Q42533|BCCP1_ARATH	149	1e-35	Biotin carboxyl carrier protein of acetyl-CoA carboxylase 1, chloroplastic OS=Arabidopsis thaliana GN=BCCP1 PE=1 SV=2
	Unigene24370_All	317	58.511	66.5072	-0.184803	gi|155967399|gb|ABU41516.1|	121	2e-27	biotin carboxyl carrier protein subunit [Gossypium hirsutum]	sp|Q9LLC1|BCCP2_ARATH	109	5e-24	Biotin carboxyl carrier protein of acetyl-CoA carboxylase 2, chloroplastic OS=Arabidopsis thaliana GN=BCCP2 PE=1 SV=1
	Unigene66554_All	296	3.378	1.5629	1.11194	gi|155967399|gb|ABU41516.1|	48.9	4e-07	biotin carboxyl carrier protein subunit [Gossypium hirsutum]	sp|Q42783|BCCP_SOYBN	47	9e-07	Biotin carboxyl carrier protein of acetyl-CoA carboxylase, chloroplastic OS=Glycine max GN=ACCB-1 PE=1 SV=1
	Unigene7161_All	443	7.4484	10.1448	-0.445738	gi|155967399|gb|ABU41516.1|	180	4e-45	biotin carboxyl carrier protein subunit [Gossypium hirsutum]	sp|Q42533|BCCP1_ARATH	109	5e-24	Biotin carboxyl carrier protein of acetyl-CoA carboxylase 1, chloroplastic OS=Arabidopsis thaliana GN=BCCP1 PE=1 SV=2
	Unigene71731_All	472	0.8474	4.3407	-2.35681	gi|155967399|gb|ABU41516.1|	47.4	2e-06	biotin carboxyl carrier protein subunit [Gossypium hirsutum]	sp|Q42783|BCCP_SOYBN	45.4	3e-06	Biotin carboxyl carrier protein of acetyl-CoA carboxylase, chloroplastic OS=Glycine max GN=ACCB-1 PE=1 SV=1
	Unigene19568_All	601	140.001	245.337	-0.809323	gi|253721463|gb|ACT33948.1|	121	5e-27	biotin carboxyl carrier protein subunit [Jatropha curcas]	sp|Q42533|BCCP1_ARATH	70.5	8e-12	Biotin carboxyl carrier protein of acetyl-CoA carboxylase 1, chloroplastic OS=Arabidopsis thaliana GN=BCCP1 PE=1 SV=2
	Unigene23108_All	318	88.1979	142.364	-0.690771	gi|253721463|gb|ACT33948.1|	174	4e-43	biotin carboxyl carrier protein subunit [Jatropha curcas]	sp|Q9LLC1|BCCP2_ARATH	160	2e-39	Biotin carboxyl carrier protein of acetyl-CoA carboxylase 2, chloroplastic OS=Arabidopsis thaliana GN=BCCP2 PE=1 SV=1
	Unigene41156_All	322	189.576	228.648	-0.270353	gi|253721463|gb|ACT33948.1|	174	3e-43	biotin carboxyl carrier protein subunit [Jatropha curcas]	sp|Q9LLC1|BCCP2_ARATH	157	3e-38	Biotin carboxyl carrier protein of acetyl-CoA carboxylase 2, chloroplastic OS=Arabidopsis thaliana GN=BCCP2 PE=1 SV=1
	Unigene22339_All	339	3.9819	5.6537	-0.505738	gi|255547536|ref|XP_002514825.1|	71.2	3e-12	Biotin carboxyl carrier protein subunit of of Het-ACCase (BCCP1) [Ricinus communis] >gi|223545876|gb|EEF47379.1| Biotin carboxyl carrier protein subunit of of Het-ACCase (BCCP1) [Ricinus communis]	sp|Q9LLC1|BCCP2_ARATH	70.5	3e-12	Biotin carboxyl carrier protein of acetyl-CoA carboxylase 2, chloroplastic OS=Arabidopsis thaliana GN=BCCP2 PE=1 SV=1
	Unigene3499_All	479	6.5755	9.6583	-0.554669	gi|255547536|ref|XP_002514825.1|	85.1	5e-18	Biotin carboxyl carrier protein subunit of of Het-ACCase (BCCP1) [Ricinus communis] >gi|223545876|gb|EEF47379.1| Biotin carboxyl carrier protein subunit of of Het-ACCase (BCCP1) [Ricinus communis]	--	--	--	--
	Unigene46622_All	206	8.9796	6.7374	0.414459	gi|255547536|ref|XP_002514825.1|	52.4	2e-06	Biotin carboxyl carrier protein subunit of of Het-ACCase (BCCP1) [Ricinus communis] >gi|223545876|gb|EEF47379.1| Biotin carboxyl carrier protein subunit of of Het-ACCase (BCCP1) [Ricinus communis]	sp|Q42783|BCCP_SOYBN	51.2	2e-06	Biotin carboxyl carrier protein of acetyl-CoA carboxylase, chloroplastic OS=Glycine max GN=ACCB-1 PE=1 SV=1
	Unigene20834_All	434	152.057	174.363	-0.197477	gi|255570278|ref|XP_002526099.1|	110	6e-24	Biotin carboxyl carrier protein subunit of of Het-ACCase (BCCP2) [Ricinus communis] >gi|223534596|gb|EEF36293.1| Biotin carboxyl carrier protein subunit of of Het-ACCase (BCCP2) [Ricinus communis]	sp|Q42533|BCCP1_ARATH	77.8	2e-14	Biotin carboxyl carrier protein of acetyl-CoA carboxylase 1, chloroplastic OS=Arabidopsis thaliana GN=BCCP1 PE=1 SV=2
	Unigene9972_All	479	30.8943	61.6751	-0.997347	gi|297816934|ref|XP_002876350.1|	155	2e-37	biotin/lipoyl attachment domain-containing protein [Arabidopsis lyrata subsp. lyrata] >gi|297322188|gb|EFH52609.1| biotin/lipoyl attachment domain-containing protein [Arabidopsis lyrata subsp. lyrata]	sp|Q58628|PYCB_METJA	49.7	8e-06	Pyruvate carboxylase subunit B OS=Methanocaldococcus jannaschii GN=pycB PE=1 SV=1
	Unigene17888_All	246	71.7401	78.9859	-0.138815	gi|297816934|ref|XP_002876350.1|	75.1	2e-13	biotin/lipoyl attachment domain-containing protein [Arabidopsis lyrata subsp. lyrata] >gi|297322188|gb|EFH52609.1| biotin/lipoyl attachment domain-containing protein [Arabidopsis lyrata subsp. lyrata]	--	--	--	--
	Unigene17889_All	274	126.993	184.04	-0.535263	gi|297816934|ref|XP_002876350.1|	73.9	5e-13	biotin/lipoyl attachment domain-containing protein [Arabidopsis lyrata subsp. lyrata] >gi|297322188|gb|EFH52609.1| biotin/lipoyl attachment domain-containing protein [Arabidopsis lyrata subsp. lyrata]	--	--	--	--
			1005.13	1366.95	-0.443585
acetyl-CoA carboxylase / biotin carboxylase	Unigene46822_All	398	23.4899	21.0891	0.155543	gi|126506746|gb|ABO14801.1|	51.2	4e-06	acetyl CoA carboxylase [Camellia sinensis]	--	--	--	--
	Unigene61672_All	216	1.3887	1.2239	0.182249	gi|992917|gb|AAA75528.1|	90.9	4e-18	acetyl CoA carboxylase [Glycine max]	--	--	--	--
	Unigene1806_All	2101	23.5576	21.1388	0.156299	gi|116248673|gb|ABJ90471.1|	1231	0	acetyl-CoA carboxylase [Jatropha curcas]	sp|Q54J08|ACAC_DICDI	667	0	Acetyl-CoA carboxylase OS=Dictyostelium discoideum GN=accA PE=3 SV=1
	Unigene29698_All	740	21.6193	17.4157	0.311931	gi|157427568|gb|ABP02014.1|	110	1e-23	acetyl-CoA carboxylase [Jatropha curcas]	--	--	--	--
	Unigene71354_All	442	1.2442	5.2334	-2.07253	gi|157427568|gb|ABP02014.1|	292	7e-79	acetyl-CoA carboxylase [Jatropha curcas]	sp|Q54J08|ACAC_DICDI	160	2e-39	Acetyl-CoA carboxylase OS=Dictyostelium discoideum GN=accA PE=3 SV=1
	Unigene9951_All	1827	8.2914	10.9608	-0.402665	gi|116248673|gb|ABJ90471.1|	1005	0	acetyl-CoA carboxylase [Jatropha curcas]	sp|Q54J08|ACAC_DICDI	573	7e-171	Acetyl-CoA carboxylase OS=Dictyostelium discoideum GN=accA PE=3 SV=1
	Unigene78580_All	241	80.6966	114.355	-0.502945	gi|298364402|gb|ADI79337.1|	160	6e-39	chloroplast biotin carboxylase [Brassica rapa]	sp|B9N843|ACCC2_POPTR	160	3e-39	Biotin carboxylase 2, chloroplastic OS=Populus trichocarpa GN=POPTRDRAFT_673504 PE=2 SV=1
	Unigene34898_All	236	104.014	171.107	-0.718116	gi|145910320|gb|ABP98813.1|	156	6e-38	chloroplast biotin carboxylase [Gossypium hirsutum]	sp|B9HBA8|ACCC1_POPTR	146	4e-35	Biotin carboxylase 1, chloroplastic OS=Populus trichocarpa GN=POPTRDRAFT_831870 PE=2 SV=1
	Unigene34899_All	1239	32.1192	64.7034	-1.01041	gi|145910320|gb|ABP98813.1|	686	0	chloroplast biotin carboxylase [Gossypium hirsutum]	sp|B9HBA8|ACCC1_POPTR	646	0	Biotin carboxylase 1, chloroplastic OS=Populus trichocarpa GN=POPTRDRAFT_831870 PE=2 SV=1
	Unigene49330_All	574	105.128	167.759	-0.674243	gi|145910320|gb|ABP98813.1|	380	1e-105	chloroplast biotin carboxylase [Gossypium hirsutum]	sp|B9HBA8|ACCC1_POPTR	331	2e-90	Biotin carboxylase 1, chloroplastic OS=Populus trichocarpa GN=POPTRDRAFT_831870 PE=2 SV=1
	Unigene75738_All	208	1.6825	4.4484	-1.40268	gi|297846662|ref|XP_002891212.1|	127	4e-29	F5J5.19 [Arabidopsis lyrata subsp. lyrata] >gi|297337054|gb|EFH67471.1| F5J5.19 [Arabidopsis lyrata subsp. lyrata]	--	--	--	--
			403.231	599.434	-0.571994
acetyl-CoA carboxylase	Unigene46681_All	1576	5.8052	8.429	-0.538016	gi|255545642|ref|XP_002513881.1|	885	0	Homomeric Acetyl-CoA Carboxylase (Hom-ACCase) [Ricinus communis] >gi|223546967|gb|EEF48464.1| Homomeric Acetyl-CoA Carboxylase (Hom-ACCase) [Ricinus communis]	sp|O00763|ACACB_HUMAN	395	3e-109	Acetyl-CoA carboxylase 2 OS=Homo sapiens GN=ACACB PE=1 SV=3
	Unigene74416_All	621	2.5762	13.1968	-2.35687	gi|255545642|ref|XP_002513881.1|	394	1e-109	Homomeric Acetyl-CoA Carboxylase (Hom-ACCase) [Ricinus communis] >gi|223546967|gb|EEF48464.1| Homomeric Acetyl-CoA Carboxylase (Hom-ACCase) [Ricinus communis]	sp|P11029|ACAC_CHICK	172	1e-42	Acetyl-CoA carboxylase OS=Gallus gallus GN=ACAC PE=1 SV=1
	Unigene75806_All	209	0.2392	2.5298	-3.40273	gi|255545642|ref|XP_002513881.1|	134	2e-31	Homomeric Acetyl-CoA Carboxylase (Hom-ACCase) [Ricinus communis] >gi|223546967|gb|EEF48464.1| Homomeric Acetyl-CoA Carboxylase (Hom-ACCase) [Ricinus communis]	sp|Q00955|ACAC_YEAST	72.4	8e-13	Acetyl-CoA carboxylase OS=Saccharomyces cerevisiae GN=FAS3 PE=1 SV=2
	Unigene77865_All	231	0.4329	3.1472	-2.86196	gi|255545642|ref|XP_002513881.1|	155	1e-37	Homomeric Acetyl-CoA Carboxylase (Hom-ACCase) [Ricinus communis] >gi|223546967|gb|EEF48464.1| Homomeric Acetyl-CoA Carboxylase (Hom-ACCase) [Ricinus communis]	sp|Q00955|ACAC_YEAST	117	3e-26	Acetyl-CoA carboxylase OS=Saccharomyces cerevisiae GN=FAS3 PE=1 SV=2
	Unigene79783_All	263	0.9505	4.272	-2.16815	gi|255545642|ref|XP_002513881.1|	164	2e-40	Homomeric Acetyl-CoA Carboxylase (Hom-ACCase) [Ricinus communis] >gi|223546967|gb|EEF48464.1| Homomeric Acetyl-CoA Carboxylase (Hom-ACCase) [Ricinus communis]	--	--	--	--
	Unigene83070_All	450	6.1104	7.3434	-0.265181	gi|255545642|ref|XP_002513881.1|	256	5e-68	Homomeric Acetyl-CoA Carboxylase (Hom-ACCase) [Ricinus communis] >gi|223546967|gb|EEF48464.1| Homomeric Acetyl-CoA Carboxylase (Hom-ACCase) [Ricinus communis]	--	--	--	--
	Unigene83793_All	1133	1.1473	10.6748	-3.21789	gi|255545642|ref|XP_002513881.1|	609	1e-173	Homomeric Acetyl-CoA Carboxylase (Hom-ACCase) [Ricinus communis] >gi|223546967|gb|EEF48464.1| Homomeric Acetyl-CoA Carboxylase (Hom-ACCase) [Ricinus communis]	sp|P78820|ACAC_SCHPO	363	9e-100	Acetyl-CoA carboxylase OS=Schizosaccharomyces pombe GN=cut6 PE=1 SV=2
			17.2617	49.593	-1.52256
Acyl-coA-binding protein, ACBP	Unigene15163_All	789	15.9045	33.8409	-1.08933	gi|124360024|gb|ABN08040.1|	306	2e-82	Acyl-coA-binding protein, ACBP; Serine/threonine protein phosphatase, BSU1 [Medicago truncatula]	sp|Q9MA55|ACBP4_ARATH	289	1e-77	Acyl-CoA-binding domain-containing protein 4 OS=Arabidopsis thaliana GN=ACBP4 PE=1 SV=1
	Unigene18153_All	1012	116.44	154.45	-0.407557	gi|15238757|ref|NP_200159.1|	381	1e-105	ACBP1 (ACYL-COA BINDING PROTEIN 1); acyl-CoA binding / lead ion binding [Arabidopsis thaliana] >gi|75266075|sp|Q9SM23.2|ACBP1_ARATH RecName: Full=Acyl-CoA-binding domain-containing protein 1; Short=Acyl-CoA binding protein 1 >gi|21284374|gb|AAF08323.2| ac	sp|Q9SM23|ACBP1_ARATH	381	5e-105	Acyl-CoA-binding domain-containing protein 1 OS=Arabidopsis thaliana GN=ACBP1 PE=1 SV=2
	Unigene20332_All	372	24.8629	44.4155	-0.837069	gi|124360024|gb|ABN08040.1|	211	2e-54	Acyl-coA-binding protein, ACBP; Serine/threonine protein phosphatase, BSU1 [Medicago truncatula]	sp|Q9MA55|ACBP4_ARATH	205	8e-53	Acyl-CoA-binding domain-containing protein 4 OS=Arabidopsis thaliana GN=ACBP4 PE=1 SV=1
	Unigene22509_All	204	8.0874	15.2267	-0.912855	gi|124360024|gb|ABN08040.1|	103	8e-22	Acyl-coA-binding protein, ACBP; Serine/threonine protein phosphatase, BSU1 [Medicago truncatula]	sp|Q9MA55|ACBP4_ARATH	102	7e-22	Acyl-CoA-binding domain-containing protein 4 OS=Arabidopsis thaliana GN=ACBP4 PE=1 SV=1
	Unigene26864_All	1458	31.7867	21.5768	0.558942	gi|124360024|gb|ABN08040.1|	742	0	Acyl-coA-binding protein, ACBP; Serine/threonine protein phosphatase, BSU1 [Medicago truncatula]	sp|Q9MA55|ACBP4_ARATH	738	0	Acyl-CoA-binding domain-containing protein 4 OS=Arabidopsis thaliana GN=ACBP4 PE=1 SV=1
	Unigene27072_All	1122	41.7958	42.7643	-0.0330489	gi|42572263|ref|NP_974227.1|	473	1e-132	ACBP4 (ACYL-COA BINDING PROTEIN 4); acyl-CoA binding [Arabidopsis thaliana]	sp|Q9MA55|ACBP4_ARATH	473	1e-132	Acyl-CoA-binding domain-containing protein 4 OS=Arabidopsis thaliana GN=ACBP4 PE=1 SV=1
	Unigene27260_All	1189	28.34	52.472	-0.888708	gi|42572263|ref|NP_974227.1|	626	1e-178	ACBP4 (ACYL-COA BINDING PROTEIN 4); acyl-CoA binding [Arabidopsis thaliana]	sp|Q9MA55|ACBP4_ARATH	626	8e-179	Acyl-CoA-binding domain-containing protein 4 OS=Arabidopsis thaliana GN=ACBP4 PE=1 SV=1
	Unigene31677_All	564	7.9779	13.4759	-0.756301	gi|124360024|gb|ABN08040.1|	219	2e-56	Acyl-coA-binding protein, ACBP; Serine/threonine protein phosphatase, BSU1 [Medicago truncatula]	sp|Q9MA55|ACBP4_ARATH	206	6e-53	Acyl-CoA-binding domain-containing protein 4 OS=Arabidopsis thaliana GN=ACBP4 PE=1 SV=1
	Unigene33867_All	359	24.6491	27.4302	-0.15423	gi|124360024|gb|ABN08040.1|	194	3e-49	Acyl-coA-binding protein, ACBP; Serine/threonine protein phosphatase, BSU1 [Medicago truncatula]	sp|Q9MA55|ACBP4_ARATH	170	2e-42	Acyl-CoA-binding domain-containing protein 4 OS=Arabidopsis thaliana GN=ACBP4 PE=1 SV=1
	Unigene42412_All	636	16.7435	8.5211	0.97449	gi|124360024|gb|ABN08040.1|	204	2e-73	Acyl-coA-binding protein, ACBP; Serine/threonine protein phosphatase, BSU1 [Medicago truncatula]	sp|Q9MA55|ACBP4_ARATH	192	2e-72	Acyl-CoA-binding domain-containing protein 4 OS=Arabidopsis thaliana GN=ACBP4 PE=1 SV=1
	Unigene48044_All	439	27.1041	43.3576	-0.677774	gi|42572263|ref|NP_974227.1|	162	9e-40	ACBP4 (ACYL-COA BINDING PROTEIN 4); acyl-CoA binding [Arabidopsis thaliana]	sp|Q9MA55|ACBP4_ARATH	162	5e-40	Acyl-CoA-binding domain-containing protein 4 OS=Arabidopsis thaliana GN=ACBP4 PE=1 SV=1
	Unigene83747_All	891	2.4689	8.1593	-1.72458	gi|186513080|ref|NP_001119041.1|	152	5e-36	ACBP3 (ACYL-COA-BINDING DOMAIN 3); acyl-CoA binding [Arabidopsis thaliana]	sp|Q9STX1|ACBP3_ARATH	152	3e-36	Acyl-CoA-binding domain-containing protein 3 OS=Arabidopsis thaliana GN=ACBP3 PE=1 SV=1
			346.161	465.69	-0.42793
pyruvate dehydrogenase/a-PDH	Unigene30794_All	257	166.713	254.589	-0.610801	gi|15223294|ref|NP_171617.1|	161	2e-39	PDH-E1 ALPHA (PYRUVATE DEHYDROGENASE E1 ALPHA); pyruvate dehydrogenase (acetyl-transferring) [Arabidopsis thaliana] >gi|2454182|gb|AAB86803.1| pyruvate dehydrogenase E1 alpha subunit [Arabidopsis thaliana] >gi|15450707|gb|AAK96625.1| At1g01090/T25K16_8 [A	sp|Q1XDM0|ODPA_PORYE	136	3e-32	Pyruvate dehydrogenase E1 component subunit alpha OS=Porphyra yezoensis GN=pdhA PE=3 SV=1
	Unigene23512_All	1235	28.1751	28.4697	-0.0150066	gi|211906500|gb|ACJ11743.1|	616	0	pyruvate dehydrogenase alpha subunit [Gossypium hirsutum]	sp|P52902|ODPA_PEA	570	0	Pyruvate dehydrogenase E1 component subunit alpha, mitochondrial OS=Pisum sativum PE=2 SV=1
	Unigene6451_All	742	22.7738	22.2676	0.032429	gi|211906500|gb|ACJ11743.1|	285	3e-76	pyruvate dehydrogenase alpha subunit [Gossypium hirsutum]	sp|Q8H1Y0|ODPA2_ARATH	266	1e-70	Pyruvate dehydrogenase E1 component subunit alpha-2, mitochondrial OS=Arabidopsis thaliana GN=IAR4 PE=1 SV=2
	Unigene3907_All	611	8.0188	11.0331	-0.46038	gi|211906500|gb|ACJ11743.1|	285	3e-98	pyruvate dehydrogenase alpha subunit [Gossypium hirsutum]	sp|P52902|ODPA_PEA	246	2e-85	Pyruvate dehydrogenase E1 component subunit alpha, mitochondrial OS=Pisum sativum PE=2 SV=1
			225.681	316.359	-0.487279
pyruvate dehydrogenase/b-PDH	Unigene17255_All	255	196.449	211.489	-0.106426	gi|297851440|ref|XP_002893601.1|	171	3e-42	pyruvate dehydrogenase E1 beta subunit [Arabidopsis lyrata subsp. lyrata] >gi|297339443|gb|EFH69860.1| pyruvate dehydrogenase E1 beta subunit [Arabidopsis lyrata subsp. lyrata]	sp|Q32RM2|ODPB_ZYGCR	163	3e-40	Pyruvate dehydrogenase E1 component subunit beta OS=Zygnema circumcarinatum GN=pdhB PE=3 SV=2
	Unigene30448_All	257	102.518	96.9495	0.0805719	gi|297851440|ref|XP_002893601.1|	70.5	6e-12	pyruvate dehydrogenase E1 beta subunit [Arabidopsis lyrata subsp. lyrata] >gi|297339443|gb|EFH69860.1| pyruvate dehydrogenase E1 beta subunit [Arabidopsis lyrata subsp. lyrata]	sp|Q32RS0|ODPB_STAPU	63.9	3e-10	Pyruvate dehydrogenase E1 component subunit beta OS=Staurastrum punctulatum GN=pdhB PE=3 SV=1
	Unigene49271_All	548	59.1176	64.04	-0.115386	gi|297851440|ref|XP_002893601.1|	73.6	1e-12	pyruvate dehydrogenase E1 beta subunit [Arabidopsis lyrata subsp. lyrata] >gi|297339443|gb|EFH69860.1| pyruvate dehydrogenase E1 beta subunit [Arabidopsis lyrata subsp. lyrata]	sp|Q32RS0|ODPB_STAPU	62.4	2e-09	Pyruvate dehydrogenase E1 component subunit beta OS=Staurastrum punctulatum GN=pdhB PE=3 SV=1
	Unigene53132_All	275	37.8141	37.0106	0.0309858	gi|162458637|ref|NP_001105506.1|	166	6e-41	pyruvate dehydrogenase E1 beta subunit isoform 2 [Zea mays] >gi|3851001|gb|AAC72193.1| pyruvate dehydrogenase E1 beta subunit isoform 2 [Zea mays]	sp|P52904|ODPB_PEA	164	1e-40	Pyruvate dehydrogenase E1 component subunit beta, mitochondrial OS=Pisum sativum PE=2 SV=1
	Unigene51201_All	219	22.8286	31.6871	-0.473053	gi|162458637|ref|NP_001105506.1|	104	3e-22	pyruvate dehydrogenase E1 beta subunit isoform 2 [Zea mays] >gi|3851001|gb|AAC72193.1| pyruvate dehydrogenase E1 beta subunit isoform 2 [Zea mays]	sp|Q38799|ODPB_ARATH	97.8	2e-20	Pyruvate dehydrogenase E1 component subunit beta, mitochondrial OS=Arabidopsis thaliana GN=PDH2 PE=1 SV=2
	Unigene42999_All	520	15.9598	24.2755	-0.605058	gi|162458637|ref|NP_001105506.1|	179	1e-44	pyruvate dehydrogenase E1 beta subunit isoform 2 [Zea mays] >gi|3851001|gb|AAC72193.1| pyruvate dehydrogenase E1 beta subunit isoform 2 [Zea mays]	sp|P52904|ODPB_PEA	179	1e-44	Pyruvate dehydrogenase E1 component subunit beta, mitochondrial OS=Pisum sativum PE=2 SV=1
	Unigene54158_All	443	15.7996	14.9188	0.0827565	gi|162458637|ref|NP_001105506.1|	167	4e-45	pyruvate dehydrogenase E1 beta subunit isoform 2 [Zea mays] >gi|3851001|gb|AAC72193.1| pyruvate dehydrogenase E1 beta subunit isoform 2 [Zea mays]	sp|Q38799|ODPB_ARATH	163	4e-40	Pyruvate dehydrogenase E1 component subunit beta, mitochondrial OS=Arabidopsis thaliana GN=PDH2 PE=1 SV=2
	Unigene7736_All	820	10.3647	11.5255	-0.153151	gi|162458637|ref|NP_001105506.1|	335	4e-91	pyruvate dehydrogenase E1 beta subunit isoform 2 [Zea mays] >gi|3851001|gb|AAC72193.1| pyruvate dehydrogenase E1 beta subunit isoform 2 [Zea mays]	sp|P52904|ODPB_PEA	322	1e-87	Pyruvate dehydrogenase E1 component subunit beta, mitochondrial OS=Pisum sativum PE=2 SV=1
	Unigene52645_All	221	8.1439	15.5507	-0.933188	gi|162458637|ref|NP_001105506.1|	124	3e-28	pyruvate dehydrogenase E1 beta subunit isoform 2 [Zea mays] >gi|3851001|gb|AAC72193.1| pyruvate dehydrogenase E1 beta subunit isoform 2 [Zea mays]	sp|P52904|ODPB_PEA	121	1e-27	Pyruvate dehydrogenase E1 component subunit beta, mitochondrial OS=Pisum sativum PE=2 SV=1
	Unigene52644_All	221	7.4652	10.4668	-0.487568	gi|162458637|ref|NP_001105506.1|	126	7e-29	pyruvate dehydrogenase E1 beta subunit isoform 2 [Zea mays] >gi|3851001|gb|AAC72193.1| pyruvate dehydrogenase E1 beta subunit isoform 2 [Zea mays]	sp|P52904|ODPB_PEA	125	6e-29	Pyruvate dehydrogenase E1 component subunit beta, mitochondrial OS=Pisum sativum PE=2 SV=1
	Unigene31918_All	685	32.7701	47.3727	-0.531676	gi|195621752|gb|ACG32706.1|	330	7e-90	pyruvate dehydrogenase E1 component subunit beta [Zea mays]	sp|Q38799|ODPB_ARATH	325	2e-88	Pyruvate dehydrogenase E1 component subunit beta, mitochondrial OS=Arabidopsis thaliana GN=PDH2 PE=1 SV=2
	Unigene23865_All	452	20.7942	28.22	-0.440537	gi|195636582|gb|ACG37759.1|	273	4e-73	pyruvate dehydrogenase E1 component subunit beta [Zea mays]	sp|Q38799|ODPB_ARATH	272	7e-73	Pyruvate dehydrogenase E1 component subunit beta, mitochondrial OS=Arabidopsis thaliana GN=PDH2 PE=1 SV=2
	Unigene57626_All	280	3.571	0.9441	1.91932	gi|255557267|ref|XP_002519664.1|	51.6	3e-06	pyruvate dehydrogenase, putative [Ricinus communis] >gi|223541081|gb|EEF42637.1| pyruvate dehydrogenase, putative [Ricinus communis]	--			--
	Unigene14504_All	525	11.0464	11.078	-0.00412117	gi|162464059|ref|NP_001104914.1|	290	8e-78	pyruvate dehydrogenase2 [Zea mays] >gi|3850999|gb|AAC72192.1| pyruvate dehydrogenase E1 beta subunit isoform 1 [Zea mays]	sp|Q38799|ODPB_ARATH	283	4e-76	Pyruvate dehydrogenase E1 component subunit beta, mitochondrial OS=Arabidopsis thaliana GN=PDH2 PE=1 SV=2
			544.642	605.528	-0.152885
DHLAT, dihydrolipoamide acetyltransferase	Unigene23444_All	580	73.0093	115.202	-0.658016	gi|297720017|ref|NP_001172370.1|	112	2e-24	Os01g0500550 [Oryza sativa Japonica Group] >gi|56201797|dbj|BAD73247.1| bZIP protein-like [Oryza sativa Japonica Group] >gi|255673275|dbj|BAH91100.1| Os01g0500550 [Oryza sativa Japonica Group]	sp|Q6ZPF4|FMNL3_MOUSE	53.5	9e-07	Formin-like protein 3 OS=Mus musculus GN=Fmnl3 PE=2 SV=2
	Unigene51808_All	332	30.4184	42.2022	-0.472374	gi|115468212|ref|NP_001057705.1|	166	1e-40	Os06g0499900 [Oryza sativa Japonica Group] >gi|113595745|dbj|BAF19619.1| Os06g0499900 [Oryza sativa Japonica Group]	sp|Q0WQF7|OPD21_ARATH	160	3e-39	Dihydrolipoyllysine-residue acetyltransferase component 1 of pyruvate dehydrogenase complex, mitochondrial OS=Arabidopsis thaliana GN=LTA3 PE=1 SV=2
	Unigene7978_All	312	9.7746	20.971	-1.10129	gi|4650837|dbj|BAA77024.1|	150	3e-36	dihydrolipoamide acetyltransferase [Lithospermum erythrorhizon]	sp|Q0WQF7|OPD21_ARATH	147	2e-35	Dihydrolipoyllysine-residue acetyltransferase component 1 of pyruvate dehydrogenase complex, mitochondrial OS=Arabidopsis thaliana GN=LTA3 PE=1 SV=2
	Unigene40445_All	892	71.4608	67.8685	0.0744099	gi|297816492|ref|XP_002876129.1|	361	8e-99	dihydrolipoamide S-acetyltransferase 3 [Arabidopsis lyrata subsp. lyrata] >gi|297321967|gb|EFH52388.1| dihydrolipoamide S-acetyltransferase 3 [Arabidopsis lyrata subsp. lyrata]	sp|Q0WQF7|OPD21_ARATH	357	6e-98	Dihydrolipoyllysine-residue acetyltransferase component 1 of pyruvate dehydrogenase complex, mitochondrial OS=Arabidopsis thaliana GN=LTA3 PE=1 SV=2
	Unigene51992_All	393	45.5421	43.5557	0.0643393	gi|110737396|dbj|BAF00642.1|	131	3e-30	dihydrolipoamide S-acetyltransferase precursor [Arabidopsis thaliana]	sp|Q0WQF7|OPD21_ARATH	131	1e-30	Dihydrolipoyllysine-residue acetyltransferase component 1 of pyruvate dehydrogenase complex, mitochondrial OS=Arabidopsis thaliana GN=LTA3 PE=1 SV=2
	Unigene9484_All	1795	163.297	187.078	-0.196141	gi|297851884|ref|XP_002893823.1|	679	0	EMB3003 [Arabidopsis lyrata subsp. lyrata] >gi|297339665|gb|EFH70082.1| EMB3003 [Arabidopsis lyrata subsp. lyrata]	sp|Q9R9N3|ODP2_RHIME	232	6e-60	Dihydrolipoyllysine-residue acetyltransferase component of pyruvate dehydrogenase complex OS=Rhizobium meliloti GN=pdhC PE=3 SV=1
	Unigene44618_All	1590	18.8344	18.9542	-0.00914749	gi|297807715|ref|XP_002871741.1|	585	1e-175	exostosin family protein [Arabidopsis lyrata subsp. lyrata] >gi|297317578|gb|EFH48000.1| exostosin family protein [Arabidopsis lyrata subsp. lyrata]	sp|Q3EAR7|GLYT2_ARATH	81.3	2e-14	Probable glycosyltransferase At3g42180 OS=Arabidopsis thaliana GN=At3g42180 PE=2 SV=2
			412.337	495.832	-0.266028
LPD, dihydrolipoamide dehydrogenase	Unigene30603_All	337	279.94	293.582	-0.0686474	gi|292659078|gb|ADE34463.1|	146	6e-35	plastid lipoamide dehydrogenase [Trifolium repens]	sp|P72740|DLDH_SYNY3	91.3	2e-18	Dihydrolipoyl dehydrogenase OS=Synechocystis sp. (strain PCC 6803) GN=lpdA PE=1 SV=3
	Unigene17215_All	498	95.0699	156.467	-0.718795	gi|297800544|ref|XP_002868156.1|	314	3e-85	plastidic dihydrolipoamide dehydrogenase 2 [Arabidopsis lyrata subsp. lyrata] >gi|297313992|gb|EFH44415.1| plastidic dihydrolipoamide dehydrogenase 2 [Arabidopsis lyrata subsp. lyrata]	sp|P72740|DLDH_SYNY3	207	3e-53	Dihydrolipoyl dehydrogenase OS=Synechocystis sp. (strain PCC 6803) GN=lpdA PE=1 SV=3
	Unigene45634_All	484	15.2876	19.7998	-0.373124	gi|224111924|ref|XP_002316024.1|	181	4e-45	precursor of dehydrogenase dihydrolipoamide dehydrogenase 4 [Populus trichocarpa] >gi|222865064|gb|EEF02195.1| precursor of dehydrogenase dihydrolipoamide dehydrogenase 4 [Populus trichocarpa]	sp|P72740|DLDH_SYNY3	107	4e-23	Dihydrolipoyl dehydrogenase OS=Synechocystis sp. (strain PCC 6803) GN=lpdA PE=1 SV=3
	Unigene46447_All	590	99.5654	173.739	-0.803205		239	2e-62	precursor of dehydrogenase dihydrolipoamide dehydrogenase 4 [Populus trichocarpa] >gi|222865064|gb|EEF02195.1| precursor of dehydrogenase dihydrolipoamide dehydrogenase 4 [Populus trichocarpa]	sp|P72740|DLDH_SYNY3	131	3e-30	Dihydrolipoyl dehydrogenase OS=Synechocystis sp. (strain PCC 6803) GN=lpdA PE=1 SV=3
	Unigene47399_All	258	205.598	279.731	-0.444216		166	6e-41	precursor of dehydrogenase dihydrolipoamide dehydrogenase 4 [Populus trichocarpa] >gi|222865064|gb|EEF02195.1| precursor of dehydrogenase dihydrolipoamide dehydrogenase 4 [Populus trichocarpa]	sp|P72740|DLDH_SYNY3	108	1e-23	Dihydrolipoyl dehydrogenase OS=Synechocystis sp. (strain PCC 6803) GN=lpdA PE=1 SV=3
	Unigene27542_All	1830	112.474	90.9012	0.307222	gi|211906492|gb|ACJ11739.1|	993	0	dihydrolipoamide dehydrogenase [Gossypium hirsutum]	sp|Q9M5K3|DLDH1_ARATH	890	0	Dihydrolipoyl dehydrogenase 1, mitochondrial OS=Arabidopsis thaliana GN=LPD1 PE=1 SV=2
			807.934	1014.22	-0.32806
MCMT, malonyl-CoA: ACP malonyltransferase	Unigene44768_All	876	156.433	317.098	-1.01938	gi|210110272|gb|ACJ07139.1|	413	1e-114	malonyl-CoA:ACP transacylase 1-3 [Arachis hypogaea]	sp|Q8R3F5|FABD_MOUSE	160	1e-38	Malonyl-CoA-acyl carrier protein transacylase, mitochondrial OS=Mus musculus GN=Mcat PE=2 SV=3
	Unigene25318_All	297	116.486	166.45	-0.514934		163	7e-40	malonyl-CoA:ACP transacylase 1-3 [Arachis hypogaea]	sp|O85140|FABD_SALTY	67.8	2e-11	Malonyl CoA-acyl carrier protein transacylase OS=Salmonella typhimurium GN=fabD PE=1 SV=3
			272.918	483.547	-0.825187
ketoacyl-ACP synthase (KAS) III.	Unigene29545_All	539	25.5074	29.1827	-0.194198	gi|300507131|gb|ADK23941.1|	68.2	4e-15	KASIII [Gossypium hirsutum]	--	--	--	--
	Unigene38049_All	1087	34.5868	62.2598	-0.848079		655	0	KASIII [Gossypium hirsutum]	sp|Q07510|FABH_SPIOL	503	7e-142	3-oxoacyl-[acyl-carrier-protein] synthase III, chloroplastic OS=Spinacia oleracea PE=1 SV=1
	Unigene40858_All	536	19.5874	40.6899	-1.05474		115	2e-25	KASIII [Gossypium hirsutum]	sp|P49244|FABH1_CUPWR	95.5	2e-19	3-oxoacyl-[acyl-carrier-protein] synthase 3 A, chloroplastic OS=Cuphea wrightii GN=KAS3A PE=2 SV=2
			79.6816	132.132	-0.729666
ketoacyl-ACP synthase (KAS) I.	Unigene78157_All	235	195.511	219.645	-0.167925	gi|121281796|gb|ABM53471.1|	72.4	2e-12	plastid 3-keto-acyl-ACP synthase I [Helianthus annuus]	sp|P52410|KASC1_ARATH	68.9	9e-12	3-oxoacyl-[acyl-carrier-protein] synthase I, chloroplastic OS=Arabidopsis thaliana GN=KAS1 PE=2 SV=2
	Unigene43120_All	338	49.5508	40.6709	0.284911	gi|121281796|gb|ABM53471.1|	231	2e-60	plastid 3-keto-acyl-ACP synthase I [Helianthus annuus]	sp|P52410|KASC1_ARATH	226	3e-59	3-oxoacyl-[acyl-carrier-protein] synthase I, chloroplastic OS=Arabidopsis thaliana GN=KAS1 PE=2 SV=2
	Unigene43119_All	412	194.639	291.31	-0.581758	gi|255557353|ref|XP_002519707.1|	267	2e-71	50 kDa ketoavyl-ACP synthase [Ricinus communis] >gi|294668|gb|AAA33873.1| chloroplast beta-ketoacyl-ACP synthase precursor [Ricinus communis] >gi|148791249|gb|ABR12416.1| plastid 3-keto-acyl-ACP synthase I [Ricinus communis] >gi|223541124|gb|EEF42680.1| 50 kDa ketoavyl-ACP synthase [Ricinus communis]	sp|P52410|KASC1_ARATH	260	2e-69	3-oxoacyl-[acyl-carrier-protein] synthase I, chloroplastic OS=Arabidopsis thaliana GN=KAS1 PE=2 SV=2
	Unigene40816_All	725	107.781	79.0348	0.447547	gi|255557353|ref|XP_002519707.1|	300	9e-81	50 kDa ketoavyl-ACP synthase [Ricinus communis] >gi|294668|gb|AAA33873.1| chloroplast beta-ketoacyl-ACP synthase precursor [Ricinus communis] >gi|148791249|gb|ABR12416.1| plastid 3-keto-acyl-ACP synthase I [Ricinus communis] >gi|223541124|gb|EEF42680.1| 50 kDa ketoavyl-ACP synthase [Ricinus communis]	sp|P52410|KASC1_ARATH	285	2e-76	3-oxoacyl-[acyl-carrier-protein] synthase I, chloroplastic OS=Arabidopsis thaliana GN=KAS1 PE=2 SV=2
	Unigene44360_All	895	92.7273	167.035	-0.849084	gi|255557353|ref|XP_002519707.1|	353	1e-96	50 kDa ketoavyl-ACP synthase [Ricinus communis] >gi|294668|gb|AAA33873.1| chloroplast beta-ketoacyl-ACP synthase precursor [Ricinus communis] >gi|148791249|gb|ABR12416.1| plastid 3-keto-acyl-ACP synthase I [Ricinus communis] >gi|223541124|gb|EEF42680.1| 50 kDa ketoavyl-ACP synthase [Ricinus communis]	sp|P52410|KASC1_ARATH	341	5e-93	3-oxoacyl-[acyl-carrier-protein] synthase I, chloroplastic OS=Arabidopsis thaliana GN=KAS1 PE=2 SV=2
	Unigene53190_All	290	81.7152	141.069	-0.78772	gi|255557353|ref|XP_002519707.1|	197	4e-50	50 kDa ketoavyl-ACP synthase [Ricinus communis] >gi|294668|gb|AAA33873.1| chloroplast beta-ketoacyl-ACP synthase precursor [Ricinus communis] >gi|148791249|gb|ABR12416.1| plastid 3-keto-acyl-ACP synthase I [Ricinus communis] >gi|223541124|gb|EEF42680.1| 50 kDa ketoavyl-ACP synthase [Ricinus communis]	sp|P52410|KASC1_ARATH	192	7e-49	3-oxoacyl-[acyl-carrier-protein] synthase I, chloroplastic OS=Arabidopsis thaliana GN=KAS1 PE=2 SV=2
	Unigene22630_All	507	66.9552	55.1404	0.280086	gi|255557353|ref|XP_002519707.1|	239	1e-62	50 kDa ketoavyl-ACP synthase [Ricinus communis] >gi|294668|gb|AAA33873.1| chloroplast beta-ketoacyl-ACP synthase precursor [Ricinus communis] >gi|148791249|gb|ABR12416.1| plastid 3-keto-acyl-ACP synthase I [Ricinus communis] >gi|223541124|gb|EEF42680.1| 50 kDa ketoavyl-ACP synthase [Ricinus communis]	sp|P52410|KASC1_ARATH	224	2e-58	3-oxoacyl-[acyl-carrier-protein] synthase I, chloroplastic OS=Arabidopsis thaliana GN=KAS1 PE=2 SV=2
	Unigene48976_All	1018	48.0301	81.6066	-0.764747	gi|255557353|ref|XP_002519707.1|	541	1e-153	50 kDa ketoavyl-ACP synthase [Ricinus communis] >gi|294668|gb|AAA33873.1| chloroplast beta-ketoacyl-ACP synthase precursor [Ricinus communis] >gi|148791249|gb|ABR12416.1| plastid 3-keto-acyl-ACP synthase I [Ricinus communis] >gi|223541124|gb|EEF42680.1| 50 kDa ketoavyl-ACP synthase [Ricinus communis]	sp|P52410|KASC1_ARATH	523	8e-148	3-oxoacyl-[acyl-carrier-protein] synthase I, chloroplastic OS=Arabidopsis thaliana GN=KAS1 PE=2 SV=2
	Unigene53177_All	287	39.3685	39.3778	-0.000340767	gi|255557353|ref|XP_002519707.1|	186	7e-47	50 kDa ketoavyl-ACP synthase [Ricinus communis] >gi|294668|gb|AAA33873.1| chloroplast beta-ketoacyl-ACP synthase precursor [Ricinus communis] >gi|148791249|gb|ABR12416.1| plastid 3-keto-acyl-ACP synthase I [Ricinus communis] >gi|223541124|gb|EEF42680.1| 50 kDa ketoavyl-ACP synthase [Ricinus communis]	sp|P52410|KASC1_ARATH	179	4e-45	3-oxoacyl-[acyl-carrier-protein] synthase I, chloroplastic OS=Arabidopsis thaliana GN=KAS1 PE=2 SV=2
	Unigene51706_All	287	16.8971	25.3308	-0.584117	gi|255557353|ref|XP_002519707.1|	182	1e-45	50 kDa ketoavyl-ACP synthase [Ricinus communis] >gi|294668|gb|AAA33873.1| chloroplast beta-ketoacyl-ACP synthase precursor [Ricinus communis] >gi|148791249|gb|ABR12416.1| plastid 3-keto-acyl-ACP synthase I [Ricinus communis] >gi|223541124|gb|EEF42680.1| 50 kDa ketoavyl-ACP synthase [Ricinus communis]	sp|P52410|KASC1_ARATH	176	5e-44	3-oxoacyl-[acyl-carrier-protein] synthase I, chloroplastic OS=Arabidopsis thaliana GN=KAS1 PE=2 SV=2
	Unigene36873_All	362	75.8204	125.608	-0.72827	gi|225217068|gb|ACN85392.1|	238	2e-62	phosphoenolpyruvate carboxylase [Kosteletzkya virginica]	sp|P52410|KASC1_ARATH	153	3e-37	3-oxoacyl-[acyl-carrier-protein] synthase I, chloroplastic OS=Arabidopsis thaliana GN=KAS1 PE=2 SV=2
	Unigene60637_All	208	2.4036	1.271	0.919233	gi|225426280|ref|XP_002265207.1|	134	2e-31	PREDICTED: similar to 3-oxoacyl-[acyl-carrier-protein] synthase [Vitis vinifera]	sp|P52410|KASC1_ARATH	127	2e-29	3-oxoacyl-[acyl-carrier-protein] synthase I, chloroplastic OS=Arabidopsis thaliana GN=KAS1 PE=2 SV=2
	Unigene64406_All	250	1.3998	0.2644	2.40443	gi|225426280|ref|XP_002265207.1|	166	6e-41	PREDICTED: similar to 3-oxoacyl-[acyl-carrier-protein] synthase [Vitis vinifera]	sp|P23902|KASC1_HORVU	150	2e-36	3-oxoacyl-[acyl-carrier-protein] synthase I, chloroplastic OS=Hordeum vulgare GN=KAS12 PE=1 SV=1
			972.799	1267.36	-0.381617
ketoacyl-ACP synthase (KAS) II.	Unigene13358_All	435	46.3168	75.0542	-0.696397	gi|300507129|gb|ADK23940.1|	114	4e-25	KASII [Gossypium hirsutum]	sp|P23902|KASC1_HORVU	72	1e-12	3-oxoacyl-[acyl-carrier-protein] synthase I, chloroplastic OS=Hordeum vulgare GN=KAS12 PE=1 SV=1
	Unigene14607_All	303	26.0698	73.7245	-1.49976		95.1	2e-19	KASII [Gossypium hirsutum]	--	--	--	--
	Unigene15200_All	1054	32.1122	32.6062	-0.0220248		709	0	KASII [Gossypium hirsutum]	sp|P52410|KASC1_ARATH	219	2e-56	3-oxoacyl-[acyl-carrier-protein] synthase I, chloroplastic OS=Arabidopsis thaliana GN=KAS1 PE=2 SV=2
	Unigene2554_All	1033	64.6106	47.5364	0.442738		412	1e-114	KASII [Gossypium hirsutum]	sp|P23902|KASC1_HORVU	249	2e-65	3-oxoacyl-[acyl-carrier-protein] synthase I, chloroplastic OS=Hordeum vulgare GN=KAS12 PE=1 SV=1
	Unigene53188_All	290	49.6497	107.796	-1.11844		195	1e-49	KASII [Gossypium hirsutum]	sp|P23902|KASC1_HORVU	132	5e-31	3-oxoacyl-[acyl-carrier-protein] synthase I, chloroplastic OS=Hordeum vulgare GN=KAS12 PE=1 SV=1
			218.759	336.717	-0.622193
KAR, ketoacyl-ACP reductase	Unigene82040_All	340	121.163	210.906	-0.799647	gi|255547878|ref|XP_002514996.1|	202	7e-52	Ketoacyl-ACP Reductase (KAR) [Ricinus communis] >gi|223546047|gb|EEF47550.1| Ketoacyl-ACP Reductase (KAR) [Ricinus communis]	sp|P28643|FABG_CUPLA	196	4e-50	3-oxoacyl-[acyl-carrier-protein] reductase, chloroplastic OS=Cuphea lanceolata GN=CLKR27 PE=2 SV=1
	Unigene29227_All	1360	10.1092	8.7958	0.200782		434	1e-120	Ketoacyl-ACP Reductase (KAR) [Ricinus communis] >gi|223546047|gb|EEF47550.1| Ketoacyl-ACP Reductase (KAR) [Ricinus communis]	sp|P28643|FABG_CUPLA	424	7e-118	3-oxoacyl-[acyl-carrier-protein] reductase, chloroplastic OS=Cuphea lanceolata GN=CLKR27 PE=2 SV=1
	Unigene7347_All	381	3.018	4.3366	-0.522972		214	2e-55	Ketoacyl-ACP Reductase (KAR) [Ricinus communis] >gi|223546047|gb|EEF47550.1| Ketoacyl-ACP Reductase (KAR) [Ricinus communis]	sp|P28643|FABG_CUPLA	210	2e-54	3-oxoacyl-[acyl-carrier-protein] reductase, chloroplastic OS=Cuphea lanceolata GN=CLKR27 PE=2 SV=1
	Unigene24984_All	321	146.246	156.681	-0.0994388	gi|210110749|gb|ACJ07146.1|	132	1e-30	beta-ketoacyl-ACP reductase 1-3 [Arachis hypogaea]	sp|P28643|FABG_CUPLA	127	3e-29	3-oxoacyl-[acyl-carrier-protein] reductase, chloroplastic OS=Cuphea lanceolata GN=CLKR27 PE=2 SV=1
	Unigene68539_All	440	4.9995	6.609	-0.402648		122	1e-27	beta-ketoacyl-ACP reductase 1-3 [Arachis hypogaea]	sp|P28643|FABG_CUPLA	119	5e-27	3-oxoacyl-[acyl-carrier-protein] reductase, chloroplastic OS=Cuphea lanceolata GN=CLKR27 PE=2 SV=1
	Unigene80702_All	285	2.2805	2.319	-0.0241526	gi|115457960|ref|NP_001052580.1|	165	2e-40	Os04g0376300 [Oryza sativa Japonica Group] >gi|113564151|dbj|BAF14494.1| Os04g0376300 [Oryza sativa Japonica Group]	sp|P28643|FABG_CUPLA	164	1e-40	3-oxoacyl-[acyl-carrier-protein] reductase, chloroplastic OS=Cuphea lanceolata GN=CLKR27 PE=2 SV=1
			287.816	389.647	-0.437022
HAD, hydroxyacyl-ACP dehydrase	Unigene30547_All	237	177.407	171.779	0.0465085	gi|226529041|ref|NP_001149606.1|	118	2e-26	beta-hydroxyacyl-ACP dehydratase [Zea mays] >gi|195628450|gb|ACG36055.1| beta-hydroxyacyl-ACP dehydratase [Zea mays]	sp|Q8DI01|FABZ_THEEB	60.8	2e-09	(3R)-hydroxymyristoyl-[acyl-carrier-protein] dehydratase OS=Thermosynechococcus elongatus (strain BP-1) GN=fabZ PE=3 SV=1
	Unigene31153_All	375	133.985	141.521	-0.0789434	gi|255566360|ref|XP_002524166.1|	204	3e-52	hydroxyacyl-ACP Dehydrase [Ricinus communis] >gi|223536584|gb|EEF38229.1| hydroxyacyl-ACP Dehydrase [Ricinus communis]	sp|Q2JI59|FABZ_SYNJB	118	1e-26	(3R)-hydroxymyristoyl-[acyl-carrier-protein] dehydratase OS=Synechococcus sp. GN=fabZ PE=3 SV=1
			311.392	313.3	-0.00881288
ENR, enoyl-ACP reductase	Unigene40216_All	661	123.436	151.578	-0.296297	gi|82569446|gb|ABB83365.1|	329	1e-89	enoyl-ACP reductase [Malus x domestica]	sp|P80030|FABI_BRANA	280	4e-75	Enoyl-[acyl-carrier-protein] reductase [NADH], chloroplastic OS=Brassica napus PE=1 SV=2
	Unigene3313_All	267	29.9593	49.2583	-0.717363	gi|82569446|gb|ABB83365.1|	112	1e-24	enoyl-ACP reductase [Malus x domestica]	--			--
	Unigene43670_All	1555	12.153	10.753	0.176573	gi|82569446|gb|ABB83365.1|	375	1e-138	enoyl-ACP reductase [Malus x domestica]	sp|P80030|FABI_BRANA	330	1e-118	Enoyl-[acyl-carrier-protein] reductase [NADH], chloroplastic OS=Brassica napus PE=1 SV=2
	Unigene46086_All	722	107.121	112.317	-0.0683284	gi|210111058|gb|ACJ07149.1|	447	1e-125	enoyl-ACP reductase 1-2 [Arachis hypogaea]	sp|P80030|FABI_BRANA	435	2e-121	Enoyl-[acyl-carrier-protein] reductase [NADH], chloroplastic OS=Brassica napus PE=1 SV=2
	Unigene43669_All	352	9.9421	6.947	0.517161	gi|210111060|gb|ACJ07150.1|	201	2e-51	enoyl-ACP reductase 1-3 [Arachis hypogaea] >gi|210111152|gb|ACJ07151.1| enoyl-ACP reductase 1-4 [Arachis hypogaea] >gi|210111154|gb|ACJ07152.1| enoyl-ACP reductase 1-5 [Arachis hypogaea]	sp|P80030|FABI_BRANA	176	5e-44	Enoyl-[acyl-carrier-protein] reductase [NADH], chloroplastic OS=Brassica napus PE=1 SV=2
			282.611	330.853	-0.227369
LS, lipoate synthase	Unigene32523_All	511	22.5024	22.8923	-0.0247835	gi|18415808|ref|NP_568196.1|	312	1e-84	lipoic acid synthase family protein [Arabidopsis thaliana] >gi|308191548|sp|Q8LEE8.2|LISC_ARATH RecName: Full=Lipoyl synthase, chloroplastic; AltName: Full=Lipoate synthase; Short=LS; Short=Lip-syn; AltName: Full=Lipoate synthase, plastidial; Short=LIP1p;	sp|Q8LEE8|LISC_ARATH	312	8e-85	Lipoyl synthase, chloroplastic OS=Arabidopsis thaliana GN=LIP1P PE=2 SV=2
	Unigene55177_All	331	9.6666	12.3794	-0.356861	gi|308191445|sp|B9I666.1|LISC1_POPTR	54.3	4e-07	RecName: Full=Lipoyl synthase 1, chloroplastic; AltName: Full=Lipoate synthase 1; Short=LS 1; Short=Lip-syn 1; AltName: Full=Lipoate synthase, plastidial 1; Short=LIP1p 1; AltName: Full=Lipoic acid synthase 1; Flags: Precursor	sp|B9I666|LISC1_POPTR	54.3	2e-07	Lipoyl synthase 1, chloroplastic OS=Populus trichocarpa GN=LIP1P-1 PE=3 SV=1
	Unigene33358_All	334	2.5446	2.7703	-0.122603	gi|308191445|sp|B9I666.1|LISC1_POPTR	57.4	5e-08	RecName: Full=Lipoyl synthase 1, chloroplastic; AltName: Full=Lipoate synthase 1; Short=LS 1; Short=Lip-syn 1; AltName: Full=Lipoate synthase, plastidial 1; Short=LIP1p 1; AltName: Full=Lipoic acid synthase 1; Flags: Precursor	sp|B9I666|LISC1_POPTR	57.4	3e-08	Lipoyl synthase 1, chloroplastic OS=Populus trichocarpa GN=LIP1P-1 PE=3 SV=1
	Unigene43989_All	693	39.8946	30.9947	0.364172	gi|308197093|sp|B9RX57.1|LISC_RICCO	241	5e-63	RecName: Full=Lipoyl synthase, chloroplastic; AltName: Full=Lipoate synthase; Short=LS; Short=Lip-syn; AltName: Full=Lipoate synthase, plastidial; Short=LIP1p; AltName: Full=Lipoic acid synthase; Flags: Precursor	sp|B9RX57|LISC_RICCO	241	3e-63	Lipoyl synthase, chloroplastic OS=Ricinus communis GN=LIP1P PE=3 SV=1
			74.6082	69.0367	0.111971
LT, lipoyltransferase	Unigene31886_All	807	8.5493	8.7629	-0.0356021	gi|297802928|ref|XP_002869348.1|	240	7e-88	lipoyltransferase [Arabidopsis lyrata subsp. lyrata] >gi|297315184|gb|EFH45607.1| lipoyltransferase [Arabidopsis lyrata subsp. lyrata]	sp|Q948J9|LIP2P_ARATH	239	2e-62	Plastidial lipoyltransferase 2 OS=Arabidopsis thaliana GN=LIP2p PE=2 SV=1
			8.5493	8.7629	-0.0356021
SAD, stearoyl-ACP desaturase	Unigene15988_All	439	422.05	286.04	0.561196	gi|6983690|emb|CAB75356.1|	157	3e-38	AE9 stearoyl-ACP desaturase [Gossypium hirsutum]	sp|Q42770|STAD_GOSHI	157	2e-38	Acyl-[acyl-carrier-protein] desaturase, chloroplastic OS=Gossypium hirsutum PE=2 SV=1
	Unigene27012_All	656	187.632	113.038	0.731091	gi|6983690|emb|CAB75356.1|	128	6e-29	AE9 stearoyl-ACP desaturase [Gossypium hirsutum]	sp|Q42770|STAD_GOSHI	115	2e-25	Acyl-[acyl-carrier-protein] desaturase, chloroplastic OS=Gossypium hirsutum PE=2 SV=1
	Unigene74306_All	401	3.2415	5.4389	-0.746653	gi|120969672|gb|ABM45911.1|	52.4	2e-06	stearoyl-ACP desaturase [Glycine max]	sp|Q84VY3|STAD6_ARATH	51.2	2e-06	Acyl-[acyl-carrier-protein] desaturase 6, chloroplastic OS=Arabidopsis thaliana GN=S-ACP-DES6 PE=1 SV=2
	Unigene12488_All	281	173.469	360.321	-1.05461	gi|255570408|ref|XP_002526163.1|	93.6	6e-19	stearoyl-ACP desaturase [Ricinus communis] >gi|195963829|gb|ACG59947.1| stearoyl-acyl-carrier protein desaturase [Ricinus communis] >gi|195963831|gb|ACG59948.1| stearoyl-acyl-carrier protein desaturase [Ricinus communis] >gi|223534540|gb|EEF36239.1| stear	sp|P46253|STAD_SOLTU	72	1e-12	Acyl-[acyl-carrier-protein] desaturase, chloroplastic OS=Solanum tuberosum PE=2 SV=1
	Unigene3726_All	295	119.648	328.435	-1.45681	gi|255570408|ref|XP_002526163.1|	170	4e-42	stearoyl-ACP desaturase [Ricinus communis] >gi|195963829|gb|ACG59947.1| stearoyl-acyl-carrier protein desaturase [Ricinus communis] >gi|195963831|gb|ACG59948.1| stearoyl-acyl-carrier protein desaturase [Ricinus communis] >gi|223534540|gb|EEF36239.1| stear	sp|Q84VY3|STAD6_ARATH	166	5e-41	Acyl-[acyl-carrier-protein] desaturase 6, chloroplastic OS=Arabidopsis thaliana GN=S-ACP-DES6 PE=1 SV=2
	Unigene67165_All	319	107.825	534.73	-2.31012	gi|255570408|ref|XP_002526163.1|	195	1e-49	stearoyl-ACP desaturase [Ricinus communis] >gi|195963829|gb|ACG59947.1| stearoyl-acyl-carrier protein desaturase [Ricinus communis] >gi|195963831|gb|ACG59948.1| stearoyl-acyl-carrier protein desaturase [Ricinus communis] >gi|223534540|gb|EEF36239.1| stear	sp|Q84VY3|STAD6_ARATH	191	1e-48	Acyl-[acyl-carrier-protein] desaturase 6, chloroplastic OS=Arabidopsis thaliana GN=S-ACP-DES6 PE=1 SV=2
	Unigene69237_All	858	4.0788	0	/	gi|124518458|gb|ABN13874.1|	385	1e-106	stearoyl-ACP desaturase [Triadica sebifera]	sp|P22337|STAD_RICCO	384	3e-106	Acyl-[acyl-carrier-protein] desaturase, chloroplastic OS=Ricinus communis PE=1 SV=1
	Unigene13689_All	231	75.1	105.859	-0.495258	gi|156122762|gb|ABU50334.1|	73.9	5e-13	stearoyl-ACP desaturase [Vernicia montana]	sp|P22337|STAD_RICCO	71.2	2e-12	Acyl-[acyl-carrier-protein] desaturase, chloroplastic OS=Ricinus communis PE=1 SV=1
			1093.04	1733.86	-0.665639
FatA	Unigene1137_All	894	207.751	172.47	0.268509	gi|296933855|gb|ABX82799.3|	489	1e-137	acyl-ACP thioesterase [Jatropha curcas]	sp|Q42712|FATA_CORSA	481	2e-135	Oleoyl-acyl carrier protein thioesterase, chloroplastic (Fragment) OS=Coriandrum sativum GN=FATA PE=2 SV=1
	Unigene76601_All	217	102.293	119.998	-0.230303	gi|1930077|gb|AAB51523.1|	94	5e-19	acyl-ACP thioesterase [Garcinia mangostana]	sp|Q42712|FATA_CORSA	72.8	6e-13	Oleoyl-acyl carrier protein thioesterase, chloroplastic (Fragment) OS=Coriandrum sativum GN=FATA PE=2 SV=1
	Unigene1259_All	1271	34.7326	51.1147	-0.557448	gi|152206074|gb|ABS30422.1|	453	1e-126	acyl-ACP thioesterase FatA [Ricinus communis]	sp|Q42712|FATA_CORSA	437	8e-122	Oleoyl-acyl carrier protein thioesterase, chloroplastic (Fragment) OS=Coriandrum sativum GN=FATA PE=2 SV=1
			344.777	343.583	0.00500404
FatB	Unigene25623_All	760	97.9498	76.6125	0.354463	gi|156900676|gb|ABU96744.1|	336	2e-91	chloroplast acyl-ACP thioesterase [Jatropha curcas] >gi|248570279|gb|ACT09366.1| stearoyl acyl-ACP-thioesterase [Jatropha curcas]	sp|Q9SQI3|FATB_GOSHI	327	7e-89	Myristoyl-acyl carrier protein thioesterase, chloroplastic OS=Gossypium hirsutum GN=FATB1 PE=1 SV=1
	Unigene19026_All	302	81.117	170.916	-1.07521	gi|4104242|gb|AAD01982.1|	155	1e-37	palmitoyl-acyl carrier protein thioesterase [Gossypium hirsutum]	sp|Q9SQI3|FATB_GOSHI	155	7e-38	Myristoyl-acyl carrier protein thioesterase, chloroplastic OS=Gossypium hirsutum GN=FATB1 PE=1 SV=1
	Unigene19069_All	204	57.1016	48.2718	0.242351	gi|4104242|gb|AAD01982.1|	108	3e-23	palmitoyl-acyl carrier protein thioesterase [Gossypium hirsutum]	sp|Q9SQI3|FATB_GOSHI	108	1e-23	Myristoyl-acyl carrier protein thioesterase, chloroplastic OS=Gossypium hirsutum GN=FATB1 PE=1 SV=1
	Unigene25624_All	1172	51.2743	110.357	-1.10587	gi|4104242|gb|AAD01982.1|	449	1e-125	palmitoyl-acyl carrier protein thioesterase [Gossypium hirsutum]	sp|Q9SQI3|FATB_GOSHI	449	2e-125	Myristoyl-acyl carrier protein thioesterase, chloroplastic OS=Gossypium hirsutum GN=FATB1 PE=1 SV=1
	Unigene30556_All	378	32.2716	22.9043	0.494647	gi|4104242|gb|AAD01982.1|	58.5	2e-08	palmitoyl-acyl carrier protein thioesterase [Gossypium hirsutum]	sp|Q9SQI3|FATB_GOSHI	58.5	1e-08	Myristoyl-acyl carrier protein thioesterase, chloroplastic OS=Gossypium hirsutum GN=FATB1 PE=1 SV=1
	Unigene52242_All	203	32.2625	29.3011	0.138903	gi|4104242|gb|AAD01982.1|	138	2e-32	palmitoyl-acyl carrier protein thioesterase [Gossypium hirsutum]	sp|Q9SQI3|FATB_GOSHI	138	9e-33	Myristoyl-acyl carrier protein thioesterase, chloroplastic OS=Gossypium hirsutum GN=FATB1 PE=1 SV=1
	Unigene52819_All	234	28.202	17.7935	0.664447	gi|4104242|gb|AAD01982.1|	129	1e-29	palmitoyl-acyl carrier protein thioesterase [Gossypium hirsutum]	sp|Q9SQI3|FATB_GOSHI	129	6e-30	Myristoyl-acyl carrier protein thioesterase, chloroplastic OS=Gossypium hirsutum GN=FATB1 PE=1 SV=1
	Unigene4085_All	669	22.4938	21.8325	0.0430501	gi|4104242|gb|AAD01982.1|	459	1e-128	palmitoyl-acyl carrier protein thioesterase [Gossypium hirsutum]	sp|Q9SQI3|FATB_GOSHI	459	7e-129	Myristoyl-acyl carrier protein thioesterase, chloroplastic OS=Gossypium hirsutum GN=FATB1 PE=1 SV=1
	Unigene31541_All	385	22.3352	35.5342	-0.669889	gi|4104242|gb|AAD01982.1|	263	6e-70	palmitoyl-acyl carrier protein thioesterase [Gossypium hirsutum]	sp|Q9SQI3|FATB_GOSHI	263	3e-70	Myristoyl-acyl carrier protein thioesterase, chloroplastic OS=Gossypium hirsutum GN=FATB1 PE=1 SV=1
	Unigene52084_All	350	21.2834	17.75	0.26191	gi|4104242|gb|AAD01982.1|	53.9	6e-07	palmitoyl-acyl carrier protein thioesterase [Gossypium hirsutum]	sp|Q9SQI3|FATB_GOSHI	53.9	3e-07	Myristoyl-acyl carrier protein thioesterase, chloroplastic OS=Gossypium hirsutum GN=FATB1 PE=1 SV=1
	Unigene68147_All	386	9.8435	6.5063	0.597334	gi|8469220|sp|Q9SQI3.1|FATB_GOSHI	105	2e-22	RecName: Full=Myristoyl-acyl carrier protein thioesterase, chloroplastic; AltName: Full=16:0-acyl-carrier protein thioesterase; Short=16:0-ACP thioesterase; AltName: Full=Acyl-[acyl-carrier-protein] hydrolase; AltName: Full=PATE; Flags: Precursor >gi|6048397|gb|AAF02215.1|AF076535_1 palmitoyl-acyl carrier protein thioesterase [Gossypium hirsutum]	sp|Q9SQI3|FATB_GOSHI	105	9e-23	Myristoyl-acyl carrier protein thioesterase, chloroplastic OS=Gossypium hirsutum GN=FATB1 PE=1 SV=1
	Unigene28109_All	396	6.9437	1.3352	2.37865	gi|8469220|sp|Q9SQI3.1|FATB_GOSHI	164	2e-40	RecName: Full=Myristoyl-acyl carrier protein thioesterase, chloroplastic; AltName: Full=16:0-acyl-carrier protein thioesterase; Short=16:0-ACP thioesterase; AltName: Full=Acyl-[acyl-carrier-protein] hydrolase; AltName: Full=PATE; Flags: Precursor >gi|6048397|gb|AAF02215.1|AF076535_1 palmitoyl-acyl carrier protein thioesterase [Gossypium hirsutum]	sp|Q9SQI3|FATB_GOSHI	164	1e-40	Myristoyl-acyl carrier protein thioesterase, chloroplastic OS=Gossypium hirsutum GN=FATB1 PE=1 SV=1
	Unigene82316_All	358	6.7032	9.9689	-0.572584	gi|8469220|sp|Q9SQI3.1|FATB_GOSHI	102	1e-21	RecName: Full=Myristoyl-acyl carrier protein thioesterase, chloroplastic; AltName: Full=16:0-acyl-carrier protein thioesterase; Short=16:0-ACP thioesterase; AltName: Full=Acyl-[acyl-carrier-protein] hydrolase; AltName: Full=PATE; Flags: Precursor >gi|6048397|gb|AAF02215.1|AF076535_1 palmitoyl-acyl carrier protein thioesterase [Gossypium hirsutum]	sp|Q9SQI3|FATB_GOSHI	102	7e-22	Myristoyl-acyl carrier protein thioesterase, chloroplastic OS=Gossypium hirsutum GN=FATB1 PE=1 SV=1
	Unigene31064_All	568	5.3691	2.0944	1.35814	gi|255549016|ref|XP_002515564.1|	207	5e-53	palmitoyl-acyl carrier protein thioesterase [Ricinus communis] >gi|157417724|gb|ABV54795.1| acyl-ACP thioesterase [Ricinus communis] >gi|223545508|gb|EEF47013.1| palmitoyl-acyl carrier protein thioesterase [Ricinus communis]	sp|Q9SQI3|FATB_GOSHI	205	2e-52	Myristoyl-acyl carrier protein thioesterase, chloroplastic OS=Gossypium hirsutum GN=FATB1 PE=1 SV=1
	Unigene7636_All	395	5.1893	4.3502	0.254458	gi|156900676|gb|ABU96744.1|	239	9e-63	chloroplast acyl-ACP thioesterase [Jatropha curcas] >gi|248570279|gb|ACT09366.1| stearoyl acyl-ACP-thioesterase [Jatropha curcas]	sp|Q9SQI3|FATB_GOSHI	238	1e-62	Myristoyl-acyl carrier protein thioesterase, chloroplastic OS=Gossypium hirsutum GN=FATB1 PE=1 SV=1
	Unigene66140_All	284	1.2323	1.1636	0.0827583	gi|4104242|gb|AAD01982.1|	72	2e-12	palmitoyl-acyl carrier protein thioesterase [Gossypium hirsutum]	sp|Q9SQI3|FATB_GOSHI	72	1e-12	Myristoyl-acyl carrier protein thioesterase, chloroplastic OS=Gossypium hirsutum GN=FATB1 PE=1 SV=1
			481.572	576.691	-0.260047
long-chain acyl-CoA synthase, LACS	Unigene25686_All	1935	31.5211	37.1608	-0.237464	gi|15228136|ref|NP_178516.1|	759	0	long-chain-fatty-acid--CoA ligase family protein / long-chain acyl-CoA synthetase family protein (LACS8) [Arabidopsis thaliana] >gi|30678112|ref|NP_849934.1| long-chain-fatty-acid--CoA ligase family protein / long-chain acyl-CoA synthetase family protein	sp|Q9SJD4|LACS8_ARATH	759	0	Long chain acyl-CoA synthetase 8 OS=Arabidopsis thaliana GN=LACS8 PE=2 SV=1
	Unigene35983_All	517	3.3845	21.7318	-2.68279	gi|297812959|ref|XP_002874363.1|	222	1e-57	long-chain acyl-CoA synthetase 7 [Arabidopsis lyrata subsp. lyrata] >gi|297320200|gb|EFH50622.1| long-chain acyl-CoA synthetase 7 [Arabidopsis lyrata subsp. lyrata]	sp|Q8LKS5|LACS7_ARATH	219	7e-57	Long chain acyl-CoA synthetase 7, peroxisomal OS=Arabidopsis thaliana GN=LACS7 PE=1 SV=2
	Unigene36376_All	947	71.006	159.747	-1.16978	gi|22330132|ref|NP_175368.2|	500	1e-141	LACS2 (LONG-CHAIN ACYL-COA SYNTHETASE 2); long-chain-fatty-acid-CoA ligase [Arabidopsis thaliana] >gi|20805865|gb|AAM28869.1|AF503752_1 long chain acyl-CoA synthetase 2 [Arabidopsis thaliana] >gi|20453102|gb|AAM19793.1| At1g49430/F13F21_14 [Arabidopsis th	sp|Q9XIA9|LACS2_ARATH	500	5e-141	Long chain acyl-CoA synthetase 2 OS=Arabidopsis thaliana GN=LACS2 PE=2 SV=1
	Unigene37976_All	843	21.4093	70.4806	-1.71899	gi|297847246|ref|XP_002891504.1|	288	8e-77	long-chain acyl-CoA synthetase 2 [Arabidopsis lyrata subsp. lyrata] >gi|297337346|gb|EFH67763.1| long-chain acyl-CoA synthetase 2 [Arabidopsis lyrata subsp. lyrata]	sp|Q9XIA9|LACS2_ARATH	283	8e-76	Long chain acyl-CoA synthetase 2 OS=Arabidopsis thaliana GN=LACS2 PE=2 SV=1
	Unigene46722_All	2038	25.7332	38.1689	-0.568767	gi|15226536|ref|NP_182246.1|	1002	0	long-chain-fatty-acid--CoA ligase family protein / long-chain acyl-CoA synthetase family protein [Arabidopsis thaliana] >gi|79324939|ref|NP_001031554.1| long-chain-fatty-acid--CoA ligase family protein / long-chain acyl-CoA synthetase family protein [Arab	sp|O22898|LACS1_ARATH	1002	0	Long chain acyl-CoA synthetase 1 OS=Arabidopsis thaliana GN=LACS1 PE=2 SV=1
	Unigene43714_All	965	74.7069	17.3273	2.10819	gi|20799733|gb|AAM28629.1|AF503771_1	272	1e-120	acyl-CoA synthetase-like protein [Arabidopsis thaliana]	sp|Q9T0A0|LACS4_ARATH	78.6	8e-21	Long chain acyl-CoA synthetase 4 OS=Arabidopsis thaliana GN=LACS4 PE=2 SV=1
	Unigene852_All	1235	51.8162	7.278	2.83179	gi|74147588|gb|ABA00145.1|	748	0	ACS-like protein [Gossypium hirsutum]	sp|Q9T0A0|LACS4_ARATH	601	4e-171	Long chain acyl-CoA synthetase 4 OS=Arabidopsis thaliana GN=LACS4 PE=2 SV=1
	Unigene54230_All	994	9.2545	2.7261	1.76332	gi|74147588|gb|ABA00145.1|	450	1e-171	ACS-like protein [Gossypium hirsutum]	sp|Q9T0A0|LACS4_ARATH	352	1e-129	Long chain acyl-CoA synthetase 4 OS=Arabidopsis thaliana GN=LACS4 PE=2 SV=1
	Unigene75263_All	204	7.8423	3.8877	1.01236	gi|74147588|gb|ABA00145.1|	135	1e-31	ACS-like protein [Gossypium hirsutum]	sp|Q9T0A0|LACS4_ARATH	104	1e-22	Long chain acyl-CoA synthetase 4 OS=Arabidopsis thaliana GN=LACS4 PE=2 SV=1
	Unigene23499_All	1167	56.7205	34.4893	0.717721	gi|74147576|gb|ABA00144.1|	781	0	ACS-like protein [Gossypium hirsutum]	sp|Q9T0A0|LACS4_ARATH	659	0	Long chain acyl-CoA synthetase 4 OS=Arabidopsis thaliana GN=LACS4 PE=2 SV=1
	Unigene15507_All	591	13.7887	16.5505	-0.263388	gi|74147576|gb|ABA00144.1|	353	6e-97	ACS-like protein [Gossypium hirsutum]	sp|Q9T009|LACS5_ARATH	281	2e-75	Long chain acyl-CoA synthetase 5 OS=Arabidopsis thaliana GN=LACS5 PE=2 SV=1
	Unigene21673_All	254	128.136	102.778	0.318137	gi|12049721|emb|CAC19877.1|	168	2e-41	long chain acyl-CoA synthetase [Brassica napus]	sp|Q9CAP8|LACS9_ARATH	163	3e-40	Long chain acyl-CoA synthetase 9, chloroplastic OS=Arabidopsis thaliana GN=LACS9 PE=2 SV=1
	Unigene29768_All	1065	71.2598	70.8066	0.00920459	gi|12049721|emb|CAC19877.1|	612	1e-174	long chain acyl-CoA synthetase [Brassica napus]	sp|Q9CAP8|LACS9_ARATH	605	1e-172	Long chain acyl-CoA synthetase 9, chloroplastic OS=Arabidopsis thaliana GN=LACS9 PE=2 SV=1
	Unigene87_All	2594	63.9868	14.6499	2.12688	gi|15224012|ref|NP_177882.1|	1074	0	LACS9 (LONG CHAIN ACYL-COA SYNTHETASE 9); long-chain-fatty-acid-CoA ligase [Arabidopsis thaliana] >gi|20805879|gb|AAM28876.1|AF503759_1 long chain acyl-CoA synthetase 9 [Arabidopsis thaliana]	sp|Q9CAP8|LACS9_ARATH	1074	0	Long chain acyl-CoA synthetase 9, chloroplastic OS=Arabidopsis thaliana GN=LACS9 PE=2 SV=1
	Unigene14400_All	471	52.4359	35.2201	0.574156	gi|15450593|gb|AAK96568.1|	135	2e-31	T23O15.3/T23O15.3 [Arabidopsis thaliana]	sp|Q9SJD4|LACS8_ARATH	135	1e-31	Long chain acyl-CoA synthetase 8 OS=Arabidopsis thaliana GN=LACS8 PE=2 SV=1
	Unigene33333_All	355	45.3472	29.601	0.615368	gi|15450593|gb|AAK96568.1|	209	1e-53	T23O15.3/T23O15.3 [Arabidopsis thaliana]	sp|Q9SJD4|LACS8_ARATH	209	6e-54	Long chain acyl-CoA synthetase 8 OS=Arabidopsis thaliana GN=LACS8 PE=2 SV=1
	Unigene39726_All	431	38.1629	102.892	-1.43089	gi|1617268|emb|CAA96523.1|	221	2e-57	acyl CoA synthetase [Brassica napus]	sp|Q9XIA9|LACS2_ARATH	219	4e-57	Long chain acyl-CoA synthetase 2 OS=Arabidopsis thaliana GN=LACS2 PE=2 SV=1
	Unigene17612_All	960	83.0638	6.2648	3.72888	gi|20799733|gb|AAM28629.1|AF503771_1	392	1e-108	acyl-CoA synthetase-like protein [Arabidopsis thaliana]	sp|Q8LPS1|LACS6_ARATH	127	2e-28	Long chain acyl-CoA synthetase 6, peroxisomal OS=Arabidopsis thaliana GN=LACS6 PE=1 SV=1
	Unigene54568_All	284	8.4498	6.0505	0.481863	gi|20799733|gb|AAM28629.1|AF503771_1	55.8	1e-07	acyl-CoA synthetase-like protein [Arabidopsis thaliana]	--	--	--	--
	Unigene4951_All	369	5.9614	3.403	0.808844	gi|20805873|gb|AAM28873.1|AF503756_1	67.8	4e-11	long chain acyl-CoA synthetase 6 [Arabidopsis thaliana]	sp|Q8LPS1|LACS6_ARATH	67.8	2e-11	Long chain acyl-CoA synthetase 6, peroxisomal OS=Arabidopsis thaliana GN=LACS6 PE=1 SV=1
	Unigene48650_All	751	47.598	46.9056	0.0211408	gi|22328609|ref|NP_193143.2|	142	2e-34	AAE15 (acyl-activating enzyme 15); long-chain-fatty-acid-[acyl-carrier-protein] ligase [Arabidopsis thaliana] >gi|17065456|gb|AAL32882.1| A6 anther-specific protein [Arabidopsis thaliana] >gi|34098785|gb|AAQ56775.1| At4g14070 [Arabidopsis thaliana] >gi|118420017|gb|ABK88270.1| chloroplast acyl ACP synthetase [Arabidopsis thaliana]	sp|Q8LPS1|LACS6_ARATH	51.6	5e-06	Long chain acyl-CoA synthetase 6, peroxisomal OS=Arabidopsis thaliana GN=LACS6 PE=1 SV=1
	Unigene64505_All	252	16.8632	1.0491	4.00665	gi|22328609|ref|NP_193143.2|	95.5	2e-19	AAE15 (acyl-activating enzyme 15); long-chain-fatty-acid-[acyl-carrier-protein] ligase [Arabidopsis thaliana] >gi|17065456|gb|AAL32882.1| A6 anther-specific protein [Arabidopsis thaliana] >gi|34098785|gb|AAQ56775.1| At4g14070 [Arabidopsis thaliana] >gi|118420017|gb|ABK88270.1| chloroplast acyl ACP synthetase [Arabidopsis thaliana]	--	--	--	--
	Unigene50089_All	560	4.9102	3.1865	0.623809	gi|255552335|ref|XP_002517212.1|	304	4e-82	Acyl-CoA synthetase [Ricinus communis] >gi|83320525|gb|ABC02881.1| ACS2 [Ricinus communis] >gi|223543847|gb|EEF45375.1| Acyl-CoA synthetase [Ricinus communis]	sp|Q8LPS1|LACS6_ARATH	279	7e-75	Long chain acyl-CoA synthetase 6, peroxisomal OS=Arabidopsis thaliana GN=LACS6 PE=1 SV=1
	Unigene26375_All	1242	10.0231	14.2078	-0.503354	gi|255552335|ref|XP_002517212.1|	646	0	Acyl-CoA synthetase [Ricinus communis] >gi|83320525|gb|ABC02881.1| ACS2 [Ricinus communis] >gi|223543847|gb|EEF45375.1| Acyl-CoA synthetase [Ricinus communis]	sp|Q8LPS1|LACS6_ARATH	606	1e-172	Long chain acyl-CoA synthetase 6, peroxisomal OS=Arabidopsis thaliana GN=LACS6 PE=1 SV=1
	Unigene14251_All	427	9.6008	11.144	-0.215041	gi|255552335|ref|XP_002517212.1|	261	2e-69	Acyl-CoA synthetase [Ricinus communis] >gi|83320525|gb|ABC02881.1| ACS2 [Ricinus communis] >gi|223543847|gb|EEF45375.1| Acyl-CoA synthetase [Ricinus communis]	sp|Q8LKS5|LACS7_ARATH	254	1e-67	Long chain acyl-CoA synthetase 7, peroxisomal OS=Arabidopsis thaliana GN=LACS7 PE=1 SV=2
	Unigene20725_All	523	9.368	15.1641	-0.694847	gi|255552335|ref|XP_002517212.1|	329	1e-89	Acyl-CoA synthetase [Ricinus communis] >gi|83320525|gb|ABC02881.1| ACS2 [Ricinus communis] >gi|223543847|gb|EEF45375.1| Acyl-CoA synthetase [Ricinus communis]	sp|Q8LPS1|LACS6_ARATH	318	2e-86	Long chain acyl-CoA synthetase 6, peroxisomal OS=Arabidopsis thaliana GN=LACS6 PE=1 SV=1
	Unigene58655_All	607	5.7654	2.6131	1.14166	gi|255552335|ref|XP_002517212.1|	366	1e-101	Acyl-CoA synthetase [Ricinus communis] >gi|83320525|gb|ABC02881.1| ACS2 [Ricinus communis] >gi|223543847|gb|EEF45375.1| Acyl-CoA synthetase [Ricinus communis]	sp|Q8LPS1|LACS6_ARATH	352	8e-97	Long chain acyl-CoA synthetase 6, peroxisomal OS=Arabidopsis thaliana GN=LACS6 PE=1 SV=1
	Unigene25373_All	288	81.7619	111.068	-0.441948	gi|62701932|gb|AAX93005.1|	131	3e-30	probable acyl-CoA synthetase, 62297-59022 [imported] - Arabidopsis thaliana [Oryza sativa Japonica Group]	sp|Q9CAP8|LACS9_ARATH	126	5e-29	Long chain acyl-CoA synthetase 9, chloroplastic OS=Arabidopsis thaliana GN=LACS9 PE=2 SV=1
	Unigene31505_All	1145	3.1438	17.5471	-2.48065	gi|83320527|gb|ABC02882.1|	645	0	ACS4 [Ricinus communis]	sp|Q8LKS5|LACS7_ARATH	623	9e-178	Long chain acyl-CoA synthetase 7, peroxisomal OS=Arabidopsis thaliana GN=LACS7 PE=1 SV=2
	Unigene72479_All	459	0.8714	5.0396	-2.5319	gi|83320527|gb|ABC02882.1|	219	2e-65	ACS4 [Ricinus communis]	sp|Q8LKS5|LACS7_ARATH	209	9e-63	Long chain acyl-CoA synthetase 7, peroxisomal OS=Arabidopsis thaliana GN=LACS7 PE=1 SV=2
			1053.89	1009.14	0.0626011
ACP	Unigene31951_All	725	11.0333	6.6546	0.729441	gi|5669599|gb|AAD46394.1|AF083950_1	96.3	3e-19	acyl carrier protein [Coriandrum sativum]	sp|P52412|ACP2_CUPLA	94.7	5e-19	Acyl carrier protein 2, chloroplastic OS=Cuphea lanceolata GN=ACL1.2 PE=2 SV=1
	Unigene5634_All	235	236.144	182.522	0.371602	gi|1469930|gb|AAB05224.1|	109	1e-23	fiber-specific acyl carrier protein [Gossypium hirsutum]	sp|P93092|ACP1_CASGL	89.7	5e-18	Acyl carrier protein 1, chloroplastic OS=Casuarina glauca GN=ACP1 PE=2 SV=1
	Unigene2030_All	358	6.8428	9.4151	-0.46039	gi|1469930|gb|AAB05224.1|	89	2e-17	fiber-specific acyl carrier protein [Gossypium hirsutum]	sp|P25701|ACP2_ARATH	78.6	1e-14	Acyl carrier protein 2, chloroplastic OS=Arabidopsis thaliana GN=ACL1.2 PE=1 SV=2
	Unigene74469_All	640	0.1562	7.6417	-5.61243	gi|1469930|gb|AAB05224.1|	177	7e-44	fiber-specific acyl carrier protein [Gossypium hirsutum]	sp|P25701|ACP2_ARATH	137	6e-32	Acyl carrier protein 2, chloroplastic OS=Arabidopsis thaliana GN=ACL1.2 PE=1 SV=2
			254.177	206.233	0.301557
TAG Synthesis
NAD-dependent Glycerol-3-Phosphate Dehydrogenase (cytosolic)	Unigene57186_All	267	2.2469	0	/	gi|29367963|gb|AAO72676.1|	147	3e-35	glycerol-3-phosphate dehydrogenase-like protein [Oryza sativa Japonica Group]	--	--	--	--
	Unigene36329_All	1460	45.7827	73.1067	-0.675201	gi|115440523|ref|NP_001044541.1|	729	0	Os01g0801600 [Oryza sativa Japonica Group] >gi|19570996|dbj|BAB86423.1| glycerol-3-phosphate dehydrogenase-like protein [Oryza sativa Japonica Group] >gi|113534072|dbj|BAF06455.1| Os01g0801600 [Oryza sativa Japonica Group]	sp|B2V3Z2|GPDA_CLOBA	75.5	9e-13	Glycerol-3-phosphate dehydrogenase [NAD(P)+] OS=Clostridium botulinum (strain Alaska E43 / Type E3) GN=gpsA PE=3 SV=1
	Unigene58016_All	299	5.0162	1.5473	1.69684	gi|222424138|dbj|BAH20028.1|	145	2e-34	AT2G41540 [Arabidopsis thaliana]	--	--	--	--
			53.0458	74.654	-0.492981
GPAT9, storage oil formation	Unigene48789_All	614	53.0072	109.792	-1.05051	gi|308743347|gb|ADO40099.1|	298	3e-80	glycerol-3-phosphate acyltransferase 9 [Vernicia fordii]	--	--	--	--
	Unigene20380_All	808	50.737	88.4203	-0.801339	gi|308743347|gb|ADO40099.1|	72.4	6e-12	glycerol-3-phosphate acyltransferase 9 [Vernicia fordii]	--	--	--	--
	Unigene38292_All	1382	32.3409	37.5404	-0.215084	gi|308743347|gb|ADO40099.1|	715	0	glycerol-3-phosphate acyltransferase 9 [Vernicia fordii]	sp|Q8C0N2|GPAT3_MOUSE	244	1e-63	Glycerol-3-phosphate acyltransferase 3 OS=Mus musculus GN=Agpat9 PE=1 SV=1
			136.085	235.752	-0.792763
GPAT6,cutin biosynthesis, flower development	Unigene46188_All	1106	14.5554	127.52	-3.13109	gi|297827363|ref|XP_002881564.1|	643	0	glycerol-3-phosphate acyltransferase 6 [Arabidopsis lyrata subsp. lyrata] >gi|297327403|gb|EFH57823.1| glycerol-3-phosphate acyltransferase 6 [Arabidopsis lyrata subsp. lyrata]	sp|O80437|GPAT6_ARATH	642	0	Glycerol-3-phosphate acyltransferase 6 OS=Arabidopsis thaliana GN=GPAT6 PE=1 SV=1
	Unigene14538_All	505	6.0389	71.8486	-3.5726	gi|297827363|ref|XP_002881564.1|	185	2e-46	glycerol-3-phosphate acyltransferase 6 [Arabidopsis lyrata subsp. lyrata] >gi|297327403|gb|EFH57823.1| glycerol-3-phosphate acyltransferase 6 [Arabidopsis lyrata subsp. lyrata]	sp|O80437|GPAT6_ARATH	184	3e-46	Glycerol-3-phosphate acyltransferase 6 OS=Arabidopsis thaliana GN=GPAT6 PE=1 SV=1
	Unigene82130_All	345	0	5.747	/	gi|255581069|ref|XP_002531350.1|	182	1e-45	ER glycerol-phosphate acyltransferase [Ricinus communis] >gi|223529048|gb|EEF31034.1| ER glycerol-phosphate acyltransferase [Ricinus communis]	sp|O80437|GPAT6_ARATH	167	1e-41	Glycerol-3-phosphate acyltransferase 6 OS=Arabidopsis thaliana GN=GPAT6 PE=1 SV=1
	Unigene81253_All	303	0.33	2.8356	-3.10312	gi|226530011|ref|NP_001149307.1|	125	2e-28	LOC100282930 [Zea mays] >gi|195626246|gb|ACG34953.1| glycerol-3-phosphate acyltransferase 8 [Zea mays]	sp|O80437|GPAT6_ARATH	120	3e-27	Glycerol-3-phosphate acyltransferase 6 OS=Arabidopsis thaliana GN=GPAT6 PE=1 SV=1
			20.9243	207.951	-3.31299
LPAAT	Unigene17811_All	1603	18.9312	20.697	-0.128656	gi|83287828|sp|Q9LLY4.1|LPAT1_BRANA	365	1e-100	RecName: Full=1-acyl-sn-glycerol-3-phosphate acyltransferase 1, chloroplastic; Flags: Precursor >gi|8163563|gb|AAF73736.1|AF111161_1 lysophosphatidic acid acyltransferase [Brassica napus]	sp|Q9LLY4|LPAT1_BRANA	365	4e-100	1-acyl-sn-glycerol-3-phosphate acyltransferase 1, chloroplastic OS=Brassica napus GN=LPAT1 PE=2 SV=1
	Unigene13147_All	218	95.8611	75.1853	0.350495	gi|183211896|gb|ACC59198.1|	139	1e-32	1-acyl-sn-glycerol-3-phosphate acyltransferase [Ricinus communis]	sp|Q41745|LPAT_MAIZE	137	2e-32	1-acyl-sn-glycerol-3-phosphate acyltransferase PLS1 OS=Zea mays GN=PLS1 PE=2 SV=1
	Unigene3305_All	203	94.0784	80.7408	0.220566	gi|183211896|gb|ACC59198.1|	124	3e-28	1-acyl-sn-glycerol-3-phosphate acyltransferase [Ricinus communis]	sp|Q6IWY1|LPAT2_BRAOL	118	1e-26	1-acyl-sn-glycerol-3-phosphate acyltransferase 2 OS=Brassica oleracea GN=LPAT2 PE=2 SV=1
	Unigene9064_All	806	18.2982	9.3478	0.969003	gi|183211896|gb|ACC59198.1|	161	2e-70	1-acyl-sn-glycerol-3-phosphate acyltransferase [Ricinus communis]	sp|Q9XFW4|LPAT2_BRANA	149	4e-64	1-acyl-sn-glycerol-3-phosphate acyltransferase 2 OS=Brassica napus GN=LPAT2 PE=2 SV=1
	Unigene70121_All	369	3.6581	3.5821	0.0302889	gi|183211896|gb|ACC59198.1|	81.3	6e-25	1-acyl-sn-glycerol-3-phosphate acyltransferase [Ricinus communis]	sp|Q8LG50|LPAT2_ARATH	69.3	7e-12	1-acyl-sn-glycerol-3-phosphate acyltransferase 2 OS=Arabidopsis thaliana GN=LPAT2 PE=1 SV=1
	Unigene1557_All	917	13.0302	9.5135	0.453811	gi|183211900|gb|ACC59200.1|	238	1e-68	1-acyl-sn-glycerol-3-phosphate acyltransferase [Ricinus communis]	sp|Q9LHN4|LPAT5_ARATH	226	9e-66	Probable 1-acyl-sn-glycerol-3-phosphate acyltransferase 5 OS=Arabidopsis thaliana GN=LPAT5 PE=2 SV=1
	Unigene48176_All	517	10.7338	13.9339	-0.376438	gi|183211900|gb|ACC59200.1|	184	6e-46	1-acyl-sn-glycerol-3-phosphate acyltransferase [Ricinus communis]	sp|Q9LHN4|LPAT5_ARATH	181	3e-45	Probable 1-acyl-sn-glycerol-3-phosphate acyltransferase 5 OS=Arabidopsis thaliana GN=LPAT5 PE=2 SV=1
	Unigene1556_All	203	7.3884	7.4881	-0.0193377	gi|183211900|gb|ACC59200.1|	113	8e-25	1-acyl-sn-glycerol-3-phosphate acyltransferase [Ricinus communis]	sp|Q9LHN4|LPAT5_ARATH	110	3e-24	Probable 1-acyl-sn-glycerol-3-phosphate acyltransferase 5 OS=Arabidopsis thaliana GN=LPAT5 PE=2 SV=1
	Unigene40725_All	515	40.2869	64.1653	-0.671483	gi|289472611|gb|ADC97479.1|	193	9e-49	lysophosphatidic acid acyltransferase [Brassica napus]	sp|Q6IWY1|LPAT2_BRAOL	193	5e-49	1-acyl-sn-glycerol-3-phosphate acyltransferase 2 OS=Brassica oleracea GN=LPAT2 PE=2 SV=1
	Unigene64770_All	256	5.4682	5.6796	-0.0547233	gi|289472611|gb|ADC97479.1|	62.8	1e-09	lysophosphatidic acid acyltransferase [Brassica napus]	sp|Q6IWY1|LPAT2_BRAOL	62.8	6e-10	1-acyl-sn-glycerol-3-phosphate acyltransferase 2 OS=Brassica oleracea GN=LPAT2 PE=2 SV=1
	Unigene64130_All	246	4.6743	2.6866	0.798969	gi|289472609|gb|ADC97478.1|	152	2e-36	lysophosphatidic acid acyltransferase [Brassica napus] >gi|289472613|gb|ADC97480.1| lysophosphatidic acid acyltransferase [Brassica napus]	sp|Q8LG50|LPAT2_ARATH	151	1e-36	1-acyl-sn-glycerol-3-phosphate acyltransferase 2 OS=Arabidopsis thaliana GN=LPAT2 PE=1 SV=1
	Unigene83293_All	500	6.6993	7.6665	-0.194558	gi|146454884|gb|ABQ42108.1|	204	3e-52	phospholipid/glycerol acyltransferase family protein [Sonneratia apetala]	sp|Q9LHN4|LPAT5_ARATH	172	1e-42	Probable 1-acyl-sn-glycerol-3-phosphate acyltransferase 5 OS=Arabidopsis thaliana GN=LPAT5 PE=2 SV=1
	Unigene58457_All	356	6.46	1.6708	1.951	gi|3914376|sp|Q42870.1|PLSC_LIMDO	150	6e-36	RecName: Full=1-acyl-sn-glycerol-3-phosphate acyltransferase; Short=1-AGP acyltransferase; Short=1-AGPAT; AltName: Full=Lysophosphatidic acid acyltransferase; Short=LPAAT >gi|1197334|emb|CAA58239.1| 1-acylglycerol-3-phosphate O-acyltransferase [Limnanthes douglasii] >gi|89147818|gb|ABD62751.1| acyl-CoA:sn-1-acylglycerol-3-phosphate acyltransferase [Limnanthes douglasii]	sp|Q42870|PLSC_LIMDO	150	3e-36	1-acyl-sn-glycerol-3-phosphate acyltransferase OS=Limnanthes douglasii GN=PLSC PE=2 SV=1
			325.568	302.357	0.106705
PAP, ER Phosphatidate Phosphatase	Unigene7546_All	965	13.47	7.6706	0.812339	gi|255570669|ref|XP_002526289.1|	504	1e-142	ER Phosphatidate Phosphatase [Ricinus communis] >gi|223534370|gb|EEF36078.1| ER Phosphatidate Phosphatase [Ricinus communis]	sp|Q9XI60|LPP2_ARATH	489	2e-137	Lipid phosphate phosphatase 2 OS=Arabidopsis thaliana GN=LPP2 PE=2 SV=1
	Unigene41780_All	1167	21.2916	13.9883	0.606064	gi|255570669|ref|XP_002526289.1|	544	1e-153	ER Phosphatidate Phosphatase [Ricinus communis] >gi|223534370|gb|EEF36078.1| ER Phosphatidate Phosphatase [Ricinus communis]	sp|Q9XI60|LPP2_ARATH	496	2e-139	Lipid phosphate phosphatase 2 OS=Arabidopsis thaliana GN=LPP2 PE=2 SV=1
	Unigene75035_All	202	0.2475	1.6359	-2.72458	gi|297844410|ref|XP_002890086.1|	119	1e-26	ATPAP2 [Arabidopsis lyrata subsp. lyrata] >gi|297335928|gb|EFH66345.1| ATPAP2 [Arabidopsis lyrata subsp. lyrata]	sp|Q9XI60|LPP2_ARATH	119	8e-27	Lipid phosphate phosphatase 2 OS=Arabidopsis thaliana GN=LPP2 PE=2 SV=1
	Unigene40520_All	1199	9.3818	6.2287	0.590934	gi|9621903|gb|AAF89579.1|AF165891_1	500	1e-140	phosphatidic acid phosphatase alpha [Vigna unguiculata] >gi|124518456|gb|ABN13873.1| phosphatidic acid phosphatase alpha [Vigna unguiculata]	sp|Q9XI60|LPP2_ARATH	419	2e-116	Lipid phosphate phosphatase 2 OS=Arabidopsis thaliana GN=LPP2 PE=2 SV=1
			44.3909	29.5235	0.5884
DGAT	Unigene35299_All	431	26.4472	53.2096	-1.00857	gi|225904451|gb|ACO35365.1|	157	4e-38	diacylglycerol acyltransferase [Elaeis oleifera]	sp|Q9ASU1|DGAT2_ARATH	143	3e-34	Diacylglycerol O-acyltransferase 2 OS=Arabidopsis thaliana GN=DGAT2 PE=2 SV=1
	Unigene837_All	1603	14.6272	25.6857	-0.812312	gi|86279632|gb|ABC94471.1|	738	0	type 1 diacylglycerol acyltransferase [Vernicia fordii] >gi|86279634|gb|ABC94472.1| type 1 diacylglycerol acyltransferase [Vernicia fordii]	sp|Q9SLD2|DGAT1_ARATH	696	0	Diacylglycerol O-acyltransferase 1 OS=Arabidopsis thaliana GN=DGAT1 PE=1 SV=2
	Unigene27134_All	1054	16.9811	53.9256	-1.66704	gi|294992380|gb|ADF57328.1|	389	1e-107	1,2-diacyl-sn-glycerol:acyl-CoA acyltransferase 2 [Euonymus alatus]	sp|Q9ASU1|DGAT2_ARATH	369	2e-101	Diacylglycerol O-acyltransferase 2 OS=Arabidopsis thaliana GN=DGAT2 PE=2 SV=1
	Unigene28319_All	1431	27.5302	26.0482	0.0798314	gi|294992380|gb|ADF57328.1|	458	1,2-diacyl-sn-glycerol:acyl-CoA acyltransferase 2 [Euonymus alatus]	sp|Q9ASU1|DGAT2_ARATH	441	5e-123	Diacylglycerol O-acyltransferase 2 OS=Arabidopsis thaliana GN=DGAT2 PE=2 SV=1	--
			85.5857	158.869	-0.892397
PDAT	Unigene36897_All	645	105.182	283.215	-1.429	gi|255573006|ref|XP_002527433.1|	358	3e-98	Phosphatidylcholine: Diacylglycerol Acyltransferase [Ricinus communis] >gi|223533168|gb|EEF34925.1| Phosphatidylcholine: Diacylglycerol Acyltransferase [Ricinus communis]	sp|Q9FNA9|PDAT1_ARATH	303	5e-82	Phospholipid:diacylglycerol acyltransferase 1 OS=Arabidopsis thaliana GN=PDAT1 PE=2 SV=1
	Unigene32405_All	560	51.1551	88.6318	-0.792946	gi|255573006|ref|XP_002527433.1|	326	1e-88	Phosphatidylcholine: Diacylglycerol Acyltransferase [Ricinus communis] >gi|223533168|gb|EEF34925.1| Phosphatidylcholine: Diacylglycerol Acyltransferase [Ricinus communis]	sp|Q9FNA9|PDAT1_ARATH	285	1e-76	Phospholipid:diacylglycerol acyltransferase 1 OS=Arabidopsis thaliana GN=PDAT1 PE=2 SV=1
	Unigene45063_All	314	36.1425	66.5112	-0.879901	gi|255573006|ref|XP_002527433.1|	109	1e-23	Phosphatidylcholine: Diacylglycerol Acyltransferase [Ricinus communis] >gi|223533168|gb|EEF34925.1| Phosphatidylcholine: Diacylglycerol Acyltransferase [Ricinus communis]	sp|Q9FNA9|PDAT1_ARATH	67.4	3e-11	Phospholipid:diacylglycerol acyltransferase 1 OS=Arabidopsis thaliana GN=PDAT1 PE=2 SV=1
	Unigene50875_All	200	33.4963	45.6023	-0.445105	gi|255573006|ref|XP_002527433.1|	94.7	3e-19	Phosphatidylcholine: Diacylglycerol Acyltransferase [Ricinus communis] >gi|223533168|gb|EEF34925.1| Phosphatidylcholine: Diacylglycerol Acyltransferase [Ricinus communis]	sp|Q9FNA9|PDAT1_ARATH	79.3	7e-15	Phospholipid:diacylglycerol acyltransferase 1 OS=Arabidopsis thaliana GN=PDAT1 PE=2 SV=1
	Unigene21244_All	735	59.3813	199.889	-1.75112	gi|297815630|ref|XP_002875698.1|	168	5e-41	lecithin:cholesterol acyltransferase family protein [Arabidopsis lyrata subsp. lyrata] >gi|297321536|gb|EFH51957.1| lecithin:cholesterol acyltransferase family protein [Arabidopsis lyrata subsp. lyrata]	sp|Q9FNA9|PDAT1_ARATH	151	5e-36	Phospholipid:diacylglycerol acyltransferase 1 OS=Arabidopsis thaliana GN=PDAT1 PE=2 SV=1
	Unigene7965_All	407	31.4462	24.8447	0.339948	gi|115479409|ref|NP_001063298.1|	221	2e-57	Os09g0444200 [Oryza sativa Japonica Group] >gi|113631531|dbj|BAF25212.1| Os09g0444200 [Oryza sativa Japonica Group]	sp|Q9FNA9|PDAT1_ARATH	201	1e-51	Phospholipid:diacylglycerol acyltransferase 1 OS=Arabidopsis thaliana GN=PDAT1 PE=2 SV=1
	Unigene38179_All	2119	10.7586	11.4153	-0.0854784	gi|255560673|ref|XP_002521350.1|	840	0	Phosphatidylcholine: Diacylglycerol Acyltransferase [Ricinus communis] >gi|223539428|gb|EEF41018.1| Phosphatidylcholine: Diacylglycerol Acyltransferase [Ricinus communis]	sp|Q9FNA9|PDAT1_ARATH	821	0	Phospholipid:diacylglycerol acyltransferase 1 OS=Arabidopsis thaliana GN=PDAT1 PE=2 SV=1
	Unigene2410_All	1091	10.9521	10.5405	0.0552642	gi|255560673|ref|XP_002521350.1|	467	1e-130	Phosphatidylcholine: Diacylglycerol Acyltransferase [Ricinus communis] >gi|223539428|gb|EEF41018.1| Phosphatidylcholine: Diacylglycerol Acyltransferase [Ricinus communis]	sp|Q9FNA9|PDAT1_ARATH	440	7e-123	Phospholipid:diacylglycerol acyltransferase 1 OS=Arabidopsis thaliana GN=PDAT1 PE=2 SV=1
	Unigene1791_All	943	4.8245	8.3401	-0.789685	gi|255560673|ref|XP_002521350.1|	544	1e-154	Phosphatidylcholine: Diacylglycerol Acyltransferase [Ricinus communis] >gi|223539428|gb|EEF41018.1| Phosphatidylcholine: Diacylglycerol Acyltransferase [Ricinus communis]	sp|Q9FNA9|PDAT1_ARATH	539	1e-152	Phospholipid:diacylglycerol acyltransferase 1 OS=Arabidopsis thaliana GN=PDAT1 PE=2 SV=1
	Unigene81068_All	297	2.525	3.1154	-0.303134	gi|255560673|ref|XP_002521350.1|	126	9e-29	Phosphatidylcholine: Diacylglycerol Acyltransferase [Ricinus communis] >gi|223539428|gb|EEF41018.1| Phosphatidylcholine: Diacylglycerol Acyltransferase [Ricinus communis]	sp|Q9FNA9|PDAT1_ARATH	117	2e-26	Phospholipid:diacylglycerol acyltransferase 1 OS=Arabidopsis thaliana GN=PDAT1 PE=2 SV=1
	Unigene46508_All	698	8.8099	6.4386	0.452379	gi|15240676|ref|NP_196868.1|	397	1e-110	ATPDAT; phosphatidylcholine-sterol O-acyltransferase [Arabidopsis thaliana] >gi|75171814|sp|Q9FNA9.1|PDAT1_ARATH RecName: Full=Phospholipid:diacylglycerol acyltransferase 1; Short=AtPDAT >gi|15450695|gb|AAK96619.1| AT5g13640/MSH12_10 [Arabidopsis thaliana]	sp|Q9FNA9|PDAT1_ARATH	397	4e-110	Phospholipid:diacylglycerol acyltransferase 1 OS=Arabidopsis thaliana GN=PDAT1 PE=2 SV=1
	Unigene31656_All	497	4.3255	4.5213	-0.0638707	gi|37785695|gb|AAP47635.1|	201	2e-51	lecithine cholesterol acyltransferase-like protein [Medicago truncatula]	sp|Q9FNA9|PDAT1_ARATH	195	1e-49	Phospholipid:diacylglycerol acyltransferase 1 OS=Arabidopsis thaliana GN=PDAT1 PE=2 SV=1
	Unigene11913_All	694	19.6664	10.4754	0.908728	gi|37785695|gb|AAP47635.1|	350	1e-95	lecithine cholesterol acyltransferase-like protein [Medicago truncatula]	sp|Q9FNA9|PDAT1_ARATH	340	5e-93	Phospholipid:diacylglycerol acyltransferase 1 OS=Arabidopsis thaliana GN=PDAT1 PE=2 SV=1
	Unigene52999_All	254	46.2548	60.3659	-0.384131	gi|241865204|gb|ACS68680.1|	121	2e-27	lecithine cholesterol acyltransferase-like protein [Sonneratia alba]	sp|Q9FNA9|PDAT1_ARATH	112	9e-25	Phospholipid:diacylglycerol acyltransferase 1 OS=Arabidopsis thaliana GN=PDAT1 PE=2 SV=1
	Unigene304_All	592	51.1768	62.9644	-0.299046	gi|15230521|ref|NP_190069.1|	289	1e-77	lecithin:cholesterol acyltransferase family protein / LACT family protein [Arabidopsis thaliana]	sp|Q9FNA9|PDAT1_ARATH	249	1e-65	Phospholipid:diacylglycerol acyltransferase 1 OS=Arabidopsis thaliana GN=PDAT1 PE=2 SV=1
			476.097	886.871	-0.897468
LPCAT	Unigene80435_All	278	69.4169	59.6714	0.218247	gi|297849638|ref|XP_002892700.1|	168	2e-41	membrane bound O-acyl transferase family protein [Arabidopsis lyrata subsp. lyrata] >gi|297338542|gb|EFH68959.1| membrane bound O-acyl transferase family protein [Arabidopsis lyrata subsp. lyrata]	sp|Q08548|ALE1_YEAST	65.9	8e-11	Lysophospholipid acyltransferase OS=Saccharomyces cerevisiae GN=ALE1 PE=1 SV=1
	Unigene32833_All	574	64.3658	47.2073	0.447284	gi|297849638|ref|XP_002892700.1|	134	7e-31	membrane bound O-acyl transferase family protein [Arabidopsis lyrata subsp. lyrata] >gi|297338542|gb|EFH68959.1| membrane bound O-acyl transferase family protein [Arabidopsis lyrata subsp. lyrata]	--	--	--	--
	Unigene37215_All	453	63.9003	44.4979	0.522085	gi|297849638|ref|XP_002892700.1|	106	8e-23	membrane bound O-acyl transferase family protein [Arabidopsis lyrata subsp. lyrata] >gi|297338542|gb|EFH68959.1| membrane bound O-acyl transferase family protein [Arabidopsis lyrata subsp. lyrata]	--	--	--	--
	Unigene12541_All	930	39.1893	60.9736	-0.637725	gi|297849638|ref|XP_002892700.1|	239	3e-62	membrane bound O-acyl transferase family protein [Arabidopsis lyrata subsp. lyrata] >gi|297338542|gb|EFH68959.1| membrane bound O-acyl transferase family protein [Arabidopsis lyrata subsp. lyrata]	--	--	--	--
	Unigene3171_All	760	19.8005	22.6968	-0.196952	gi|297849638|ref|XP_002892700.1|	150	1e-54	membrane bound O-acyl transferase family protein [Arabidopsis lyrata subsp. lyrata] >gi|297338542|gb|EFH68959.1| membrane bound O-acyl transferase family protein [Arabidopsis lyrata subsp. lyrata]	sp|Q5ZKL6|MBOA2_CHICK	55.1	5e-07	Membrane-bound O-acyltransferase domain-containing protein 2 OS=Gallus gallus GN=mboat2 PE=2 SV=1
	Unigene59806_All	202	0.495	0.6544	-0.402744	gi|297849638|ref|XP_002892700.1|	108	1e-23	membrane bound O-acyl transferase family protein [Arabidopsis lyrata subsp. lyrata] >gi|297338542|gb|EFH68959.1| membrane bound O-acyl transferase family protein [Arabidopsis lyrata subsp. lyrata]	--	--	--	--
	Unigene3036_All	202	15.0974	19.6308	-0.378819	gi|15221667|ref|NP_176493.1|	124	4e-28	membrane bound O-acyl transferase (MBOAT) family protein [Arabidopsis thaliana]	--	--	--	--
	Unigene74940_All	202	3.7125	5.2349	-0.495771	gi|15221667|ref|NP_176493.1|	122	2e-27	membrane bound O-acyl transferase (MBOAT) family protein [Arabidopsis thaliana]	--	--	--	--
	Unigene58626_All	496	1.6127	1.8655	-0.210084	gi|297837113|ref|XP_002886438.1|	60.8	7e-09	membrane bound O-acyl transferase family protein [Arabidopsis lyrata subsp. lyrata] >gi|297332279|gb|EFH62697.1| membrane bound O-acyl transferase family protein [Arabidopsis lyrata subsp. lyrata]	--	--	--	--
	Unigene74198_All	464	0.6465	1.4244	-1.13963	gi|297837113|ref|XP_002886438.1|	66.6	1e-10	membrane bound O-acyl transferase family protein [Arabidopsis lyrata subsp. lyrata] >gi|297332279|gb|EFH62697.1| membrane bound O-acyl transferase family protein [Arabidopsis lyrata subsp. lyrata]	--	--	--	--
	Unigene48758_All	574	33.8813	58.2608	-0.782036	gi|297837113|ref|XP_002886438.1|	239	2e-62	membrane bound O-acyl transferase family protein [Arabidopsis lyrata subsp. lyrata] >gi|297332279|gb|EFH62697.1| membrane bound O-acyl transferase family protein [Arabidopsis lyrata subsp. lyrata]	sp|Q5FVN0|MBOA5_RAT	54.3	5e-07	Lysophospholipid acyltransferase 5 OS=Rattus norvegicus GN=Lpcat3 PE=2 SV=1
	Unigene27569_All	2490	12.3681	16.6155	-0.425906	gi|224122798|ref|XP_002318916.1|	826	0	membrane bound o-acyl transferase [Populus trichocarpa] >gi|222857292|gb|EEE94839.1| membrane bound o-acyl transferase [Populus trichocarpa]	sp|P53154|GUP1_YEAST	277	3e-73	Glycerol uptake protein 1 OS=Saccharomyces cerevisiae GN=GUP1 PE=1 SV=1
	Unigene8769_All	2201	25.4856	27.415	-0.105283	gi|18412918|ref|NP_565249.1|	509	1e-143	phospholipid/glycerol acyltransferase family protein [Arabidopsis thaliana]	sp|Q1LWG4|PCAT1_DANRE	141	2e-32	Lysophosphatidylcholine acyltransferase 1 OS=Danio rerio GN=lpcat1 PE=2 SV=1
			349.972	366.148	-0.065189
CPT/PDCT	Unigene53539_All	505	21.4828	8.6375	1.3145	gi|255546949|ref|XP_002514532.1|	95.1	3e-19	Diacylglycerol Cholinephosphotransferase [Ricinus communis] >gi|223546136|gb|EEF47638.1| Diacylglycerol Cholinephosphotransferase [Ricinus communis]	sp|P17898|CPT1_YEAST	51.2	3e-06	Cholinephosphotransferase 1 OS=Saccharomyces cerevisiae GN=CPT1 PE=1 SV=3
	Unigene74329_All	478	213.261	174.489	0.289482	gi|13926235|gb|AAK49592.1|AF372876_1	162	1e-39	AT3g15820/MSJ11_22 [Arabidopsis thaliana] >gi|28416535|gb|AAO42798.1| At3g15820/MSJ11_22 [Arabidopsis thaliana]	--	--	--	--
	Unigene54999_All	255	3.333	1.2959	1.36287	gi|9294197|dbj|BAB02099.1|	159	1e-38	membrane related protein-like [Arabidopsis thaliana]	sp|Q9UKL6|PPCT_HUMAN	56.2	6e-08	Phosphatidylcholine transfer protein OS=Homo sapiens GN=PCTP PE=1 SV=1
			238.077	184.423	0.368411
FAD3	Unigene69299_All	1111	16.8298	0.4164	5.3369	gi|23345025|gb|AAN17504.1|	566	1e-160	microsomal omega-3 fatty acid desaturase [Betula pendula]	sp|P48624|FAD3E_BRANA	540	5e-153	Omega-3 fatty acid desaturase, endoplasmic reticulum OS=Brassica napus GN=FAD3 PE=2 SV=1
	Unigene66043_All	281	26.3316	0.2352	6.80676	gi|1345975|sp|P48626.1|FAD3E_TOBAC	105	2e-22	RecName: Full=Omega-3 fatty acid desaturase, endoplasmic reticulum >gi|599592|dbj|BAA05515.1| microsomal omega-3 acid desaturase [Nicotiana tabacum] >gi|21668484|dbj|BAC01273.1| microsomal omega-3 fatty acid desaturase [Nicotiana tabacum]	sp|P48626|FAD3E_TOBAC	105	9e-23	Omega-3 fatty acid desaturase, endoplasmic reticulum OS=Nicotiana tabacum GN=FAD3 PE=2 SV=1
			43.1614	0.6516	6.04961
FAD2-1	Unigene47538_All	364	115.509	103.311	0.161011	gi|17225559|gb|AAL37475.1|AF329635_1	95.5	2e-19	delta-12 fatty acid desaturase [Gossypium hirsutum]	sp|P48630|FD6E1_SOYBN	70.5	3e-12	Omega-6 fatty acid desaturase, endoplasmic reticulum isozyme 1 OS=Glycine max GN=FAD2-1 PE=2 SV=1
	Unigene77452_All	226	3.3182	1.7546	0.919259	gi|165882019|gb|ABY71269.1|	160	3e-39	delta-12 fatty acid desaturase [Gossypium hirsutum]	sp|P48631|FD6E2_SOYBN	123	4e-28	Omega-6 fatty acid desaturase, endoplasmic reticulum isozyme 2 OS=Glycine max GN=FAD2-2 PE=2 SV=1
	Unigene6299_All	404	189.088	185.347	0.0288298	gi|33358364|gb|AAQ16653.1|	285	1e-76	delta-12 fatty acid desaturase 2 [Gossypium hirsutum] >gi|33358366|gb|AAQ16654.1| delta-12 fatty acid desaturase 2 [Gossypium hirsutum]	sp|P48631|FD6E2_SOYBN	241	8e-64	Omega-6 fatty acid desaturase, endoplasmic reticulum isozyme 2 OS=Glycine max GN=FAD2-2 PE=2 SV=1
	Unigene74375_All	586	0.5119	9.5865	-4.22707	gi|310657311|gb|ADP02395.1|	79	4e-14	delta-12 oleate desaturase [Gossypium hirsutum]	sp|P48630|FD6E1_SOYBN	58.5	3e-08	Omega-6 fatty acid desaturase, endoplasmic reticulum isozyme 1 OS=Glycine max GN=FAD2-1 PE=2 SV=1
	Unigene8120_All	304	137.485	155.225	-0.175089	gi|33358364|gb|AAQ16653.1|	143	5e-34	delta-12 fatty acid desaturase 2 [Gossypium hirsutum] >gi|33358366|gb|AAQ16654.1| delta-12 fatty acid desaturase 2 [Gossypium hirsutum]	sp|Q39287|FAD6E_BRAJU	102	Omega-6 fatty acid desaturase, endoplasmic reticulum OS=Brassica juncea PE=2 SV=1	--
	Unigene74955_All	202	0	7.5251	/	gi|310657311|gb|ADP02395.1|	82.4	1e-15	delta-12 oleate desaturase [Gossypium hirsutum]	sp|P48631|FD6E2_SOYBN	57.4	3e-08	Omega-6 fatty acid desaturase, endoplasmic reticulum isozyme 2 OS=Glycine max GN=FAD2-2 PE=2 SV=1
			445.913	462.75	-0.0534714
FAD2-2	Unigene47873_All	219	320.969	5.4321	5.88478	gi|2564237|emb|CAA71199.1|	114	3e-25	omega-6 desaturase [Gossypium hirsutum]	sp|P48630|FD6E1_SOYBN	93.6	3e-19	Omega-6 fatty acid desaturase, endoplasmic reticulum isozyme 1 OS=Glycine max GN=FAD2-1 PE=2 SV=1
	Unigene80645_All	283	252.623	8.8743	4.83121	gi|2564237|emb|CAA71199.1|	117	4e-26	omega-6 desaturase [Gossypium hirsutum]	sp|P48631|FD6E2_SOYBN	95.1	1e-19	Omega-6 fatty acid desaturase, endoplasmic reticulum isozyme 2 OS=Glycine max GN=FAD2-2 PE=2 SV=1
	Unigene27183_All	606	152.376	5.5621	4.77586	gi|255579731|ref|XP_002530704.1|	239	1e-93	omega-6 desaturase, endoplasmic reticulum [Ricinus communis] >gi|117957296|gb|ABK59093.1| oleate desaturase [Ricinus communis] >gi|223529718|gb|EEF31658.1| omega-6 desaturase, endoplasmic reticulum [Ricinus communis]	sp|P48631|FD6E2_SOYBN	216	4e-88	Omega-6 fatty acid desaturase, endoplasmic reticulum isozyme 2 OS=Glycine max GN=FAD2-2 PE=2 SV=1
			725.968	19.8685	5.19135
ghCPA-FAS1,ghCPA-FAS2	Unigene72799_All	1605	2997.24	11.2003	8.06395	gi|50313462|gb|AAT74601.1|	1027	0	cyclopropane fatty acid synthase [Gossypium hirsutum]	sp|P0A9H7|CFA_ECOLI	167	2e-40	Cyclopropane-fatty-acyl-phospholipid synthase OS=Escherichia coli (strain K12) GN=cfa PE=1 SV=2
ghCPA-FAS1,ghCPA-FAS2	Unigene82980_All	432	926.635	3.5187	8.04081	gi|50313462|gb|AAT74601.1|	299	6e-81	cyclopropane fatty acid synthase [Gossypium hirsutum]	--	--	--	--
ghCPA-FAS2	Unigene46024_All	236	318.397	3.0805	6.69152	gi|50313462|gb|AAT74601.1|	152	9e-37	cyclopropane fatty acid synthase [Gossypium hirsutum]	--	--	--	--
	Unigene34738_All	621	9.9023	10.1104	-0.0300045	gi|50313462|gb|AAT74601.1|	87.8	9e-17	cyclopropane fatty acid synthase [Gossypium hirsutum]	--	--	--	--
			4252.18	27.9099	7.25128
ghCPA-FAS3	Unigene1035_All	1540	14.6088	34.3326	-1.23274	gi|50313464|gb|AAT74602.1|	654	0	cyclopropane fatty acid synthase [Gossypium hirsutum]	sp|P31049|YLP3_PSEPU	171	2e-41	Uncharacterized methyltransferase in lpd-3 5'region OS=Pseudomonas putida PE=3 SV=1
ghCPA-FAS3	Unigene23392_All	760	7.3018	12.5224	-0.778187	gi|50313464|gb|AAT74602.1|	406	1e-112	cyclopropane fatty acid synthase [Gossypium hirsutum]	sp|P31049|YLP3_PSEPU	88.2	5e-17	Uncharacterized methyltransferase in lpd-3 5'region OS=Pseudomonas putida PE=3 SV=1
ghCPA-FAS3	Unigene28479_All	1313	5.0261	16.5603	-1.72022	gi|50313464|gb|AAT74602.1|	749	0	cyclopropane fatty acid synthase [Gossypium hirsutum]	--	--	--	--
			26.9367	63.4153	-1.23526
fatty acids elongase(FAE)	Unigene1634_All	777	72.9007	67.2811	0.115731	gi|267631202|gb|ACY78677.1|	464	1e-130	fatty acid elongase [Pistacia chinensis]	sp|O48780|KCS11_ARATH	455	2e-127	3-ketoacyl-CoA synthase 11 OS=Arabidopsis thaliana GN=KCS11 PE=1 SV=1
	Unigene3629_All	981	25.4305	47.5634	-0.903292	gi|267631202|gb|ACY78677.1|	616	1e-175	fatty acid elongase [Pistacia chinensis]	sp|O48780|KCS11_ARATH	595	2e-169	3-ketoacyl-CoA synthase 11 OS=Arabidopsis thaliana GN=KCS11 PE=1 SV=1
	Unigene37204_All	408	23.4043	67.2242	-1.52221	gi|267631202|gb|ACY78677.1|	246	8e-65	fatty acid elongase [Pistacia chinensis]	sp|O48780|KCS11_ARATH	234	2e-61	3-ketoacyl-CoA synthase 11 OS=Arabidopsis thaliana GN=KCS11 PE=1 SV=1
	Unigene83087_All	454	0.2202	3.2026	-3.86236	gi|267631202|gb|ACY78677.1|	244	2e-66	fatty acid elongase [Pistacia chinensis]	sp|O48780|KCS11_ARATH	240	2e-64	3-ketoacyl-CoA synthase 11 OS=Arabidopsis thaliana GN=KCS11 PE=1 SV=1
	Unigene64763_All	256	5.8587	10.3266	-0.817713	gi|21593424|gb|AAM65391.1|	90.1	7e-18	fatty acid elongase-like protein (cer2-like) [Arabidopsis thaliana]	sp|Q94CD1|HHT1_ARATH	50.1	4e-06	Omega-hydroxypalmitate O-feruloyl transferase OS=Arabidopsis thaliana GN=HHT1 PE=1 SV=1
	Unigene72115_All	635	1.3384	3.955	-1.56317	gi|21593424|gb|AAM65391.1|	181	1e-52	fatty acid elongase-like protein (cer2-like) [Arabidopsis thaliana]	sp|Q94CD1|HHT1_ARATH	62.8	2e-09	Omega-hydroxypalmitate O-feruloyl transferase OS=Arabidopsis thaliana GN=HHT1 PE=1 SV=1
	Unigene80775_All	287	0	2.3028	/	gi|195629768|gb|ACG36525.1|	176	1e-43	fatty acid elongase [Zea mays]	sp|O48780|KCS11_ARATH	173	3e-43	3-ketoacyl-CoA synthase 11 OS=Arabidopsis thaliana GN=KCS11 PE=1 SV=1
			129.153	201.856	-0.644245
Oleosin	Unigene76029_All	210	621.837	361.923	0.780854	gi|167362|gb|L00935.1|	331	5e-90	Gossypium hirsutum 18.2 kDa oleosin (MatP6-A) gene	--	--	--	--
	Unigene47835_All	250	222.976	541.676	-1.28054	gi|152032028|gb|ABS28873.1|	148	2e-35	steroleosin-B [Arachis hypogaea]	--	--	--	--
	Unigene81944_All	335	87.9008	122.514	-0.478994	gi|21311555|gb|AAM46778.1|AF466103_1	105	2e-22	15.8 kDa oleosin [Theobroma cacao]	sp|Q43284|OLEO3_ARATH	49.7	6e-06	Oleosin 14.9 kDa OS=Arabidopsis thaliana GN=OL3 PE=2 SV=2
	Unigene9348_All	541	77.9028	62.0589	0.328037	gi|15241122|ref|NP_200421.1|	58.2	5e-08	glycine-rich protein / oleosin [Arabidopsis thaliana]	--	--	--	--
	Unigene25673_All	962	10.8096	33.5947	-1.63592	gi|38260630|gb|AAR15447.1|	57.4	3e-07	pollen coat oleosin-glycine rich protein [Arabidopsis arenosa]	sp|Q02817|MUC2_HUMAN	69.3	4e-11	Mucin-2 OS=Homo sapiens GN=MUC2 PE=1 SV=2
	Unigene65316_All	265	19.4318	18.7048	0.055011	gi|117572627|gb|ABK40507.1|	96.7	8e-20	pollen oleosin [Lilium longiflorum]	--	--	--	--
	Unigene20911_All	707	18.1027	12.9002	0.488811	gi|117572627|gb|ABK40507.1|	147	1e-34	pollen oleosin [Lilium longiflorum]	sp|Q42980|OLEO1_ORYSJ	70.1	1e-11	Oleosin 16 kDa OS=Oryza sativa subsp. japonica GN=OLE16 PE=2 SV=2
	Unigene69439_All	428	10.1624	15.2872	-0.589083	gi|117572627|gb|ABK40507.1|	130	4e-30	pollen oleosin [Lilium longiflorum]	sp|P29525|OLEO1_ARATH	69.3	7e-12	Oleosin 18.5 kDa OS=Arabidopsis thaliana GN=At4g25140 PE=1 SV=1
	Unigene78786_All	245	0.6122	31.5615	-5.68802	gi|6478218|gb|AAF13743.1|AF109921_1	130	6e-30	caleosin [Sesamum indicum]	--	--	--	--
	Unigene29084_All	706	33.4241	14.0418	1.25116	gi|18409649|ref|NP_564995.1|	242	3e-63	caleosin-related family protein [Arabidopsis thaliana] >gi|15810177|gb|AAL06990.1| At1g70670/F5A18_15 [Arabidopsis thaliana] >gi|23505789|gb|AAN28754.1| At1g70670/F5A18_15 [Arabidopsis thaliana]	--	--	--	--
	Unigene59228_All	637	5.023	1.66	1.59737	gi|18409649|ref|NP_564995.1|	96.3	9e-40	caleosin-related family protein [Arabidopsis thaliana] >gi|15810177|gb|AAL06990.1| At1g70670/F5A18_15 [Arabidopsis thaliana] >gi|23505789|gb|AAN28754.1| At1g70670/F5A18_15 [Arabidopsis thaliana]	--	--	--	--
	Unigene82534_All	378	0.6613	1.9233	-1.54021	gi|18409649|ref|NP_564995.1|	137	4e-32	caleosin-related family protein [Arabidopsis thaliana] >gi|15810177|gb|AAL06990.1| At1g70670/F5A18_15 [Arabidopsis thaliana] >gi|23505789|gb|AAN28754.1| At1g70670/F5A18_15 [Arabidopsis thaliana]	--	--	--	--
	Unigene46756_All	311	6.9124	65.0277	-3.2338	gi|164449275|gb|ABY56103.1|	78.2	3e-14	caleosin [Cucumis sativus]	--	--	--	--
			1115.76	1282.87	-0.201357
Phospholipid(PE, PC, Cardiolipin) biosynthesis
Serine decarboxylase	Unigene25302_All	302	76.3162	124.521	-0.706329	gi|4996105|dbj|BAA78331.1|	146	6e-35	serine decarboxylase [Brassica napus]	--	--	--	--
	Unigene11716_All	452	73.9963	96.5035	-0.383128	gi|4996105|dbj|BAA78331.1|	293	6e-79	serine decarboxylase [Brassica napus]	sp|P54772|DCHS_SOLLC	227	2e-59	Histidine decarboxylase OS=Solanum lycopersicum GN=HDC PE=2 SV=1
			150.312	221.025	-0.556242
Choline/ethanolamine kinase	Unigene31909_All	649	25.1128	24.9493	0.00942356	gi|15217543|ref|NP_177315.1|	172	3e-42	ATCK1 (CHOLINE KINASE 1); choline kinase [Arabidopsis thaliana] >gi|30725296|gb|AAP37670.1| At1g71697 [Arabidopsis thaliana] >gi|110739418|dbj|BAF01619.1| choline kinase like protein [Arabidopsis thaliana] >gi|110741310|dbj|BAF02205.1| choline kinase like protein [Arabidopsis thaliana]	sp|Q554D8|EKIB_DICDI	53.5	1e-06	Probable ethanolamine kinase B OS=Dictyostelium discoideum GN=etnkB PE=3 SV=1
	Unigene15565_All	530	21.6014	15.712	0.459258	gi|15217543|ref|NP_177315.1|	94	9e-19	ATCK1 (CHOLINE KINASE 1); choline kinase [Arabidopsis thaliana] >gi|30725296|gb|AAP37670.1| At1g71697 [Arabidopsis thaliana] >gi|110739418|dbj|BAF01619.1| choline kinase like protein [Arabidopsis thaliana] >gi|110741310|dbj|BAF02205.1| choline kinase like protein [Arabidopsis thaliana]	sp|A7SK27|EKI_NEMVE	57.4	5e-08	Probable ethanolamine kinase OS=Nematostella vectensis GN=etnk PE=3 SV=1
	Unigene14829_All	447	9.8423	12.4196	-0.335551	gi|15217543|ref|NP_177315.1|	93.6	7e-19	ATCK1 (CHOLINE KINASE 1); choline kinase [Arabidopsis thaliana] >gi|30725296|gb|AAP37670.1| At1g71697 [Arabidopsis thaliana] >gi|110739418|dbj|BAF01619.1| choline kinase like protein [Arabidopsis thaliana] >gi|110741310|dbj|BAF02205.1| choline kinase like protein [Arabidopsis thaliana]	--	--	--	--
	Unigene31909_All	649	25.1128	24.9493	0.00942356	gi|15217543|ref|NP_177315.1|	172	3e-42	ATCK1 (CHOLINE KINASE 1); choline kinase [Arabidopsis thaliana] >gi|30725296|gb|AAP37670.1| At1g71697 [Arabidopsis thaliana] >gi|110739418|dbj|BAF01619.1| choline kinase like protein [Arabidopsis thaliana] >gi|110741310|dbj|BAF02205.1| choline kinase like protein [Arabidopsis thaliana]	sp|Q554D8|EKIB_DICDI	53.5	1e-06	Probable ethanolamine kinase B OS=Dictyostelium discoideum GN=etnkB PE=3 SV=1
	Unigene15565_All	530	21.6014	15.712	0.459258	gi|15217543|ref|NP_177315.1|	94	9e-19	ATCK1 (CHOLINE KINASE 1); choline kinase [Arabidopsis thaliana] >gi|30725296|gb|AAP37670.1| At1g71697 [Arabidopsis thaliana] >gi|110739418|dbj|BAF01619.1| choline kinase like protein [Arabidopsis thaliana] >gi|110741310|dbj|BAF02205.1| choline kinase like protein [Arabidopsis thaliana]	sp|A7SK27|EKI_NEMVE	57.4	5e-08	Probable ethanolamine kinase OS=Nematostella vectensis GN=etnk PE=3 SV=1
	Unigene14829_All	447	9.8423	12.4196	-0.335551	gi|15217543|ref|NP_177315.1|	93.6	7e-19	ATCK1 (CHOLINE KINASE 1); choline kinase [Arabidopsis thaliana] >gi|30725296|gb|AAP37670.1| At1g71697 [Arabidopsis thaliana] >gi|110739418|dbj|BAF01619.1| choline kinase like protein [Arabidopsis thaliana] >gi|110741310|dbj|BAF02205.1| choline kinase like protein [Arabidopsis thaliana]	--	--	--	--
	Unigene31909_All	649	25.1128	24.9493	0.00942356	gi|15217543|ref|NP_177315.1|	172	3e-42	ATCK1 (CHOLINE KINASE 1); choline kinase [Arabidopsis thaliana] >gi|30725296|gb|AAP37670.1| At1g71697 [Arabidopsis thaliana] >gi|110739418|dbj|BAF01619.1| choline kinase like protein [Arabidopsis thaliana] >gi|110741310|dbj|BAF02205.1| choline kinase like protein [Arabidopsis thaliana]	sp|Q554D8|EKIB_DICDI	53.5	1e-06	Probable ethanolamine kinase B OS=Dictyostelium discoideum GN=etnkB PE=3 SV=1
	Unigene33332_All	299	53.5059	42.8813	0.319349	gi|12311795|emb|CAC24490.1|	170	5e-42	choline kinase [Pisum sativum]	sp|Q9HBU6|EKI1_HUMAN	77.4	3e-14	Ethanolamine kinase 1 OS=Homo sapiens GN=ETNK1 PE=1 SV=1
	Unigene33332_All	299	53.5059	42.8813	0.319349	gi|12311795|emb|CAC24490.1|	170	5e-42	choline kinase [Pisum sativum]	sp|Q9HBU6|EKI1_HUMAN	77.4	3e-14	Ethanolamine kinase 1 OS=Homo sapiens GN=ETNK1 PE=1 SV=1
	Unigene33332_All	299	53.5059	42.8813	0.319349	gi|12311795|emb|CAC24490.1|	170	5e-42	choline kinase [Pisum sativum]	sp|Q9HBU6|EKI1_HUMAN	77.4	3e-14	Ethanolamine kinase 1 OS=Homo sapiens GN=ETNK1 PE=1 SV=1
	Unigene72161_All	665	7.2924	3.1803	1.19723	gi|297822263|ref|XP_002879014.1|	229	2e-95	EMB1187 [Arabidopsis lyrata subsp. lyrata] >gi|297324853|gb|EFH55273.1| EMB1187 [Arabidopsis lyrata subsp. lyrata]	sp|Q869T9|EKIA_DICDI	149	2e-46	Probable ethanolamine kinase A OS=Dictyostelium discoideum GN=etnkA PE=3 SV=1
	Unigene22268_All	1008	5.0094	2.7538	0.863214	gi|297822263|ref|XP_002879014.1|	477	1e-133	EMB1187 [Arabidopsis lyrata subsp. lyrata] >gi|297324853|gb|EFH55273.1| EMB1187 [Arabidopsis lyrata subsp. lyrata]	sp|Q869T9|EKIA_DICDI	201	5e-51	Probable ethanolamine kinase A OS=Dictyostelium discoideum GN=etnkA PE=3 SV=1
	Unigene62504_All	225	21.9976	29.3735	-0.417169	gi|195659359|gb|ACG49147.1|	78.2	3e-14	choline/ethanolamine kinase [Zea mays]	--	--	--	--
	Unigene62504_All	225	21.9976	29.3735	-0.417169	gi|195659359|gb|ACG49147.1|	78.2	3e-14	choline/ethanolamine kinase [Zea mays]	--	--	--	--
	Unigene18531_All	1337	15.5929	11.3693	0.455746	gi|15225800|ref|NP_180251.1|	567	1e-160	emb1187 (embryo defective 1187); kinase/ phosphotransferase, alcohol group as acceptor [Arabidopsis thaliana] >gi|110738719|dbj|BAF01284.1| choline kinase like protein [Arabidopsis thaliana]	sp|Q869T9|EKIA_DICDI	246	2e-64	Probable ethanolamine kinase A OS=Dictyostelium discoideum GN=etnkA PE=3 SV=1
	Unigene42177_All	912	7.9487	5.7974	0.455313	gi|15225800|ref|NP_180251.1|	201	1e-50	emb1187 (embryo defective 1187); kinase/ phosphotransferase, alcohol group as acceptor [Arabidopsis thaliana] >gi|110738719|dbj|BAF01284.1| choline kinase like protein [Arabidopsis thaliana]	sp|P20485|KICH_YEAST	58.2	8e-08	Choline kinase OS=Saccharomyces cerevisiae GN=CKI1 PE=1 SV=1
	Unigene42177_All	912	7.9487	5.7974	0.455313	gi|15225800|ref|NP_180251.1|	201	1e-50	emb1187 (embryo defective 1187); kinase/ phosphotransferase, alcohol group as acceptor [Arabidopsis thaliana] >gi|110738719|dbj|BAF01284.1| choline kinase like protein [Arabidopsis thaliana]	sp|P20485|KICH_YEAST	58.2	8e-08	Choline kinase OS=Saccharomyces cerevisiae GN=CKI1 PE=1 SV=1
	Unigene47028_All	318	1.7294	4.9879	-1.52816	gi|297724277|ref|NP_001174502.1|	45.8	1e-10	Os05g0535400 [Oryza sativa Japonica Group] >gi|255676525|dbj|BAH93230.1| Os05g0535400 [Oryza sativa Japonica Group]	--	--	--	--
	Unigene39313_All	911	28.8662	38.4499	-0.413599	gi|20453122|gb|AAM19803.1|	355	4e-97	At1g74320/F1O17_1 [Arabidopsis thaliana] >gi|30984574|gb|AAP42750.1| At1g74320 [Arabidopsis thaliana]	sp|Q9Y259|CHKB_HUMAN	125	5e-28	Choline/ethanolamine kinase OS=Homo sapiens GN=CHKB PE=1 SV=3
	Unigene21718_All	1035	2.8016	4.7253	-0.754155	gi|20453122|gb|AAM19803.1|	255	8e-67	At1g74320/F1O17_1 [Arabidopsis thaliana] >gi|30984574|gb|AAP42750.1| At1g74320 [Arabidopsis thaliana]	sp|Q9Y259|CHKB_HUMAN	78.2	9e-14	Choline/ethanolamine kinase OS=Homo sapiens GN=CHKB PE=1 SV=3
	Unigene39313_All	911	28.8662	38.4499	-0.413599	gi|20453122|gb|AAM19803.1|	355	4e-97	At1g74320/F1O17_1 [Arabidopsis thaliana] >gi|30984574|gb|AAP42750.1| At1g74320 [Arabidopsis thaliana]	sp|Q9Y259|CHKB_HUMAN	125	5e-28	Choline/ethanolamine kinase OS=Homo sapiens GN=CHKB PE=1 SV=3
	Unigene31308_All	670	10.1481	11.3439	-0.160707	gi|20453122|gb|AAM19803.1|	90.9	1e-17	At1g74320/F1O17_1 [Arabidopsis thaliana] >gi|30984574|gb|AAP42750.1| At1g74320 [Arabidopsis thaliana]	sp|A7SK27|EKI_NEMVE	58.9	3e-08	Probable ethanolamine kinase OS=Nematostella vectensis GN=etnk PE=3 SV=1
	Unigene21718_All	1035	2.8016	4.7253	-0.754155	gi|20453122|gb|AAM19803.1|	255	8e-67	At1g74320/F1O17_1 [Arabidopsis thaliana] >gi|30984574|gb|AAP42750.1| At1g74320 [Arabidopsis thaliana]	sp|Q9Y259|CHKB_HUMAN	78.2	9e-14	Choline/ethanolamine kinase OS=Homo sapiens GN=CHKB PE=1 SV=3
	Unigene23051_All	302	36.9165	35.6712	0.049506	gi|1438881|gb|AAC49375.1|	160	6e-39	GmCK2p [Glycine max]	sp|Q9Y259|CHKB_HUMAN	55.1	1e-07	Choline/ethanolamine kinase OS=Homo sapiens GN=CHKB PE=1 SV=3
	Unigene39526_All	1010	10.9889	12.4983	-0.185685	gi|1438881|gb|AAC49375.1|	452	1e-126	GmCK2p [Glycine max]	sp|A7MCT6|EKI2_MOUSE	180	2e-44	Ethanolamine kinase 2 OS=Mus musculus GN=Etnk2 PE=1 SV=1
	Unigene69922_All	413	3.7526	3.5205	0.0921102	gi|1438881|gb|AAC49375.1|	171	2e-42	GmCK2p [Glycine max]	sp|O54783|CHKB_RAT	65.5	1e-10	Choline/ethanolamine kinase OS=Rattus norvegicus GN=Chkb PE=1 SV=3
	Unigene83385_All	527	2.6563	5.7688	-1.11885	gi|1438881|gb|AAC49375.1|	268	2e-71	GmCK2p [Glycine max]	sp|Q869T9|EKIA_DICDI	105	2e-22	Probable ethanolamine kinase A OS=Dictyostelium discoideum GN=etnkA PE=3 SV=1
	Unigene39526_All	1010	10.9889	12.4983	-0.185685	gi|1438881|gb|AAC49375.1|	452	1e-126	GmCK2p [Glycine max]	sp|A7MCT6|EKI2_MOUSE	180	2e-44	Ethanolamine kinase 2 OS=Mus musculus GN=Etnk2 PE=1 SV=1
	Unigene83385_All	527	2.6563	5.7688	-1.11885	gi|1438881|gb|AAC49375.1|	268	2e-71	GmCK2p [Glycine max]	sp|Q869T9|EKIA_DICDI	105	2e-22	Probable ethanolamine kinase A OS=Dictyostelium discoideum GN=etnkA PE=3 SV=1
			529.703	525.808	0.0106479
phosphoethanolamine N-methyltransferase	Unigene5540_All	330	278.757	233.919	0.252998	gi|71000457|dbj|BAE07178.1|	98.2	3e-20	phosphoethanolamine N-methyltransferase [Beta vulgaris]	sp|Q9FR44|PEAM1_ARATH	95.1	1e-19	Phosphoethanolamine N-methyltransferase 1 OS=Arabidopsis thaliana GN=NMT1 PE=2 SV=1
	Unigene35530_All	1709	140.184	141.036	-0.00874998	gi|159895667|gb|ABX10444.1|	723	0	phosphoethanolamine N-methyltransferase [Gossypium hirsutum]	sp|Q9FR44|PEAM1_ARATH	704	0	Phosphoethanolamine N-methyltransferase 1 OS=Arabidopsis thaliana GN=NMT1 PE=2 SV=1
	Unigene9646_All	1280	124.322	75.8489	0.712886	gi|159895667|gb|ABX10444.1|	818	0	phosphoethanolamine N-methyltransferase [Gossypium hirsutum]	sp|Q9FR44|PEAM1_ARATH	741	0	Phosphoethanolamine N-methyltransferase 1 OS=Arabidopsis thaliana GN=NMT1 PE=2 SV=1
			543.263	450.805	0.269149
phosphatidyl-N-dimethylethanolamine N-methyltransferase	Unigene15412_All	539	40.7191	34.7005	0.230749	gi|18412906|ref|NP_565246.1|	271	2e-72	PLMT (PHOSPHOLIPID N-METHYLTRANSFERASE); phosphatidyl-N-dimethylethanolamine N-methyltransferase/ phosphatidyl-N-methylethanolamine N-methyltransferase [Arabidopsis thaliana] >gi|42570261|ref|NP_849916.2| PLMT (PHOSPHOLIPID N-METHYLTRANSFERASE); phosphatidyl-N-dimethylethanolamine N-methyltransferase/ phosphatidyl-N-methylethanolamine N-methyltransferase [Arabidopsis thaliana] >gi|6503297|gb|AAF1…	--	--	--	--
			40.7191	34.7005	0.230749
phosphatidyl serine synthase	Unigene367_All	377	58.3491	25.9453	1.16924	gi|159895665|gb|ABX10443.1|	249	5e-66	phosphatidyl serine synthase [Gossypium hirsutum]	sp|Q9BVG9|PTSS2_HUMAN	118	1e-26	Phosphatidylserine synthase 2 OS=Homo sapiens GN=PTDSS2 PE=1 SV=1
	Unigene14843_All	455	19.7781	12.056	0.714153	gi|159895665|gb|ABX10443.1|	186	6e-47	phosphatidyl serine synthase [Gossypium hirsutum]	--	--	--	--
	Unigene368_All	543	4.6956	4.9902	-0.0877881	gi|159895665|gb|ABX10443.1|	291	2e-78	phosphatidyl serine synthase [Gossypium hirsutum]	sp|Q9BVG9|PTSS2_HUMAN	78.2	3e-14	Phosphatidylserine synthase 2 OS=Homo sapiens GN=PTDSS2 PE=1 SV=1
	Unigene35129_All	776	19.0701	14.0527	0.440465	gi|297844412|ref|XP_002890087.1|	269	1e-101	phosphatidyl serine synthase family protein [Arabidopsis lyrata subsp. lyrata] >gi|297335929|gb|EFH66346.1| phosphatidyl serine synthase family protein [Arabidopsis lyrata subsp. lyrata]	sp|Q9Z1X2|PTSS2_MOUSE	121	1e-33	Phosphatidylserine synthase 2 OS=Mus musculus GN=Ptdss2 PE=2 SV=2
	Unigene44343_All	329	69.9012	26.5165	1.39843	gi|302139068|gb|ADK94872.1|	221	2e-57	phosphatidyl serine synthase [Oryza sativa Japonica Group]	sp|Q9BVG9|PTSS2_HUMAN	94.4	2e-19	Phosphatidylserine synthase 2 OS=Homo sapiens GN=PTDSS2 PE=1 SV=1
			171.794	83.5607	1.03978
PSD, phosphatidylserine decarboxylase	Unigene45881_All	316	10.1255	9.6207	0.0737794	gi|42566885|ref|NP_193403.2|	70.1	7e-12	PSD1 (phosphatidylserine decarboxylase 1); phosphatidylserine decarboxylase [Arabidopsis thaliana] >gi|29468598|gb|AAO38842.1| phosphatidylserine decarboxylase [Arabidopsis thaliana] >gi|109946625|gb|ABG48491.1| At4g16700 [Arabidopsis thaliana]	--	--	--	--
	Unigene3739_All	1162	9.8956	10.1809	-0.041006	gi|29465780|gb|AAM11886.1|	498	1e-140	phosphatidylserine decarboxylase [Solanum lycopersicum]	sp|P27465|PISD_CRIGR	176	2e-43	Phosphatidylserine decarboxylase proenzyme OS=Cricetulus griseus GN=PISD PE=1 SV=2
	Unigene33147_All	543	65.1862	91.8935	-0.495396	gi|225447822|ref|XP_002267948.1|	322	1e-87	PREDICTED: similar to phosphatidylserine decarboxylase [Vitis vinifera]	sp|O14111|YEJF_SCHPO	171	2e-42	C2 domain-containing protein C31G5.15 OS=Schizosaccharomyces pombe GN=SPAC31G5.15 PE=2 SV=1
	Unigene72985_All	600	5.3328	14.4297	-1.43608	gi|225447822|ref|XP_002267948.1|	159	2e-38	PREDICTED: similar to phosphatidylserine decarboxylase [Vitis vinifera]	--	--	--	--
	Unigene41172_All	293	62.6211	62.7068	-0.00197305	gi|159895677|gb|ABX10449.1|	133	7e-31	phosphatidylserine decarboxylase 2 [Gossypium hirsutum]	sp|O14111|YEJF_SCHPO	52.4	9e-07	C2 domain-containing protein C31G5.15 OS=Schizosaccharomyces pombe GN=SPAC31G5.15 PE=2 SV=1
	Unigene3461_All	338	29.4347	41.2575	-0.487138	gi|159895675|gb|ABX10448.1|	202	1e-51	phosphatidylserine decarboxylase 1 [Gossypium hirsutum]	sp|P53037|PSD2_YEAST	52.8	7e-07	Phosphatidylserine decarboxylase proenzyme 2 OS=Saccharomyces cerevisiae GN=PSD2 PE=1 SV=1
	Unigene45995_All	1165	23.5597	44.1926	-0.907484	gi|159895675|gb|ABX10448.1|	518	1e-146	phosphatidylserine decarboxylase 1 [Gossypium hirsutum]	--	--	--	--
			206.156	274.282	-0.411925
ethanolamine-phosphate cytidylyltransferase	Unigene32240_All	520	56.6284	57.4477	-0.0207234	gi|159895671|gb|ABX10446.1|	172	1e-42	ethanolamine-phosphate cytidylyltransferase 2 [Gossypium hirsutum]	sp|Q55BZ4|PCY2_DICDI	97.1	6e-20	Ethanolamine-phosphate cytidylyltransferase OS=Dictyostelium discoideum GN=pctA PE=1 SV=1
	Unigene392_All	1627	44.0026	33.2279	0.405194	gi|159895671|gb|ABX10446.1|	516	0	ethanolamine-phosphate cytidylyltransferase 2 [Gossypium hirsutum]	sp|Q55BZ4|PCY2_DICDI	249	2e-88	Ethanolamine-phosphate cytidylyltransferase OS=Dictyostelium discoideum GN=pctA PE=1 SV=1
	Unigene16264_All	437	106.396	69.8712	0.60667	gi|159895669|gb|ABX10445.1|	50.1	8e-06	ethanolamine-phosphate cytidylyltransferase 1 [Gossypium hirsutum]	--	--	--	--
	Unigene40386_All	610	100.891	108.236	-0.101394	gi|159895669|gb|ABX10445.1|	415	1e-115	ethanolamine-phosphate cytidylyltransferase 1 [Gossypium hirsutum]	sp|Q55BZ4|PCY2_DICDI	206	7e-53	Ethanolamine-phosphate cytidylyltransferase OS=Dictyostelium discoideum GN=pctA PE=1 SV=1
	Unigene79269_All	254	75.976	72.5952	0.0656696	gi|159895669|gb|ABX10445.1|	168	2e-41	ethanolamine-phosphate cytidylyltransferase 1 [Gossypium hirsutum]	sp|Q55BZ4|PCY2_DICDI	79.7	5e-15	Ethanolamine-phosphate cytidylyltransferase OS=Dictyostelium discoideum GN=pctA PE=1 SV=1
			383.893	341.378	0.169334
aminoalcoholphosphotransferase	Unigene83446_All	555	0.9008	7.5021	-3.05802	gi|79313441|ref|NP_001030766.1|	173	1e-42	AAPT2 (AMINOALCOHOLPHOSPHOTRANSFERASE); phosphatidyltransferase/ phosphotransferase, for other substituted phosphate groups [Arabidopsis thaliana]	--	--	--	--
	Unigene70175_All	284	4.753	6.9814	-0.554678	gi|30313359|gb|AAL46934.3|AF446089_1	105	6e-33	aminoalcoholphosphotransferase [Brassica rapa subsp. pekinensis]	sp|Q550W1|CAPTC_DICDI	63.2	7e-13	Uncharacterized CDP-alcohol phosphatidyltransferase class-I family protein 3 OS=Dictyostelium discoideum GN=captC PE=2 SV=1
	Unigene28594_All	426	12.44	7.9122	0.652836	gi|27762264|gb|AAO20266.1|	77.8	4e-14	aminoalcoholphosphotransferase [Brassica napus]	sp|Q550W1|CAPTC_DICDI	60.1	4e-11	Uncharacterized CDP-alcohol phosphatidyltransferase class-I family protein 3 OS=Dictyostelium discoideum GN=captC PE=2 SV=1
	Unigene66675_All	299	1.5049	0.6631	1.18237	gi|27762264|gb|AAO20266.1|	82.8	1e-15	aminoalcoholphosphotransferase [Brassica napus]	sp|Q550W1|CAPTC_DICDI	63.9	3e-12	Uncharacterized CDP-alcohol phosphatidyltransferase class-I family protein 3 OS=Dictyostelium discoideum GN=captC PE=2 SV=1
	Unigene34559_All	1018	50.9276	28.7603	0.824369	gi|2072356|gb|AAB53764.1|	618	1e-176	aminoalcoholphosphotransferase [Brassica rapa subsp. campestris]	sp|Q550W1|CAPTC_DICDI	183	1e-45	Uncharacterized CDP-alcohol phosphatidyltransferase class-I family protein 3 OS=Dictyostelium discoideum GN=captC PE=2 SV=1
	Unigene73857_All		0	5.1747	/	gi|15222885|ref|NP_172813.1|	431	1e-120	AAPT1 (AMINOALCOHOLPHOSPHOTRANSFERASE 1); phosphatidyltransferase/ phosphotransferase, for other substituted phosphate groups [Arabidopsis thaliana] >gi|9802754|gb|AAF99823.1|AC027134_5 aminoalcoholphosphotransferase [Arabidopsis thaliana] >gi|3661593|gb|AAC61768.1| aminoalcoholphosphotransferase [Arabidopsis thaliana]	sp|Q550W1|CAPTC_DICDI	174	7e-43	Uncharacterized CDP-alcohol phosphatidyltransferase class-I family protein 3 OS=Dictyostelium discoideum GN=captC PE=2 SV=1
			70.5263	56.9938	0.307356
Choline-phosphate cytidylyltransferase	Unigene23968_All	811	105.291	93.6347	0.169261	gi|1418127|dbj|BAA09642.1|	405	1e-112	CTP:phosphocholine cytidylyltransferase [Brassica napus]	sp|Q9Y5K3|PCY1B_HUMAN	252	2e-66	Choline-phosphate cytidylyltransferase B OS=Homo sapiens GN=PCYT1B PE=1 SV=1
	Unigene46707_All	1164	6.3996	8.1761	-0.353431	gi|1418127|dbj|BAA09642.1|	449	1e-125	CTP:phosphocholine cytidylyltransferase [Brassica napus]	sp|Q9Y5K3|PCY1B_HUMAN	252	3e-66	Choline-phosphate cytidylyltransferase B OS=Homo sapiens GN=PCYT1B PE=1 SV=1
			111.69	101.811	0.133612
CDS, CDP-DAG synthase, Phosphatidate cytidylyltransferase	Unigene6687_All	693	25.5383	43.0111	-0.752047	gi|3121837|sp|O04940.1|CDS1_SOLTU	360	7e-99	RecName: Full=Phosphatidate cytidylyltransferase; AltName: Full=CDP-DAG synthase; AltName: Full=CDP-DG synthase; AltName: Full=CDP-diacylglycerol synthase; Short=CDS; AltName: Full=CDP-diglyceride pyrophosphorylase; AltName: Full=CDP-diglyceride synthase; AltName: Full=CTP:phosphatidate cytidylyltransferase >gi|2182104|emb|CAA63004.1| CDP-diacylglycerol synthetase [Solanum tuberosum]	sp|O04940|CDS1_SOLTU	360	4e-99	Phosphatidate cytidylyltransferase OS=Solanum tuberosum GN=CDS1 PE=2 SV=1
	Unigene64864_All	258	6.0071	2.5616	1.22962	gi|3121837|sp|O04940.1|CDS1_SOLTU	150	4e-36	RecName: Full=Phosphatidate cytidylyltransferase; AltName: Full=CDP-DAG synthase; AltName: Full=CDP-DG synthase; AltName: Full=CDP-diacylglycerol synthase; Short=CDS; AltName: Full=CDP-diglyceride pyrophosphorylase; AltName: Full=CDP-diglyceride synthase; AltName: Full=CTP:phosphatidate cytidylyltransferase >gi|2182104|emb|CAA63004.1| CDP-diacylglycerol synthetase [Solanum tuberosum]	sp|O04940|CDS1_SOLTU	150	2e-36	Phosphatidate cytidylyltransferase OS=Solanum tuberosum GN=CDS1 PE=2 SV=1
	Unigene43016_All	1043	21.57	26.8036	-0.313401	gi|87241162|gb|ABD33020.1|	197	2e-49	Phosphatidate cytidylyltransferase [Medicago truncatula]	sp|O04940|CDS1_SOLTU	185	5e-46	Phosphatidate cytidylyltransferase OS=Solanum tuberosum GN=CDS1 PE=2 SV=1
	Unigene17432_All	1675	19.759	20.9121	-0.081828	gi|87241162|gb|ABD33020.1|	713	0	Phosphatidate cytidylyltransferase [Medicago truncatula]	sp|O04928|CDS1_ARATH	711	0	Phosphatidate cytidylyltransferase OS=Arabidopsis thaliana GN=CDS1 PE=2 SV=1
	Unigene52137_All	472	8.3677	8.1213	0.0431204	gi|87241162|gb|ABD33020.1|	91.3	4e-18	Phosphatidate cytidylyltransferase [Medicago truncatula]	sp|O04928|CDS1_ARATH	87.4	3e-17	Phosphatidate cytidylyltransferase OS=Arabidopsis thaliana GN=CDS1 PE=2 SV=1
	Unigene68722_All	483	5.5895	3.1472	0.82865	gi|87241162|gb|ABD33020.1|	139	1e-32	Phosphatidate cytidylyltransferase [Medicago truncatula]	sp|O04940|CDS1_SOLTU	137	3e-32	Phosphatidate cytidylyltransferase OS=Solanum tuberosum GN=CDS1 PE=2 SV=1
	Unigene4539_All	301	13.2876	8.3436	0.671339	gi|4455156|emb|CAA16784.1|	204	3e-52	CDP-diacylglycerol synthetase-like protein [Arabidopsis thaliana] >gi|7269080|emb|CAB79189.1| CDP-diacylglycerol synthetase-like protein [Arabidopsis thaliana] >gi|21536804|gb|AAM61136.1| CDP-diacylglycerol synthetase-like protein [Arabidopsis thaliana]	sp|O04928|CDS1_ARATH	196	4e-50	Phosphatidate cytidylyltransferase OS=Arabidopsis thaliana GN=CDS1 PE=2 SV=1
	Unigene21198_All	1013	11.8447	14.0271	-0.243975	gi|4455156|emb|CAA16784.1|	435	1e-121	CDP-diacylglycerol synthetase-like protein [Arabidopsis thaliana] >gi|7269080|emb|CAB79189.1| CDP-diacylglycerol synthetase-like protein [Arabidopsis thaliana] >gi|21536804|gb|AAM61136.1| CDP-diacylglycerol synthetase-like protein [Arabidopsis thaliana]	sp|O04940|CDS1_SOLTU	428	3e-119	Phosphatidate cytidylyltransferase OS=Solanum tuberosum GN=CDS1 PE=2 SV=1
	Unigene37487_All	819	16.4817	9.8449	0.743417	gi|30696710|ref|NP_176433.2|	480	1e-134	ATCDS1; phosphatidate cytidylyltransferase [Arabidopsis thaliana] >gi|3121836|sp|O04928.1|CDS1_ARATH RecName: Full=Phosphatidate cytidylyltransferase; AltName: Full=CDP-DAG synthase; AltName: Full=CDP-DG synthase; AltName: Full=CDP-diacylglycerol synthase; Short=CDS; AltName: Full=CDP-diglyceride pyrophosphorylase; AltName: Full=CDP-diglyceride synthase; AltName: Full=CTP:phosphatidate cytidylylt…	sp|O04928|CDS1_ARATH	480	6e-135	Phosphatidate cytidylyltransferase OS=Arabidopsis thaliana GN=CDS1 PE=2 SV=1
	Unigene24653_All	339	42.0308	24.3696	0.786364	gi|297837175|ref|XP_002886469.1|	102	1e-21	CDP-diacylglycerol synthase 1 [Arabidopsis lyrata subsp. lyrata] >gi|297332310|gb|EFH62728.1| CDP-diacylglycerol synthase 1 [Arabidopsis lyrata subsp. lyrata]	sp|O04928|CDS1_ARATH	102	7e-22	Phosphatidate cytidylyltransferase OS=Arabidopsis thaliana GN=CDS1 PE=2 SV=1
	Unigene17431_All	416	10.0951	15.5693	-0.625049	gi|297837175|ref|XP_002886469.1|	59.3	1e-08	CDP-diacylglycerol synthase 1 [Arabidopsis lyrata subsp. lyrata] >gi|297332310|gb|EFH62728.1| CDP-diacylglycerol synthase 1 [Arabidopsis lyrata subsp. lyrata]	sp|O04928|CDS1_ARATH	59.3	7e-09	Phosphatidate cytidylyltransferase OS=Arabidopsis thaliana GN=CDS1 PE=2 SV=1
	Unigene25870_All	1638	5.7686	10.8537	-0.911894	gi|297818990|ref|XP_002877378.1|	654	0	phosphatidate cytidylyltransferase family protein [Arabidopsis lyrata subsp. lyrata] >gi|297323216|gb|EFH53637.1| phosphatidate cytidylyltransferase family protein [Arabidopsis lyrata subsp. lyrata]	sp|Q9UPQ8|DOLK_HUMAN	155	1e-36	Dolichol kinase OS=Homo sapiens GN=DOLK PE=1 SV=1
	Unigene15967_All	242	5.1647	1.9117	1.43383	gi|297818990|ref|XP_002877378.1|	129	1e-29	phosphatidate cytidylyltransferase family protein [Arabidopsis lyrata subsp. lyrata] >gi|297323216|gb|EFH53637.1| phosphatidate cytidylyltransferase family protein [Arabidopsis lyrata subsp. lyrata]	--	--	--	--
	Unigene76523_All	216	2.0831	3.3657	-0.692174	gi|297818990|ref|XP_002877378.1|	100	5e-21	phosphatidate cytidylyltransferase family protein [Arabidopsis lyrata subsp. lyrata] >gi|297323216|gb|EFH53637.1| phosphatidate cytidylyltransferase family protein [Arabidopsis lyrata subsp. lyrata]	--	--	--	--
	Unigene42710_All	1536	7.4211	15.0596	-1.02098	gi|297792999|ref|XP_002864384.1|	422	1e-122	trigger factor type chaperone family protein [Arabidopsis lyrata subsp. lyrata] >gi|297310219|gb|EFH40643.1| trigger factor type chaperone family protein [Arabidopsis lyrata subsp. lyrata]	sp|Q118P4|TIG_TRIEI	129	4e-29	Trigger factor OS=Trichodesmium erythraeum (strain IMS101) GN=tig PE=3 SV=1
	Unigene20378_All	571	7.88	5.2085	0.597328	gi|240256083|ref|NP_194407.5|	338	2e-92	phosphatidate cytidylyltransferase/ transferase, transferring phosphorus-containing groups [Arabidopsis thaliana] >gi|91806728|gb|ABE66091.1| phosphatidate cytidylyltransferase/CDP-diglyceride synthetase [Arabidopsis thaliana]	sp|O04940|CDS1_SOLTU	334	2e-91	Phosphatidate cytidylyltransferase OS=Solanum tuberosum GN=CDS1 PE=2 SV=1
	Unigene62291_All	223	7.8467	22.524	-1.52131	gi|22331608|ref|NP_190090.2|	61.2	3e-09	phosphatidate cytidylyltransferase family protein [Arabidopsis thaliana]	--	--	--	--
	Unigene20267_All	540	8.9805	16.7673	-0.900783	gi|15232383|ref|NP_191621.1|	98.6	4e-20	phosphatidate cytidylyltransferase family protein [Arabidopsis thaliana] >gi|7329672|emb|CAB82666.1| phosphatidate cytidylyltransferase-like protein [Arabidopsis thaliana]	--	--	--	--
	Unigene37916_All	984	13.8196	12.2912	0.16909	gi|145361012|ref|NP_566035.2|	353	2e-96	phosphatidate cytidylyltransferase family protein [Arabidopsis thaliana]	sp|P73548|CDSA_SYNY3	169	2e-41	Phosphatidate cytidylyltransferase OS=Synechocystis sp. (strain PCC 6803) GN=cdsA PE=3 SV=1
			239.536	264.693	-0.144079
PGPS,CDP-diacylglycerol--glycerol-3-phosphate 3-phosphatidyltransferase	Unigene41187_All	255	30.1928	29.8054	0.0186308	gi|15225064|ref|NP_181461.1|	85.5	2e-16	PGP1 (PHOSPHATIDYLGLYCEROLPHOSPHATE SYNTHASE 1); CDP-alcohol phosphatidyltransferase/ CDP-diacylglycerol-glycerol-3-phosphate 3-phosphatidyltransferase [Arabidopsis thaliana] >gi|13365519|dbj|BAB39133.1| phosphatidylglycerolphosphate synthase [Arabidopsis	--			--
	Unigene4934_All	298	7.885	9.7583	-0.307519	gi|15225064|ref|NP_181461.1|	70.1	8e-12	PGP1 (PHOSPHATIDYLGLYCEROLPHOSPHATE SYNTHASE 1); CDP-alcohol phosphatidyltransferase/ CDP-diacylglycerol-glycerol-3-phosphate 3-phosphatidyltransferase [Arabidopsis thaliana] >gi|13365519|dbj|BAB39133.1| phosphatidylglycerolphosphate synthase [Arabidopsis	--			--
	Unigene73246_All	885	14.8006	17.0266	-0.202135	gi|157488010|gb|ABV57771.1|	255	5e-67	phosphatidylglycerolphosphate synthase [Gossypium hirsutum]	sp|P44528|PGSA_HAEIN	103	2e-21	CDP-diacylglycerol--glycerol-3-phosphate 3-phosphatidyltransferase OS=Haemophilus influenzae GN=pgsA PE=3 SV=1
	Unigene69242_All	870	10.746	7.2168	0.574369	gi|157488010|gb|ABV57771.1|	219	3e-56	phosphatidylglycerolphosphate synthase [Gossypium hirsutum]	sp|A1JLU9|PGSA_YERE8	72	5e-12	CDP-diacylglycerol--glycerol-3-phosphate 3-phosphatidyltransferase OS=Yersinia enterocolitica serotype O:8 / biotype 1B (strain 8081) GN=pgsA PE=3 SV=1
	Unigene36018_All	947	7.391	4.2571	0.795899	gi|157488010|gb|ABV57771.1|	126	5e-58	phosphatidylglycerolphosphate synthase [Gossypium hirsutum]	sp|P45419|PGSA_PSEFL	54.3	9e-10	CDP-diacylglycerol--glycerol-3-phosphate 3-phosphatidyltransferase OS=Pseudomonas fluorescens GN=pgsA PE=3 SV=1
			71.0154	68.0642	0.0612357
cardiolipin synthase	Unigene25815_All	678	40.3348	51.761	-0.35984	gi|18412722|ref|NP_567273.1|	182	2e-45	CLS (CARDIOLIPIN SYNTHASE); cardiolipin synthase/ phosphatidyltransferase [Arabidopsis thaliana]	sp|Q5U2V5|CRLS1_RAT	55.1	4e-07	Cardiolipin synthase OS=Rattus norvegicus GN=Crls1 PE=2 SV=1
	Unigene23938_All	590	18.981	28.2284	-0.572591	gi|18412722|ref|NP_567273.1|	213	2e-54	CLS (CARDIOLIPIN SYNTHASE); cardiolipin synthase/ phosphatidyltransferase [Arabidopsis thaliana]	sp|O13899|YF38_SCHPO	71.6	3e-12	Uncharacterized CDP-alcohol phosphatidyltransferase class-I family protein C22A12.08c OS=Schizosaccharomyces pombe GN=SPAC22A12.08c PE=2 SV=1
			59.3158	79.9894	-0.431392
FAD6	Unigene19739_All	1300	39.8033	35.0278	0.184388	gi|156900672|gb|ABU96742.1|	731	sp|P48627|FAD6C_BRANA	699	0	Omega-6 fatty acid desaturase, chloroplastic OS=Brassica napus PE=2 SV=1	slr1350	397
			39.8033	35.0278	0.184388
FAD7	Unigene33341_All	534	7.8643	3.7129	1.08277	gi|300507127|gb|ADK23939.1|	236	sp|P48620|FAD3C_SESIN	216	7e-56	Omega-3 fatty acid desaturase, chloroplastic OS=Sesamum indicum GN=FAD7 PE=2 SV=1	all1597	123
	Unigene60894_All	210	4.0472	0.3147	3.68488	gi|300507127|gb|ADK23939.1|	130	sp|P48621|FAD3C_SOYBN	51.2	2e-06	Omega-3 fatty acid desaturase, chloroplastic OS=Glycine max GN=FAD7 PE=2 SV=1	--	--
	Unigene63422_All	236	1.9066	0	/	gi|300507127|gb|ADK23939.1|	174	sp|P48620|FAD3C_SESIN	168	1e-41	Omega-3 fatty acid desaturase, chloroplastic OS=Sesamum indicum GN=FAD7 PE=2 SV=1	all1597	118
	Unigene63881_All	242	0.4132	0	/	gi|213053824|gb|ACJ39217.1|	68.2	sp|P48619|FAD3C_RICCO	66.6	4e-11	Omega-3 fatty acid desaturase, chloroplastic OS=Ricinus communis GN=FAD7A-1 PE=2 SV=1	sll1441	50.1
	Unigene59254_All	658	6.0024	4.5199	0.409249	gi|110725975|gb|ABG88131.1|	117	sp|P48619|FAD3C_RICCO	115	6e-36	Omega-3 fatty acid desaturase, chloroplastic OS=Ricinus communis GN=FAD7A-1 PE=2 SV=1	all1597	77.4
	Unigene39656_All	1217	4.4367	3.6385	0.286143	gi|110725975|gb|ABG88131.1|	117	sp|P48619|FAD3C_RICCO	115	1e-35	Omega-3 fatty acid desaturase, chloroplastic OS=Ricinus communis GN=FAD7A-1 PE=2 SV=1	all1597	76.3
	Unigene33602_All	283	4.7698	3.503	0.445338	gi|1694625|dbj|BAA11475.1|	137	sp|P48620|FAD3C_SESIN	134	2e-31	Omega-3 fatty acid desaturase, chloroplastic OS=Sesamum indicum GN=FAD7 PE=2 SV=1	all1597	52.8
			29.4402	15.689	0.908034
FAD8	Unigene55324_All	257	6.4195	0.7715	3.05672	gi|239809235|gb|ACS26172.1|	169	sp|P48622|FAD3D_ARATH	169	5e-42	Temperature-sensitive omega-3 fatty acid desaturase, chloroplastic OS=Arabidopsis thaliana GN=FAD8 PE=2 SV=1	sll1441	114
			6.4195	0.7715	3.05672
ACP-Desaturase 6	Unigene63978_All	243	181.05	348.402	-0.944362	gi|4704824|gb|AAD28287.1|AF139377_1	152	sp|Q84VY3|STAD6_ARATH	139	5e-33	Acyl-[acyl-carrier-protein] desaturase 6, chloroplastic OS=Arabidopsis thaliana GN=S-ACP-DES6 PE=1 SV=2	--	--
	Unigene74306_All	401	3.2415	5.4389	-0.746653	gi|120969672|gb|ABM45911.1|	52.4	sp|Q84VY3|STAD6_ARATH	51.2	2e-06	Acyl-[acyl-carrier-protein] desaturase 6, chloroplastic OS=Arabidopsis thaliana GN=S-ACP-DES6 PE=1 SV=2	--	--
	Unigene3726_All	295	119.648	328.435	-1.45681	gi|255570408|ref|XP_002526163.1|	170	sp|Q84VY3|STAD6_ARATH	166	5e-41	Acyl-[acyl-carrier-protein] desaturase 6, chloroplastic OS=Arabidopsis thaliana GN=S-ACP-DES6 PE=1 SV=2	--	--
	Unigene67165_All	319	107.825	534.73	-2.31012	gi|255570408|ref|XP_002526163.1|	195	sp|Q84VY3|STAD6_ARATH	191	1e-48	Acyl-[acyl-carrier-protein] desaturase 6, chloroplastic OS=Arabidopsis thaliana GN=S-ACP-DES6 PE=1 SV=2	--	--
			411.765	1217.01	-1.56344
GALT1 (UDP-galactose:N-glycan beta-1,3-galactosyltransferase)	Unigene500_All	347	11.382	6.2852	0.856724	gi|15223352|ref|NP_174003.1|	172	1e-42	GALT1 (GALACTOSYLTRANSFERASE1); UDP-galactose:N-glycan beta-1,3-galactosyltransferase/ transferase, transferring glycosyl groups / transferase, transferring hexosyl groups [Arabidopsis thaliana] >gi|75154163|sp|Q8L7F9.1|B3GTF_ARATH RecName: Full=Beta-1,3-galactosyltransferase 15; AltName: Full=Galactosyltransferase 1 >gi|150026535|gb|ABR58858.1| beta-1,3-galactosyltransferase [Arabidopsis thalian…	sp|Q8L7F9|B3GTF_ARATH	172	7e-43	Beta-1,3-galactosyltransferase 15 OS=Arabidopsis thaliana GN=B3GALT15 PE=2 SV=1
			11.382	6.2852	0.856724
DGDG,Digalactosyldiacylglycerol synthase	Unigene10842_All	842	59.7916	130.297	-1.12379	gi|75120874|sp|Q6DW76.1|DGDG1_SOYBN	534	1e-151	RecName: Full=Digalactosyldiacylglycerol synthase 1, chloroplastic; Flags: Precursor >gi|49617329|gb|AAT67420.1| digalactosyldiacylglycerol synthase 1 [Glycine max]	sp|Q6DW76|DGDG1_SOYBN	534	3e-151	Digalactosyldiacylglycerol synthase 1, chloroplastic OS=Glycine max GN=DGD1 PE=2 SV=1
	Unigene49171_All	690	5.7965	7.4711	-0.366139	gi|75120874|sp|Q6DW76.1|DGDG1_SOYBN	382	1e-105	RecName: Full=Digalactosyldiacylglycerol synthase 1, chloroplastic; Flags: Precursor >gi|49617329|gb|AAT67420.1| digalactosyldiacylglycerol synthase 1 [Glycine max]	sp|Q6DW76|DGDG1_SOYBN	382	1e-105	Digalactosyldiacylglycerol synthase 1, chloroplastic OS=Glycine max GN=DGD1 PE=2 SV=1
	Unigene52479_All	212	29.7137	54.2439	-0.868333	gi|75120872|sp|Q6DW74.1|DGDG1_LOTJA	105	1e-22	RecName: Full=Digalactosyldiacylglycerol synthase 1, chloroplastic; Flags: Precursor >gi|49617333|gb|AAT67422.1| digalactosyldiacylglycerol synthase 1 [Lotus japonicus]	sp|Q6DW74|DGDG1_LOTJA	105	7e-23	Digalactosyldiacylglycerol synthase 1, chloroplastic OS=Lotus japonicus GN=DGD1 PE=2 SV=1
	Unigene76123_All	212	26.8839	48.9442	-0.864395	gi|75120872|sp|Q6DW74.1|DGDG1_LOTJA	107	6e-23	RecName: Full=Digalactosyldiacylglycerol synthase 1, chloroplastic; Flags: Precursor >gi|49617333|gb|AAT67422.1| digalactosyldiacylglycerol synthase 1 [Lotus japonicus]	sp|Q6DW74|DGDG1_LOTJA	107	3e-23	Digalactosyldiacylglycerol synthase 1, chloroplastic OS=Lotus japonicus GN=DGD1 PE=2 SV=1
	Unigene37010_All	341	25.9502	109.117	-2.07206	gi|75120872|sp|Q6DW74.1|DGDG1_LOTJA	178	2e-44	RecName: Full=Digalactosyldiacylglycerol synthase 1, chloroplastic; Flags: Precursor >gi|49617333|gb|AAT67422.1| digalactosyldiacylglycerol synthase 1 [Lotus japonicus]	sp|Q6DW74|DGDG1_LOTJA	178	1e-44	Digalactosyldiacylglycerol synthase 1, chloroplastic OS=Lotus japonicus GN=DGD1 PE=2 SV=1
	Unigene46177_All	650	23.8435	85.1039	-1.83563	gi|75120872|sp|Q6DW74.1|DGDG1_LOTJA	291	4e-78	RecName: Full=Digalactosyldiacylglycerol synthase 1, chloroplastic; Flags: Precursor >gi|49617333|gb|AAT67422.1| digalactosyldiacylglycerol synthase 1 [Lotus japonicus]	sp|Q6DW74|DGDG1_LOTJA	291	2e-78	Digalactosyldiacylglycerol synthase 1, chloroplastic OS=Lotus japonicus GN=DGD1 PE=2 SV=1
	Unigene33595_All	252	6.9437	28.5867	-2.04157	gi|75120872|sp|Q6DW74.1|DGDG1_LOTJA	60.5	6e-09	RecName: Full=Digalactosyldiacylglycerol synthase 1, chloroplastic; Flags: Precursor >gi|49617333|gb|AAT67422.1| digalactosyldiacylglycerol synthase 1 [Lotus japonicus]	sp|Q6DW74|DGDG1_LOTJA	60.5	3e-09	Digalactosyldiacylglycerol synthase 1, chloroplastic OS=Lotus japonicus GN=DGD1 PE=2 SV=1
	Unigene13585_All	265	5.0938	17.2084	-1.7563	gi|75120872|sp|Q6DW74.1|DGDG1_LOTJA	60.5	6e-09	RecName: Full=Digalactosyldiacylglycerol synthase 1, chloroplastic; Flags: Precursor >gi|49617333|gb|AAT67422.1| digalactosyldiacylglycerol synthase 1 [Lotus japonicus]	sp|Q6DW74|DGDG1_LOTJA	60.5	3e-09	Digalactosyldiacylglycerol synthase 1, chloroplastic OS=Lotus japonicus GN=DGD1 PE=2 SV=1
	Unigene68873_All	529	5.1034	3.4982	0.544846	gi|75120871|sp|Q6DW73.1|DGDG2_LOTJA	212	2e-54	RecName: Full=Digalactosyldiacylglycerol synthase 2, chloroplastic >gi|49617335|gb|AAT67423.1| digalactosyldiacylglycerol synthase 2 [Lotus japonicus]	sp|Q6DW73|DGDG2_LOTJA	212	9e-55	Digalactosyldiacylglycerol synthase 2, chloroplastic OS=Lotus japonicus GN=DGD2 PE=2 SV=1
	Unigene75554_All	207	5.0719	1.9157	1.40465	gi|75120871|sp|Q6DW73.1|DGDG2_LOTJA	142	9e-34	RecName: Full=Digalactosyldiacylglycerol synthase 2, chloroplastic >gi|49617335|gb|AAT67423.1| digalactosyldiacylglycerol synthase 2 [Lotus japonicus]	sp|Q6DW73|DGDG2_LOTJA	142	5e-34	Digalactosyldiacylglycerol synthase 2, chloroplastic OS=Lotus japonicus GN=DGD2 PE=2 SV=1
	Unigene16317_All	287	32.5748	81.0585	-1.31521	gi|289064566|gb|ADC80603.1|	184	3e-46	digalactosyldiacylglycerol synthase 1-like protein [Eperua grandiflora]	sp|Q9S7D1|DGDG1_ARATH	179	5e-45	Digalactosyldiacylglycerol synthase 1, chloroplastic OS=Arabidopsis thaliana GN=DGD1 PE=1 SV=1
	Unigene10843_All	227	2.2024	2.3292	-0.080758	gi|49616595|gb|AAT67159.1|	158	2e-38	digalactosyldiacylglycerol synthase [Nicotiana tabacum]	sp|Q6DW76|DGDG1_SOYBN	155	1e-37	Digalactosyldiacylglycerol synthase 1, chloroplastic OS=Glycine max GN=DGD1 PE=2 SV=1
			228.969	569.773	-1.31523
MGD, MONOGALACTOSYL DIACYLGLYCEROL SYNTHASE 1	Unigene56833_All	905	2.7069	2.3369	0.212046	gi|30689152|ref|NP_849482.1|	530	1e-149	MGD1 (MONOGALACTOSYL DIACYLGLYCEROL SYNTHASE 1); 1,2-diacylglycerol 3-beta-galactosyltransferase/ UDP-galactosyltransferase/ UDP-glycosyltransferase/ transferase, transferring glycosyl groups [Arabidopsis thaliana]	sp|O81770|MGDG1_ARATH	530	5e-150	Monogalactosyldiacylglycerol synthase 1, chloroplastic OS=Arabidopsis thaliana GN=MGD1 PE=1 SV=1
	Unigene36009_All	1807	19.201	17.0438	0.171934	gi|75101048|sp|P93115.1|MGDG_CUCSA	826	0	RecName: Full=Monogalactosyldiacylglycerol synthase, chloroplastic; Short=CsMGD1; Flags: Precursor >gi|1805254|gb|AAC49624.1| monogalactosyldiacylglycerol synthase [Cucumis sativus]	sp|P93115|MGDG_CUCSA	826	0	Monogalactosyldiacylglycerol synthase, chloroplastic OS=Cucumis sativus PE=1 SV=1
	Unigene32626_All	1697	4.8904	6.426	-0.393969	gi|75101048|sp|P93115.1|MGDG_CUCSA	812	0	RecName: Full=Monogalactosyldiacylglycerol synthase, chloroplastic; Short=CsMGD1; Flags: Precursor >gi|1805254|gb|AAC49624.1| monogalactosyldiacylglycerol synthase [Cucumis sativus]	sp|P93115|MGDG_CUCSA	812	0	Monogalactosyldiacylglycerol synthase, chloroplastic OS=Cucumis sativus PE=1 SV=1
	Unigene56834_All	602	9.6335	3.7327	1.36784	gi|195609976|gb|ACG26818.1|	327	6e-89	MGDG synthase type A [Zea mays]	sp|P93115|MGDG_CUCSA	326	6e-89	Monogalactosyldiacylglycerol synthase, chloroplastic OS=Cucumis sativus PE=1 SV=1
			36.4318	29.5394	0.302558
cholesterol biosynthesis I
SQS1, farnesyl-diphosphate farnesyltransferase	Unigene32676_All	243	49.5831	25.8378	0.940365	gi|159895663|gb|ABX10442.1|	107	3e-23	squalene synthase 2 [Gossypium hirsutum]	sp|P53800|FDFT_NICBE	69.7	5e-12	Squalene synthase OS=Nicotiana benthamiana PE=2 SV=1
	Unigene7786_All	286	49.1205	30.2721	0.698336	gi|159895663|gb|ABX10442.1|	194	3e-49	squalene synthase 2 [Gossypium hirsutum]	sp|P53799|FDFT_ARATH	173	3e-43	Squalene synthase OS=Arabidopsis thaliana GN=SQS1 PE=2 SV=1
	Unigene34092_All	1711	46.7804	15.3348	1.60909	gi|159895663|gb|ABX10442.1|	742	0	squalene synthase 2 [Gossypium hirsutum]	sp|P53800|FDFT_NICBE	682	0	Squalene synthase OS=Nicotiana benthamiana PE=2 SV=1
	Unigene24538_All	290	30.8587	26.2082	0.235659	gi|159895663|gb|ABX10442.1|	199	6e-51	squalene synthase 2 [Gossypium hirsutum]	sp|P53800|FDFT_NICBE	181	1e-45	Squalene synthase OS=Nicotiana benthamiana PE=2 SV=1
	Unigene52965_All	250	29.3968	22.9994	0.354063	gi|159895663|gb|ABX10442.1|	162	8e-40	squalene synthase 2 [Gossypium hirsutum]	sp|P53799|FDFT_ARATH	129	4e-30	Squalene synthase OS=Arabidopsis thaliana GN=SQS1 PE=2 SV=1
			205.739	120.652	0.769963
SQE, squalene epoxidase	Unigene26612_All	992	40.3182	28.5148	0.49972	gi|86371770|gb|ABC94943.1|	492	1e-138	squalene epoxidase [Medicago sativa]	sp|O48651|ERG1_PANGI	470	6e-132	Squalene monooxygenase OS=Panax ginseng PE=2 SV=1
	Unigene63173_All	233	28.7522	14.4661	0.990996	gi|86371770|gb|ABC94943.1|	144	2e-34	squalene epoxidase [Medicago sativa]	sp|O48651|ERG1_PANGI	142	8e-34	Squalene monooxygenase OS=Panax ginseng PE=2 SV=1
	Unigene20426_All	469	63.3193	33.6793	0.910783	gi|289721336|gb|ADD17678.1|	307	3e-83	squalene epoxidase [Withania somnifera]	sp|O48651|ERG1_PANGI	285	8e-77	Squalene monooxygenase OS=Panax ginseng PE=2 SV=1
	Unigene48926_All	831	40.0077	31.6533	0.337922	gi|289721336|gb|ADD17678.1|	501	1e-141	squalene epoxidase [Withania somnifera]	sp|O48651|ERG1_PANGI	480	6e-135	Squalene monooxygenase OS=Panax ginseng PE=2 SV=1
	Unigene82262_All	354	0.2825	5.7876	-4.35664	gi|289721336|gb|ADD17678.1|	211	2e-54	squalene epoxidase [Withania somnifera]	sp|O48651|ERG1_PANGI	205	8e-53	Squalene monooxygenase OS=Panax ginseng PE=2 SV=1
	Unigene39940_All	343	50.2861	32.1781	0.644081	gi|285013334|gb|ADC32655.1|	114	5e-25	squalene epoxidase [Aralia elata]	sp|O48651|ERG1_PANGI	110	2e-24	Squalene monooxygenase OS=Panax ginseng PE=2 SV=1
	Unigene5447_All	310	49.672	46.4764	0.0959345	gi|229893912|gb|ACQ90301.1|	197	4e-50	squalene epoxidase [Gynostemma pentaphyllum]	sp|O48651|ERG1_PANGI	182	4e-46	Squalene monooxygenase OS=Panax ginseng PE=2 SV=1
	Unigene6679_All	793	10.7176	15.835	-0.563135	gi|229893912|gb|ACQ90301.1|	240	2e-62	squalene epoxidase [Gynostemma pentaphyllum]	sp|O48651|ERG1_PANGI	219	2e-56	Squalene monooxygenase OS=Panax ginseng PE=2 SV=1
	Unigene42129_All	278	2.3379	7.6075	-1.70221	gi|229893912|gb|ACQ90301.1|	170	5e-42	squalene epoxidase [Gynostemma pentaphyllum]	sp|O48651|ERG1_PANGI	159	4e-39	Squalene monooxygenase OS=Panax ginseng PE=2 SV=1
	Unigene1258_All	2019	5.8934	7.3325	-0.315205	gi|21537043|gb|AAM61384.1|	213	1e-101	squalene epoxidase-like protein [Arabidopsis thaliana]	sp|O65402|ERG12_ARATH	118	1e-67	Squalene monooxygenase 1,2 OS=Arabidopsis thaliana GN=SQP1,2 PE=2 SV=1
			291.587	223.531	0.383454
lanosterol synthase	Unigene38995_All	219	1.598	5.1303	-1.68278	gi|182382498|gb|ACB87531.1|	100	5e-21	beta-amyrin synthase [Artemisia annua]	sp|P0C8Y0|LUP3_ARATH	97.8	2e-20	Camelliol C synthase OS=Arabidopsis thaliana GN=CAMS1 PE=3 SV=1
	Unigene62637_All	226	3.097	2.9243	0.0827801	gi|18147773|dbj|BAB83254.1|	63.2	9e-10	multifunctional triterpene synthase [Costus speciosus]	sp|P38605|CAS1_ARATH	55.5	1e-07	Cycloartenol synthase OS=Arabidopsis thaliana GN=CAS1 PE=1 SV=2
	Unigene45017_All	818	11.1846	12.0384	-0.10613	gi|18147590|dbj|BAB83085.1|	418	1e-116	cycloartenol synthase [Betula platyphylla]	sp|P38605|CAS1_ARATH	374	6e-103	Cycloartenol synthase OS=Arabidopsis thaliana GN=CAS1 PE=1 SV=2
	Unigene12843_All	784	6.7595	7.4183	-0.134172	gi|18147590|dbj|BAB83085.1|	508	1e-143	cycloartenol synthase [Betula platyphylla]	sp|P38605|CAS1_ARATH	491	3e-138	Cycloartenol synthase OS=Arabidopsis thaliana GN=CAS1 PE=1 SV=2
	Unigene63667_All	239	3.5561	0	/	gi|82468805|gb|ABB76767.1|	58.2	4e-09	cycloartenol synthase [Ricinus communis]	sp|P38605|CAS1_ARATH	51.2	2e-07	Cycloartenol synthase OS=Arabidopsis thaliana GN=CAS1 PE=1 SV=2
	Unigene37302_All	665	11.277	9.6402	0.226248	gi|50896401|dbj|BAD34644.1|	337	7e-92	cycloartenol synthase [Cucurbita pepo]	sp|P38605|CAS1_ARATH	318	3e-86	Cycloartenol synthase OS=Arabidopsis thaliana GN=CAS1 PE=1 SV=2
	Unigene58164_All	288	5.5549	0.2295	4.59719	gi|50896401|dbj|BAD34644.1|	140	6e-33	cycloartenol synthase [Cucurbita pepo]	sp|P38605|CAS1_ARATH	125	1e-28	Cycloartenol synthase OS=Arabidopsis thaliana GN=CAS1 PE=1 SV=2
	Unigene64371_All	250	2.5997	1.3218	0.975841	gi|257735429|emb|CBD47302.1|	71.6	3e-12	cycloartenol synthase [Dioscorea zingiberensis]	sp|P38605|CAS1_ARATH	64.7	2e-10	Cycloartenol synthase OS=Arabidopsis thaliana GN=CAS1 PE=1 SV=2
	Unigene82732_All	399	1.6289	2.1533	-0.402651	gi|257735429|emb|CBD47302.1|	79	2e-14	cycloartenol synthase [Dioscorea zingiberensis]	sp|P38605|CAS1_ARATH	70.5	3e-12	Cycloartenol synthase OS=Arabidopsis thaliana GN=CAS1 PE=1 SV=2
			47.2557	40.8561	0.209937
sterol 14-demethylase	Unigene3321_All	526	180.399	183.445	-0.0241563	gi|189503705|gb|ACE06982.1|	328	2e-89	obtusifoliol-14alpha-demethylase [Gossypium hirsutum]	sp|P93596|CP51_WHEAT	294	2e-79	Obtusifoliol 14-alpha demethylase (Fragment) OS=Triticum aestivum GN=CYP51 PE=2 SV=1
	Unigene74874_All	201	150.73	123.632	0.285917	gi|189503705|gb|ACE06982.1|	100	7e-21	obtusifoliol-14alpha-demethylase [Gossypium hirsutum]	sp|P93596|CP51_WHEAT	91.7	1e-18	Obtusifoliol 14-alpha demethylase (Fragment) OS=Triticum aestivum GN=CYP51 PE=2 SV=1
	Unigene20263_All	704	147.64	100.356	0.556961	gi|189503705|gb|ACE06982.1|	475	1e-133	obtusifoliol-14alpha-demethylase [Gossypium hirsutum]	sp|P93596|CP51_WHEAT	408	2e-113	Obtusifoliol 14-alpha demethylase (Fragment) OS=Triticum aestivum GN=CYP51 PE=2 SV=1
	Unigene32598_All	423	128.237	151.711	-0.242516	gi|189503705|gb|ACE06982.1|	178	2e-44	obtusifoliol-14alpha-demethylase [Gossypium hirsutum]	sp|P93846|CP51_SORBI	102	1e-21	Obtusifoliol 14-alpha demethylase OS=Sorghum bicolor GN=CYP51 PE=1 SV=1
	Unigene53381_All	360	122.07	108.315	0.172481	gi|189503705|gb|ACE06982.1|	246	5e-65	obtusifoliol-14alpha-demethylase [Gossypium hirsutum]	sp|P93596|CP51_WHEAT	223	3e-58	Obtusifoliol 14-alpha demethylase (Fragment) OS=Triticum aestivum GN=CYP51 PE=2 SV=1
	Unigene62233_All	222	101.791	102.112	-0.00455231	gi|189503705|gb|ACE06982.1|	79.7	9e-15	obtusifoliol-14alpha-demethylase [Gossypium hirsutum]	--	--	--	--
	Unigene57957_All	309	80.8973	90.9009	-0.168203	gi|189503705|gb|ACE06982.1|	108	2e-23	obtusifoliol-14alpha-demethylase [Gossypium hirsutum]	sp|P93846|CP51_SORBI	102	1e-21	Obtusifoliol 14-alpha demethylase OS=Sorghum bicolor GN=CYP51 PE=1 SV=1
	Unigene5338_All	226	53.0915	63.7508	-0.263963	gi|189503705|gb|ACE06982.1|	157	5e-38	obtusifoliol-14alpha-demethylase [Gossypium hirsutum]	sp|P93846|CP51_SORBI	151	1e-36	Obtusifoliol 14-alpha demethylase OS=Sorghum bicolor GN=CYP51 PE=1 SV=1
			964.855	924.221	0.0620729
FK, Δ14-sterol reductase	Unigene17539_All	1154	37.3443	43.0675	-0.205712	gi|225440994|ref|XP_002283576.1|	635	0	PREDICTED: similar to FK (FACKEL); delta14-sterol reductase [Vitis vinifera]	sp|Q9LDR4|ERG24_ARATH	601	4e-171	Delta(14)-sterol reductase OS=Arabidopsis thaliana GN=FK PE=1 SV=2
			37.3443	43.0675	-0.205712
sterol 4-alpha-methyl-oxidase 2	Unigene47670_All	389	133.276	109.074	0.289103	gi|297843532|ref|XP_002889647.1|	134	4e-31	sterol 4-alpha-methyl-oxidase 2 [Arabidopsis lyrata subsp. lyrata] >gi|297335489|gb|EFH65906.1| sterol 4-alpha-methyl-oxidase 2 [Arabidopsis lyrata subsp. lyrata]	sp|Q9CRA4|ERG25_MOUSE	55.8	8e-08	C-4 methylsterol oxidase OS=Mus musculus GN=Sc4mol PE=2 SV=1
	Unigene17802_All	296	21.9571	18.9786	0.210314	gi|297843532|ref|XP_002889647.1|	207	4e-53	sterol 4-alpha-methyl-oxidase 2 [Arabidopsis lyrata subsp. lyrata] >gi|297335489|gb|EFH65906.1| sterol 4-alpha-methyl-oxidase 2 [Arabidopsis lyrata subsp. lyrata]	sp|P53045|ERG25_YEAST	110	3e-24	C-4 methylsterol oxidase OS=Saccharomyces cerevisiae GN=ERG25 PE=1 SV=1
	Unigene17801_All	590	17.371	16.4666	0.0771381	gi|297843532|ref|XP_002889647.1|	296	1e-79	sterol 4-alpha-methyl-oxidase 2 [Arabidopsis lyrata subsp. lyrata] >gi|297335489|gb|EFH65906.1| sterol 4-alpha-methyl-oxidase 2 [Arabidopsis lyrata subsp. lyrata]	sp|Q9CRA4|ERG25_MOUSE	120	8e-27	C-4 methylsterol oxidase OS=Mus musculus GN=Sc4mol PE=2 SV=1
			172.604	144.52	0.256201
3beta-hydroxysteroid-dehydrogenase/decarboxylase	Unigene83798_All	1189	22.3693	17.0645	0.390522	gi|297822137|ref|XP_002878951.1|	591	1e-168	3beta-hydroxysteroid-dehydrogenase/decarboxylase isoform 2 [Arabidopsis lyrata subsp. lyrata] >gi|297324790|gb|EFH55210.1| 3beta-hydroxysteroid-dehydrogenase/decarboxylase isoform 2 [Arabidopsis lyrata subsp. lyrata]	sp|Q67ZE1|HSDD2_ARATH	581	3e-165	3beta-hydroxysteroid-dehydrogenase/decarboxylase isoform 2 OS=Arabidopsis thaliana GN=3BETAHSD/D2 PE=2 SV=2
	Unigene22502_All	1158	2.7631	4.3946	-0.669444	gi|297822137|ref|XP_002878951.1|	511	1e-144	3beta-hydroxysteroid-dehydrogenase/decarboxylase isoform 2 [Arabidopsis lyrata subsp. lyrata] >gi|297324790|gb|EFH55210.1| 3beta-hydroxysteroid-dehydrogenase/decarboxylase isoform 2 [Arabidopsis lyrata subsp. lyrata]	sp|Q67ZE1|HSDD2_ARATH	501	4e-141	3beta-hydroxysteroid-dehydrogenase/decarboxylase isoform 2 OS=Arabidopsis thaliana GN=3BETAHSD/D2 PE=2 SV=2
	Unigene31705_All	401	92.6333	71.1995	0.379664	gi|21539467|gb|AAM53286.1|	171	2e-42	3-beta-hydroxysteroid dehydrogenase [Arabidopsis thaliana]	sp|Q67ZE1|HSDD2_ARATH	171	1e-42	3beta-hydroxysteroid-dehydrogenase/decarboxylase isoform 2 OS=Arabidopsis thaliana GN=3BETAHSD/D2 PE=2 SV=2
	Unigene41441_All	477	46.7454	28.5421	0.711733	gi|21539467|gb|AAM53286.1|	75.5	2e-13	3-beta-hydroxysteroid dehydrogenase [Arabidopsis thaliana]	sp|Q67ZE1|HSDD2_ARATH	75.5	1e-13	3beta-hydroxysteroid-dehydrogenase/decarboxylase isoform 2 OS=Arabidopsis thaliana GN=3BETAHSD/D2 PE=2 SV=2
	Unigene17052_All	967	17.6816	11.3454	0.640141	gi|89521300|gb|ABD76542.1|	86.3	5e-30	4-alphacarboxysterol-dehydrogenase/C4-decarboxylase isoform 3 [Arabidopsis thaliana]	sp|A9X4U2|HSDD3_ARATH	86.3	3e-30	3beta-hydroxysteroid-dehydrogenase/decarboxylase isoform 3 OS=Arabidopsis thaliana GN=3BETAHSD/D3 PE=2 SV=2
	Unigene17051_All	627	6.6978	7.5893	-0.18028	gi|89521300|gb|ABD76542.1|	174	1e-55	4-alphacarboxysterol-dehydrogenase/C4-decarboxylase isoform 3 [Arabidopsis thaliana]	sp|A9X4U2|HSDD3_ARATH	174	6e-56	3beta-hydroxysteroid-dehydrogenase/decarboxylase isoform 3 OS=Arabidopsis thaliana GN=3BETAHSD/D3 PE=2 SV=2
	Unigene77232_All	223	0.6726	1.7782	-1.4026	gi|89521300|gb|ABD76542.1|	72.4	1e-12	4-alphacarboxysterol-dehydrogenase/C4-decarboxylase isoform 3 [Arabidopsis thaliana]	sp|A9X4U2|HSDD3_ARATH	72.4	8e-13	3beta-hydroxysteroid-dehydrogenase/decarboxylase isoform 3 OS=Arabidopsis thaliana GN=3BETAHSD/D3 PE=2 SV=2
	Unigene17053_All	785	15.476	13.9758	0.147102	gi|50725372|dbj|BAD34444.1|	183	2e-45	3-beta-hydroxysteroid dehydrogenase-like [Oryza sativa Japonica Group] >gi|50726248|dbj|BAD33824.1| 3-beta-hydroxysteroid dehydrogenase-like [Oryza sativa Japonica Group]	sp|A9X4U2|HSDD3_ARATH	177	9e-44	3beta-hydroxysteroid-dehydrogenase/decarboxylase isoform 3 OS=Arabidopsis thaliana GN=3BETAHSD/D3 PE=2 SV=2
	Unigene21866_All	310	4.0318	7.0354	-0.803208	gi|297828041|ref|XP_002881903.1|	61.2	4e-18	3-beta hydroxysteroid dehydrogenase/isomerase family protein [Arabidopsis lyrata subsp. lyrata] >gi|297327742|gb|EFH58162.1| 3-beta hydroxysteroid dehydrogenase/isomerase family protein [Arabidopsis lyrata subsp. lyrata]	sp|A9X4U2|HSDD3_ARATH	62.8	1e-17	3beta-hydroxysteroid-dehydrogenase/decarboxylase isoform 3 OS=Arabidopsis thaliana GN=3BETAHSD/D3 PE=2 SV=2
			209.071	162.925	0.359786
HYD1, C-8,7 sterol isomerase	Unigene23385_All	778	47.5526	43.8337	0.117484	gi|21554213|gb|AAM63292.1|	313	1e-84	C-8,7 sterol isomerase [Arabidopsis thaliana]	sp|O48962|EBP_ARATH	313	8e-85	Probable 3-beta-hydroxysteroid-Delta(8),Delta(7)-isomerase OS=Arabidopsis thaliana GN=At1g20050 PE=2 SV=1
			47.5526	44.8337	0.0849407
DWF7, delta7 sterol C-5 desaturase	Unigene36460_All	1012	85.5638	56.8167	0.590686	gi|71834080|dbj|BAE16981.1|	506	1e-142	delta7 sterol C-5 desaturase [Zinnia elegans]	sp|Q39208|SC5D1_ARATH	491	3e-138	Delta(7)-sterol-C5(6)-desaturase 1 OS=Arabidopsis thaliana GN=STE1 PE=1 SV=2
			85.5638	57.8167	0.565514
DWF5, sterol Δ7 reductase	Unigene78973_All	248	208.848	154.566	0.434232	gi|74273625|gb|ABA01480.1|	146	6e-35	sterol delta-7 reductase DWF5 [Gossypium hirsutum]	sp|Q9LDU6|ST7R_ARATH	132	9e-31	7-dehydrocholesterol reductase OS=Arabidopsis thaliana GN=DWF5 PE=1 SV=1
	Unigene8951_All	1155	127.692	122.911	0.0550542	gi|74273625|gb|ABA01480.1|	707	0	sterol delta-7 reductase DWF5 [Gossypium hirsutum]	sp|Q9LDU6|ST7R_ARATH	615	2e-175	7-dehydrocholesterol reductase OS=Arabidopsis thaliana GN=DWF5 PE=1 SV=1
			336.54	277.477	0.278411
Plastid Polar Lipids (Glycero, Galacto, and Sulfo Lipids)
Sulfo Lipid BIOSYNTHESIS
SQD, UDP-sulfoquinovose synthase	Unigene35747_All	330	77.4158	86.7184	-0.16371	gi|224579299|gb|ACN58227.1|	210	5e-54	UDP-sulfoquinovose synthase [Solanum lycopersicum]	sp|Q84KI6|SQD1_SPIOL	201	9e-52	UDP-sulfoquinovose synthase, chloroplastic OS=Spinacia oleracea GN=SQD1 PE=1 SV=1
	Unigene43014_All	935	28.7669	49.7621	-0.790638	gi|38258438|sp|Q84KI6.1|SQD1_SPIOL	498	1e-140	RecName: Full=UDP-sulfoquinovose synthase, chloroplastic; AltName: Full=SoSQD1; AltName: Full=Sulfite:UDP-glucose sulfotransferase; AltName: Full=Sulfolipid biosynthesis protein; Flags: Precursor >gi|28398021|gb|AAO39667.1| UDP-sulfoquinovose synthase SQD1 [Spinacia oleracea]	sp|Q84KI6|SQD1_SPIOL	498	3e-140	UDP-sulfoquinovose synthase, chloroplastic OS=Spinacia oleracea GN=SQD1 PE=1 SV=1
	Unigene7927_All	427	24.0021	36.3729	-0.599703	gi|38258438|sp|Q84KI6.1|SQD1_SPIOL	67	6e-11	RecName: Full=UDP-sulfoquinovose synthase, chloroplastic; AltName: Full=SoSQD1; AltName: Full=Sulfite:UDP-glucose sulfotransferase; AltName: Full=Sulfolipid biosynthesis protein; Flags: Precursor >gi|28398021|gb|AAO39667.1| UDP-sulfoquinovose synthase SQD1 [Spinacia oleracea]	sp|Q84KI6|SQD1_SPIOL	67	3e-11	UDP-sulfoquinovose synthase, chloroplastic OS=Spinacia oleracea GN=SQD1 PE=1 SV=1
	Unigene25110_All	302	21.0242	52.0844	-1.3088	gi|224092184|ref|XP_002309498.1|	52	2e-06	predicted protein [Populus trichocarpa] >gi|222855474|gb|EEE93021.1| predicted protein [Populus trichocarpa]	--	--	--	--
			151.209	224.938	-0.572982
UDP-sulfoquinovose:DAG sulfoquinovosyltransferase	Unigene11137_All	1164	9.8357	11.6964	-0.249965	gi|30679163|ref|NP_568085.2|	613	1e-174	SQD2 (sulfoquinovosyldiacylglycerol 2); UDP-glycosyltransferase/ UDP-sulfoquinovose:DAG sulfoquinovosyltransferase/ transferase, transferring glycosyl groups [Arabidopsis thaliana] >gi|20302857|gb|AAM18913.1|AF454354_1 sulfolipid synthase [Arabidopsis thaliana]	sp|O06423|MGTA_MYCTU	153	2e-36	GDP-mannose-dependent alpha-mannosyltransferase OS=Mycobacterium tuberculosis GN=mgtA PE=1 SV=1
			9.8357	11.6964	-0.249965
DGD, digalactosyldiacylglycerol synthase	Unigene65675_All	272	42.6424	77.9962	-0.871115	gi|76800640|gb|ABA55727.1|	106	1e-22	digalactosyldiacylglycerol synthase 1 [Vigna unguiculata]	sp|Q6DW76|DGDG1_SOYBN	106	5e-23	Digalactosyldiacylglycerol synthase 1, chloroplastic OS=Glycine max GN=DGD1 PE=2 SV=1
	Unigene10842_All	842	59.7916	130.297	-1.12379	gi|75120874|sp|Q6DW76.1|DGDG1_SOYBN	534	1e-151	RecName: Full=Digalactosyldiacylglycerol synthase 1, chloroplastic; Flags: Precursor >gi|49617329|gb|AAT67420.1| digalactosyldiacylglycerol synthase 1 [Glycine max]	sp|Q6DW76|DGDG1_SOYBN	534	3e-151	Digalactosyldiacylglycerol synthase 1, chloroplastic OS=Glycine max GN=DGD1 PE=2 SV=1
	Unigene49171_All	690	5.7965	7.4711	-0.366139	gi|75120874|sp|Q6DW76.1|DGDG1_SOYBN	382	1e-105	RecName: Full=Digalactosyldiacylglycerol synthase 1, chloroplastic; Flags: Precursor >gi|49617329|gb|AAT67420.1| digalactosyldiacylglycerol synthase 1 [Glycine max]	sp|Q6DW76|DGDG1_SOYBN	382	1e-105	Digalactosyldiacylglycerol synthase 1, chloroplastic OS=Glycine max GN=DGD1 PE=2 SV=1
	Unigene52479_All	212	29.7137	54.2439	-0.868333	gi|75120872|sp|Q6DW74.1|DGDG1_LOTJA	105	1e-22	RecName: Full=Digalactosyldiacylglycerol synthase 1, chloroplastic; Flags: Precursor >gi|49617333|gb|AAT67422.1| digalactosyldiacylglycerol synthase 1 [Lotus japonicus]	sp|Q6DW74|DGDG1_LOTJA	105	7e-23	Digalactosyldiacylglycerol synthase 1, chloroplastic OS=Lotus japonicus GN=DGD1 PE=2 SV=1
	Unigene76123_All	212	26.8839	48.9442	-0.864395	gi|75120872|sp|Q6DW74.1|DGDG1_LOTJA	107	6e-23	RecName: Full=Digalactosyldiacylglycerol synthase 1, chloroplastic; Flags: Precursor >gi|49617333|gb|AAT67422.1| digalactosyldiacylglycerol synthase 1 [Lotus japonicus]	sp|Q6DW74|DGDG1_LOTJA	107	3e-23	Digalactosyldiacylglycerol synthase 1, chloroplastic OS=Lotus japonicus GN=DGD1 PE=2 SV=1
	Unigene37010_All	341	25.9502	109.117	-2.07206	gi|75120872|sp|Q6DW74.1|DGDG1_LOTJA	178	2e-44	RecName: Full=Digalactosyldiacylglycerol synthase 1, chloroplastic; Flags: Precursor >gi|49617333|gb|AAT67422.1| digalactosyldiacylglycerol synthase 1 [Lotus japonicus]	sp|Q6DW74|DGDG1_LOTJA	178	1e-44	Digalactosyldiacylglycerol synthase 1, chloroplastic OS=Lotus japonicus GN=DGD1 PE=2 SV=1
	Unigene46177_All	650	23.8435	85.1039	-1.83563	gi|75120872|sp|Q6DW74.1|DGDG1_LOTJA	291	4e-78	RecName: Full=Digalactosyldiacylglycerol synthase 1, chloroplastic; Flags: Precursor >gi|49617333|gb|AAT67422.1| digalactosyldiacylglycerol synthase 1 [Lotus japonicus]	sp|Q6DW74|DGDG1_LOTJA	291	2e-78	Digalactosyldiacylglycerol synthase 1, chloroplastic OS=Lotus japonicus GN=DGD1 PE=2 SV=1
	Unigene33595_All	252	6.9437	28.5867	-2.04157	gi|75120872|sp|Q6DW74.1|DGDG1_LOTJA	60.5	6e-09	RecName: Full=Digalactosyldiacylglycerol synthase 1, chloroplastic; Flags: Precursor >gi|49617333|gb|AAT67422.1| digalactosyldiacylglycerol synthase 1 [Lotus japonicus]	sp|Q6DW74|DGDG1_LOTJA	60.5	3e-09	Digalactosyldiacylglycerol synthase 1, chloroplastic OS=Lotus japonicus GN=DGD1 PE=2 SV=1
	Unigene13585_All	265	5.0938	17.2084	-1.7563	gi|75120872|sp|Q6DW74.1|DGDG1_LOTJA	60.5	6e-09	RecName: Full=Digalactosyldiacylglycerol synthase 1, chloroplastic; Flags: Precursor >gi|49617333|gb|AAT67422.1| digalactosyldiacylglycerol synthase 1 [Lotus japonicus]	sp|Q6DW74|DGDG1_LOTJA	60.5	3e-09	Digalactosyldiacylglycerol synthase 1, chloroplastic OS=Lotus japonicus GN=DGD1 PE=2 SV=1
	Unigene68873_All	529	5.1034	3.4982	0.544846	gi|75120871|sp|Q6DW73.1|DGDG2_LOTJA	212	2e-54	RecName: Full=Digalactosyldiacylglycerol synthase 2, chloroplastic >gi|49617335|gb|AAT67423.1| digalactosyldiacylglycerol synthase 2 [Lotus japonicus]	sp|Q6DW73|DGDG2_LOTJA	212	9e-55	Digalactosyldiacylglycerol synthase 2, chloroplastic OS=Lotus japonicus GN=DGD2 PE=2 SV=1
	Unigene75554_All	207	5.0719	1.9157	1.40465	gi|75120871|sp|Q6DW73.1|DGDG2_LOTJA	142	9e-34	RecName: Full=Digalactosyldiacylglycerol synthase 2, chloroplastic >gi|49617335|gb|AAT67423.1| digalactosyldiacylglycerol synthase 2 [Lotus japonicus]	sp|Q6DW73|DGDG2_LOTJA	142	5e-34	Digalactosyldiacylglycerol synthase 2, chloroplastic OS=Lotus japonicus GN=DGD2 PE=2 SV=1
			236.835	564.382	-1.25279
GPAT	Unigene15029_All	715	9.2298	4.6217	0.997876	gi|156181633|gb|ABU55009.1|	313	1e-84	glycerol-3-phosphate acyltransferase [Hippophae rhamnoides]	sp|Q43307|PLSB_ARATH	298	2e-80	Glycerol-3-phosphate acyltransferase, chloroplastic OS=Arabidopsis thaliana GN=ATS1 PE=1 SV=2
	Unigene49887_All	498	9.2359	5.3085	0.798948	gi|255555915|ref|XP_002518993.1|	101	3e-21	plastidial glycerol-phosphate acyltransferase [Ricinus communis] >gi|223541980|gb|EEF43526.1| plastidial glycerol-phosphate acyltransferase [Ricinus communis]	sp|Q43869|PLSB_SPIOL	90.9	4e-18	Glycerol-3-phosphate acyltransferase, chloroplastic OS=Spinacia oleracea GN=GAT PE=1 SV=1
	Unigene50078_All	1057	3.4055	13.068	-1.9401	gi|255555915|ref|XP_002518993.1|	497	1e-139	plastidial glycerol-phosphate acyltransferase [Ricinus communis] >gi|223541980|gb|EEF43526.1| plastidial glycerol-phosphate acyltransferase [Ricinus communis]	sp|Q39639|PLSB_CUCSA	476	1e-133	Glycerol-3-phosphate acyltransferase, chloroplastic OS=Cucumis sativus PE=2 SV=1
	Unigene56954_All	254	3.1493	2.8622	0.137907	gi|238837065|gb|ACR61638.1|	58.5	2e-08	plastid glycerol-3-phosphate acyltransferase [Jatropha curcas]	sp|P10349|PLSB_CUCMO	57	3e-08	Glycerol-3-phosphate acyltransferase, chloroplastic OS=Cucurbita moschata PE=1 SV=1
	Unigene33246_All	438	5.3647	2.8669	0.904006	gi|226498588|ref|NP_001152109.1|	254	3e-67	glycerol-3-phosphate acyltransferase [Zea mays] >gi|195652689|gb|ACG45812.1| glycerol-3-phosphate acyltransferase [Zea mays]	sp|Q39639|PLSB_CUCSA	249	3e-66	Glycerol-3-phosphate acyltransferase, chloroplastic OS=Cucumis sativus PE=2 SV=1
			30.3852	28.7273	0.0809464
GPDH, glycerol-3-phosphate dehydrogenase	Unigene71274_All	282	44.676	16.8741	1.40469	gi|226494897|ref|NP_001150493.1|	48.1	2e-12	glycerol-3-phosphate dehydrogenase [Zea mays] >gi|195639612|gb|ACG39274.1| glycerol-3-phosphate dehydrogenase [Zea mays]	sp|Q9SCX9|GPDA_ARATH	50.8	7e-12	Glycerol-3-phosphate dehydrogenase [NAD+], chloroplastic OS=Arabidopsis thaliana GN=DHAPRD PE=2 SV=1
	Unigene39265_All	355	4.3657	4.2819	0.0279619	gi|255559711|ref|XP_002520875.1|	52.4	2e-06	glycerol-3-phosphate dehydrogenase, putative [Ricinus communis] >gi|223540006|gb|EEF41584.1| glycerol-3-phosphate dehydrogenase, putative [Ricinus communis]	--			--
	Unigene58761_All	473	4.545	2.6548	0.775677	gi|18405476|ref|NP_565939.1|	249	9e-66	GLY1; glycerol-3-phosphate dehydrogenase (NAD+) [Arabidopsis thaliana]	sp|C6BYZ0|GPDA_DESAD	95.5	3e-21	Glycerol-3-phosphate dehydrogenase [NAD(P)+] OS=Desulfovibrio salexigens (strain ATCC 14822 / DSM 2638 / NCIB 8403 / VKM B-1763) GN=gpsA PE=3 SV=1
	Unigene12905_All	932	3.6477	3.9002	-0.096561	gi|18405476|ref|NP_565939.1|	399	1e-110	GLY1; glycerol-3-phosphate dehydrogenase (NAD+) [Arabidopsis thaliana]	sp|C4XLT6|GPDA_DESMR	207	8e-53	Glycerol-3-phosphate dehydrogenase [NAD(P)+] OS=Desulfovibrio magneticus (strain ATCC 700980 / DSM 13731 / RS-1) GN=gpsA PE=3 SV=1
	Unigene27963_All	1000	104.539	235.347	-1.17076	gi|1708025|sp|P52425.1|GPDA_CUPLA	588	1e-167	RecName: Full=Glycerol-3-phosphate dehydrogenase [NAD+] >gi|840731|emb|CAA56125.1| glycerol-3-phosphate dehydrogenase (NAD+) [Cuphea lanceolata]	sp|P52425|GPDA_CUPLA	588	2e-167	Glycerol-3-phosphate dehydrogenase [NAD+] OS=Cuphea lanceolata GN=GPDH PE=2 SV=1
			161.773	263.058	-0.701413
LPAAT	Unigene40725_All	515	40.2869	64.1653	-0.671483	gi|289472611|gb|ADC97479.1|	193	9e-49	lysophosphatidic acid acyltransferase [Brassica napus]	sp|Q6IWY1|LPAT2_BRAOL	193	5e-49	1-acyl-sn-glycerol-3-phosphate acyltransferase 2 OS=Brassica oleracea GN=LPAT2 PE=2 SV=1
	Unigene64770_All	256	5.4682	5.6796	-0.0547233	gi|289472611|gb|ADC97479.1|	62.8	1e-09	lysophosphatidic acid acyltransferase [Brassica napus]	sp|Q6IWY1|LPAT2_BRAOL	62.8	6e-10	1-acyl-sn-glycerol-3-phosphate acyltransferase 2 OS=Brassica oleracea GN=LPAT2 PE=2 SV=1
	Unigene64130_All	246	4.6743	2.6866	0.798969	gi|289472609|gb|ADC97478.1|	152	2e-36	lysophosphatidic acid acyltransferase [Brassica napus] >gi|289472613|gb|ADC97480.1| lysophosphatidic acid acyltransferase [Brassica napus]	sp|Q8LG50|LPAT2_ARATH	151	1e-36	1-acyl-sn-glycerol-3-phosphate acyltransferase 2 OS=Arabidopsis thaliana GN=LPAT2 PE=1 SV=1
	Unigene17811_All	1603	18.9312	20.697	-0.128656	gi|83287828|sp|Q9LLY4.1|LPAT1_BRANA	365	1e-100	RecName: Full=1-acyl-sn-glycerol-3-phosphate acyltransferase 1, chloroplastic; Flags: Precursor >gi|8163563|gb|AAF73736.1|AF111161_1 lysophosphatidic acid acyltransferase [Brassica napus]	sp|Q9LLY4|LPAT1_BRANA	365	4e-100	1-acyl-sn-glycerol-3-phosphate acyltransferase 1, chloroplastic OS=Brassica napus GN=LPAT1 PE=2 SV=1
	Unigene58457_All	356	6.46	1.6708	1.951	gi|3914376|sp|Q42870.1|PLSC_LIMDO	150	6e-36	RecName: Full=1-acyl-sn-glycerol-3-phosphate acyltransferase; Short=1-AGP acyltransferase; Short=1-AGPAT; AltName: Full=Lysophosphatidic acid acyltransferase; Short=LPAAT >gi|1197334|emb|CAA58239.1| 1-acylglycerol-3-phosphate O-acyltransferase [Limnanthes	sp|Q42870|PLSC_LIMDO	150	3e-36	1-acyl-sn-glycerol-3-phosphate acyltransferase OS=Limnanthes douglasii GN=PLSC PE=2 SV=1
			75.8206	94.8993	-0.323808
PP, phosphatidic acid phosphatase	Unigene32014_All	918	12.0357	17.6385	-0.551408	gi|15231046|ref|NP_191408.1|	327	1e-88	phosphatidic acid phosphatase family protein / PAP2 family protein [Arabidopsis thaliana] >gi|78126073|dbj|BAE46997.1| sphingosine-1-phosphate phosphatase [Arabidopsis thaliana]	sp|Q9P6N5|DS1PP_SCHPO	96.7	2e-19	Dihydrosphingosine 1-phosphate phosphatase C823.11 OS=Schizosaccharomyces pombe GN=SPAC823.11 PE=2 SV=1
	Unigene6812_All	621	21.8978	19.7952	0.145635	gi|15235691|ref|NP_193986.1|	161	6e-39	phosphatidic acid phosphatase-related / PAP2-related [Arabidopsis thaliana]	sp|Q5TZ07|PPAC2_DANRE	56.2	2e-07	Presqualene diphosphate phosphatase OS=Danio rerio GN=ppapdc2 PE=2 SV=1
	Unigene40701_All	528	6.8174	5.5075	0.307824	gi|15235691|ref|NP_193986.1|	79.3	1e-29	phosphatidic acid phosphatase-related / PAP2-related [Arabidopsis thaliana]	sp|Q8IY26|PPAC2_HUMAN	42	1e-06	Presqualene diphosphate phosphatase OS=Homo sapiens GN=PPAPDC2 PE=1 SV=3
	Unigene34253_All	235	54.6749	48.6537	0.168329	gi|15232394|ref|NP_190970.1|	148	2e-35	phosphatidic acid phosphatase-related / PAP2-related [Arabidopsis thaliana] >gi|22655034|gb|AAM98108.1| At3g54020/F5K20_320 [Arabidopsis thaliana]	--			--
	Unigene51392_All	233	32.1853	46.2348	-0.522577	gi|15232394|ref|NP_190970.1|	137	5e-32	phosphatidic acid phosphatase-related / PAP2-related [Arabidopsis thaliana] >gi|22655034|gb|AAM98108.1| At3g54020/F5K20_320 [Arabidopsis thaliana]	--			--
	Unigene34254_All	1060	16.1303	20.2012	-0.324668	gi|15232394|ref|NP_190970.1|	295	1e-108	phosphatidic acid phosphatase-related / PAP2-related [Arabidopsis thaliana] >gi|22655034|gb|AAM98108.1| At3g54020/F5K20_320 [Arabidopsis thaliana]	sp|Q7TSX5|SMS1_RAT	46.2	5e-06	Phosphatidylcholine:ceramide cholinephosphotransferase 1 OS=Rattus norvegicus GN=Sgms1 PE=2 SV=2
	Unigene44644_All	475	11.5777	22.6794	-0.970034	gi|15232394|ref|NP_190970.1|	137	6e-32	phosphatidic acid phosphatase-related / PAP2-related [Arabidopsis thaliana] >gi|22655034|gb|AAM98108.1| At3g54020/F5K20_320 [Arabidopsis thaliana]	--			--
	Unigene40019_All	738	7.8582	10.7464	-0.451583	gi|15232394|ref|NP_190970.1|	405	1e-112	phosphatidic acid phosphatase-related / PAP2-related [Arabidopsis thaliana] >gi|22655034|gb|AAM98108.1| At3g54020/F5K20_320 [Arabidopsis thaliana]	sp|Q7TSX5|SMS1_RAT	54.7	6e-07	Phosphatidylcholine:ceramide cholinephosphotransferase 1 OS=Rattus norvegicus GN=Sgms1 PE=2 SV=2
	Unigene15187_All	1221	19.572	13.8568	0.498197	gi|30698229|ref|NP_201446.2|	234	2e-60	phosphatidic acid phosphatase-related / PAP2-related [Arabidopsis thaliana] >gi|34146858|gb|AAQ62437.1| At5g66450 [Arabidopsis thaliana]	sp|B2KI79|DOPP1_RHIFE	56.6	4e-07	Dolichyldiphosphatase 1 OS=Rhinolophus ferrumequinum GN=DOLPP1 PE=3 SV=1
	Unigene32086_All	1109	41.5194	27.9498	0.570948	gi|15242619|ref|NP_195928.1|	346	3e-94	phosphatidic acid phosphatase-related / PAP2-related [Arabidopsis thaliana] >gi|38564298|gb|AAR23728.1| At5g03080 [Arabidopsis thaliana] >gi|46402486|gb|AAS92345.1| At5g03080 [Arabidopsis thaliana]	sp|Q86IX2|DOPP1_DICDI	152	5e-36	Dolichyldiphosphatase 1 OS=Dictyostelium discoideum GN=dolpp1 PE=3 SV=1
	Unigene62501_All	225	2.4442	0	/	gi|15242619|ref|NP_195928.1|	81.3	3e-15	phosphatidic acid phosphatase-related / PAP2-related [Arabidopsis thaliana] >gi|38564298|gb|AAR23728.1| At5g03080 [Arabidopsis thaliana] >gi|46402486|gb|AAS92345.1| At5g03080 [Arabidopsis thaliana]	--			--
	Unigene1579_All	595	53.2715	54.4273	-0.0309666	gi|145332885|ref|NP_001078308.1|	187	6e-47	phosphatidic acid phosphatase family protein / PAP2 family protein [Arabidopsis thaliana]	--			--
	Unigene40520_All	1199	9.3818	6.2287	0.590934	gi|9621903|gb|AAF89579.1|AF165891_1	500	1e-140	phosphatidic acid phosphatase alpha [Vigna unguiculata] >gi|124518456|gb|ABN13873.1| phosphatidic acid phosphatase alpha [Vigna unguiculata]	sp|Q9XI60|LPP2_ARATH	419	2e-116	Lipid phosphate phosphatase 2 OS=Arabidopsis thaliana GN=LPP2 PE=2 SV=1
			289.366	293.919	-0.0225237
GPAT	Unigene36593_All	1467	16.3922	6.2621	1.38829	gi|22327489|ref|NP_198928.2|	545	1e-154	esterase/lipase/thioesterase family protein [Arabidopsis thaliana]	sp|Q9LW26|Y3684_ARATH	507	1e-142	Acyltransferase-like protein At3g26840, chloroplastic OS=Arabidopsis thaliana GN=At3g26840 PE=1 SV=1
	Unigene56954_All	254	3.1493	2.8622	0.137907	gi|238837065|gb|ACR61638.1|	58.5	2e-08	plastid glycerol-3-phosphate acyltransferase [Jatropha curcas]	sp|P10349|PLSB_CUCMO	57	3e-08	Glycerol-3-phosphate acyltransferase, chloroplastic OS=Cucurbita moschata PE=1 SV=1
	Unigene50078_All	1057	3.4055	13.068	-1.9401	gi|255555915|ref|XP_002518993.1|	497	1e-139	plastidial glycerol-phosphate acyltransferase [Ricinus communis] >gi|223541980|gb|EEF43526.1| plastidial glycerol-phosphate acyltransferase [Ricinus communis]	sp|Q39639|PLSB_CUCSA	476	1e-133	Glycerol-3-phosphate acyltransferase, chloroplastic OS=Cucumis sativus PE=2 SV=1
	Unigene49887_All	498	9.2359	5.3085	0.798948	gi|255555915|ref|XP_002518993.1|	101	3e-21	plastidial glycerol-phosphate acyltransferase [Ricinus communis] >gi|223541980|gb|EEF43526.1| plastidial glycerol-phosphate acyltransferase [Ricinus communis]	sp|Q43869|PLSB_SPIOL	90.9	4e-18	Glycerol-3-phosphate acyltransferase, chloroplastic OS=Spinacia oleracea GN=GAT PE=1 SV=1
	Unigene15029_All	715	9.2298	4.6217	0.997876	gi|156181633|gb|ABU55009.1|	313	1e-84	glycerol-3-phosphate acyltransferase [Hippophae rhamnoides]	sp|Q43307|PLSB_ARATH	298	2e-80	Glycerol-3-phosphate acyltransferase, chloroplastic OS=Arabidopsis thaliana GN=ATS1 PE=1 SV=2
	Unigene33246_All	438	5.3647	2.8669	0.904006	gi|226498588|ref|NP_001152109.1|	254	3e-67	glycerol-3-phosphate acyltransferase [Zea mays] >gi|195652689|gb|ACG45812.1| glycerol-3-phosphate acyltransferase [Zea mays]	sp|Q39639|PLSB_CUCSA	249	3e-66	Glycerol-3-phosphate acyltransferase, chloroplastic OS=Cucumis sativus PE=2 SV=1
			46.7774	34.9894	0.418894
LPAAT	Unigene17811_All	1603	18.9312	20.697	-0.128656	gi|83287828|sp|Q9LLY4.1|LPAT1_BRANA	365	1e-100	RecName: Full=1-acyl-sn-glycerol-3-phosphate acyltransferase 1, chloroplastic; Flags: Precursor >gi|8163563|gb|AAF73736.1|AF111161_1 lysophosphatidic acid acyltransferase [Brassica napus]	sp|Q9LLY4|LPAT1_BRANA	365	4e-100	1-acyl-sn-glycerol-3-phosphate acyltransferase 1, chloroplastic OS=Brassica napus GN=LPAT1 PE=2 SV=1
			18.9312	20.697	-0.128656
CDP-DAGS	Unigene24653_All	339	42.0308	24.3696	0.786364	gi|297837175|ref|XP_002886469.1|	102	CDP-diacylglycerol synthase 1 [Arabidopsis lyrata subsp. lyrata] >gi|297332310|gb|EFH62728.1| CDP-diacylglycerol synthase 1 [Arabidopsis lyrata subsp. lyrata]	sp|O04928|CDS1_ARATH	102	7e-22	Phosphatidate cytidylyltransferase OS=Arabidopsis thaliana GN=CDS1 PE=2 SV=1	SPBC13A2.03
	Unigene17431_All	416	10.0951	15.5693	-0.625049	gi|297837175|ref|XP_002886469.1|	59.3	CDP-diacylglycerol synthase 1 [Arabidopsis lyrata subsp. lyrata] >gi|297332310|gb|EFH62728.1| CDP-diacylglycerol synthase 1 [Arabidopsis lyrata subsp. lyrata]	sp|O04928|CDS1_ARATH	59.3	7e-09	Phosphatidate cytidylyltransferase OS=Arabidopsis thaliana GN=CDS1 PE=2 SV=1	--
	Unigene4539_All	301	13.2876	8.3436	0.671339	gi|4455156|emb|CAA16784.1|	204	CDP-diacylglycerol synthetase-like protein [Arabidopsis thaliana] >gi|7269080|emb|CAB79189.1| CDP-diacylglycerol synthetase-like protein [Arabidopsis thaliana] >gi|21536804|gb|AAM61136.1| CDP-diacylglycerol synthetase-like protein [Arabidopsis thaliana]	sp|O04928|CDS1_ARATH	196	4e-50	Phosphatidate cytidylyltransferase OS=Arabidopsis thaliana GN=CDS1 PE=2 SV=1	YBR029c
	Unigene21198_All	1013	11.8447	14.0271	-0.243975	gi|4455156|emb|CAA16784.1|	435	CDP-diacylglycerol synthetase-like protein [Arabidopsis thaliana] >gi|7269080|emb|CAB79189.1| CDP-diacylglycerol synthetase-like protein [Arabidopsis thaliana] >gi|21536804|gb|AAM61136.1| CDP-diacylglycerol synthetase-like protein [Arabidopsis thaliana]	sp|O04940|CDS1_SOLTU	428	3e-119	Phosphatidate cytidylyltransferase OS=Solanum tuberosum GN=CDS1 PE=2 SV=1	SPBC13A2.03
			77.2582	62.3096	0.310234
FAD8	Unigene55324_All	257	6.4195	0.7715	3.05672	gi|239809235|gb|ACS26172.1|	169	9e-42	chloroplast fatty acid desaturase 8 [Brassica napus]	sp|P48622|FAD3D_ARATH	169	Temperature-sensitive omega-3 fatty acid desaturase, chloroplastic OS=Arabidopsis thaliana GN=FAD8 PE=2 SV=1	sll1441
	Unigene63881_All	242	0.4132	0		gi|213053824|gb|ACJ39217.1|	68.2	3e-11	fatty acid desaturase 8 [Glycine max]	sp|P48619|FAD3C_RICCO	66.6	Omega-3 fatty acid desaturase, chloroplastic OS=Ricinus communis GN=FAD7A-1 PE=2 SV=1	sll1441
			6.8327	0.7715	3.14672
FAD7	Unigene59254_All	658	6.0024	4.5199	0.409249	gi|110725975|gb|ABG88131.1|	117	7e-37	chloroplast omega-3 fatty acid desaturase [Olea europaea]	sp|P48619|FAD3C_RICCO	115	Omega-3 fatty acid desaturase, chloroplastic OS=Ricinus communis GN=FAD7A-1 PE=2 SV=1	all1597
	Unigene39656_All	1217	4.4367	3.6385	0.286143	gi|110725975|gb|ABG88131.1|	117	2e-36	chloroplast omega-3 fatty acid desaturase [Olea europaea]	sp|P48619|FAD3C_RICCO	115	Omega-3 fatty acid desaturase, chloroplastic OS=Ricinus communis GN=FAD7A-1 PE=2 SV=1	all1597
	Unigene33602_All	283	4.7698	3.503	0.445338	gi|1694625|dbj|BAA11475.1|	137	5e-32	omega-3 fatty acid desaturase [Nicotiana tabacum] >gi|21668486|dbj|BAC01274.1| plastid omega-3 fatty acid desaturase [Nicotiana tabacum]	sp|P48620|FAD3C_SESIN	134	Omega-3 fatty acid desaturase, chloroplastic OS=Sesamum indicum GN=FAD7 PE=2 SV=1	all1597
			15.2089	11.6614	0.383175
UDP-sulfoquinovose synthase, SQD	Unigene43014_All	935	28.7669	49.7621	-0.790638	gi|38258438|sp|Q84KI6.1|SQD1_SPIOL	498	1e-140	RecName: Full=UDP-sulfoquinovose synthase, chloroplastic; AltName: Full=SoSQD1; AltName: Full=Sulfite:UDP-glucose sulfotransferase; AltName: Full=Sulfolipid biosynthesis protein; Flags: Precursor >gi|28398021|gb|AAO39667.1| UDP-sulfoquinovose synthase SQD	sp|Q84KI6|SQD1_SPIOL	498	3e-140	UDP-sulfoquinovose synthase, chloroplastic OS=Spinacia oleracea GN=SQD1 PE=1 SV=1
	Unigene7927_All	427	24.0021	36.3729	-0.599703	gi|38258438|sp|Q84KI6.1|SQD1_SPIOL	67	6e-11	RecName: Full=UDP-sulfoquinovose synthase, chloroplastic; AltName: Full=SoSQD1; AltName: Full=Sulfite:UDP-glucose sulfotransferase; AltName: Full=Sulfolipid biosynthesis protein; Flags: Precursor >gi|28398021|gb|AAO39667.1| UDP-sulfoquinovose synthase SQD	sp|Q84KI6|SQD1_SPIOL	67	3e-11	UDP-sulfoquinovose synthase, chloroplastic OS=Spinacia oleracea GN=SQD1 PE=1 SV=1
			52.769	86.135	-0.706909
UGP	Unigene46633_All	1575	7.1738	9.9031	-0.465143	gi|18410414|ref|NP_567031.1|	681	0	UGP3 (UDP-GLUCOSE PYROPHOSPHORYLASE 3) [Arabidopsis thaliana]	--			--
	Unigene83541_All	605	1.4048	5.7897	-2.04312	gi|18410414|ref|NP_567031.1|	161	4e-39	UGP3 (UDP-GLUCOSE PYROPHOSPHORYLASE 3) [Arabidopsis thaliana]	--			--
	Unigene51647_All	271	38.1877	34.3865	0.151266	gi|224482653|gb|ACN50183.1|	121	2e-27	UDP-glucose pyrophosphorylase [Annona cherimola]	sp|Q9M9P3|UGPA2_ARATH	117	2e-26	Probable UTP--glucose-1-phosphate uridylyltransferase 2 OS=Arabidopsis thaliana GN=At3g03250 PE=1 SV=1
			46.7663	50.0793	-0.0987451
Phospholipase C	Unigene25889_All	1626	11.2534	9.3079	0.273833	gi|186478224|ref|NP_172203.2|	792	0	hydrolase, acting on ester bonds [Arabidopsis thaliana] >gi|21703147|gb|AAM74513.1| At1g07230/F10K1_4 [Arabidopsis thaliana] >gi|24417127|dbj|BAC22506.1| phosphatidylglycerol specific phospholipase C [Arabidopsis thaliana] >gi|58652062|gb|AAW80856.1| At1g	sp|P0A5R8|PHLD_MYCTU	94.7	2e-18	Phospholipase C 4 OS=Mycobacterium tuberculosis GN=plcD PE=3 SV=1
	Unigene37819_All	691	50.5733	76.5155	-0.597376	gi|15225806|ref|NP_180255.1|	388	1e-107	phosphoesterase family protein [Arabidopsis thaliana] >gi|24417129|dbj|BAC22507.1| phosphatidylglycerol specific phospholipase C [Arabidopsis thaliana]	sp|P95245|PHLC_MYCTU	87	1e-16	Phospholipase C 3 OS=Mycobacterium tuberculosis GN=plcC PE=3 SV=2
	Unigene11461_All	438	132.292	143.196	-0.114267	gi|30693062|ref|NP_190430.2|	187	3e-47	phosphoesterase family protein [Arabidopsis thaliana] >gi|24417137|dbj|BAC22511.1| phosphatidylglycerol specific phospholipase C [Arabidopsis thaliana]	--			--
	Unigene37065_All	319	110.019	100.896	0.124882	gi|30693062|ref|NP_190430.2|	202	1e-51	phosphoesterase family protein [Arabidopsis thaliana] >gi|24417137|dbj|BAC22511.1| phosphatidylglycerol specific phospholipase C [Arabidopsis thaliana]	--			--
	Unigene31827_All	643	97.2678	129.508	-0.413009	gi|30693062|ref|NP_190430.2|	299	2e-80	phosphoesterase family protein [Arabidopsis thaliana] >gi|24417137|dbj|BAC22511.1| phosphatidylglycerol specific phospholipase C [Arabidopsis thaliana]	sp|P0A5R8|PHLD_MYCTU	55.5	3e-07	Phospholipase C 4 OS=Mycobacterium tuberculosis GN=plcD PE=3 SV=1
	Unigene9864_All	1731	7.7403	1.9854	1.96296	gi|30693062|ref|NP_190430.2|	803	0	phosphoesterase family protein [Arabidopsis thaliana] >gi|24417137|dbj|BAC22511.1| phosphatidylglycerol specific phospholipase C [Arabidopsis thaliana]	sp|P95245|PHLC_MYCTU	92	1e-17	Phospholipase C 3 OS=Mycobacterium tuberculosis GN=plcC PE=3 SV=2
	Unigene82674_All	391	2.0458	0.5071	2.01232	gi|30693062|ref|NP_190430.2|	251	2e-66	phosphoesterase family protein [Arabidopsis thaliana] >gi|24417137|dbj|BAC22511.1| phosphatidylglycerol specific phospholipase C [Arabidopsis thaliana]	sp|Q9RGS8|PHLN_BURPS	60.1	4e-09	Non-hemolytic phospholipase C OS=Burkholderia pseudomallei GN=plcN PE=1 SV=2
			411.191	461.916	-0.167821
sphingolipid biosynthesis
serine C-palmitoyltransferase	Unigene43876_All	487	16.22	18.5921	-0.196916	gi|157488004|gb|ABV57768.1|	188	3e-47	serine C-palmitoyltransferase [Gossypium hirsutum]	sp|Q3MHG1|SPTC1_BOVIN	69.7	8e-12	Serine palmitoyltransferase 1 OS=Bos taurus GN=SPTLC1 PE=2 SV=1
	Unigene43875_All	238	3.9912	8.6084	-1.10892	gi|157488004|gb|ABV57768.1|	102	1e-35	serine C-palmitoyltransferase [Gossypium hirsutum]	sp|O35704|SPTC1_MOUSE	74.3	2e-16	Serine palmitoyltransferase 1 OS=Mus musculus GN=Sptlc1 PE=2 SV=1
	Unigene953_All	550	112.624	90.1231	0.321547	gi|297798256|ref|XP_002867012.1|	281	4e-75	ATLCB1 [Arabidopsis lyrata subsp. lyrata] >gi|297312848|gb|EFH43271.1| ATLCB1 [Arabidopsis lyrata subsp. lyrata]	sp|O15269|SPTC1_HUMAN	155	2e-37	Serine palmitoyltransferase 1 OS=Homo sapiens GN=SPTLC1 PE=1 SV=1
	Unigene21071_All	1642	32.3655	33.7696	-0.0612683	gi|195547035|dbj|BAG68298.1|	892	0	serine palmitoyltransferase [Nicotiana benthamiana]	sp|O15270|SPTC2_HUMAN	501	8e-141	Serine palmitoyltransferase 2 OS=Homo sapiens GN=SPTLC2 PE=1 SV=1
			165.201	151.093	0.128782
D8-sphingolipid desaturase	Unigene4357_All	1207	91.9949	50.1016	0.876697	gi|144583293|gb|ABP01349.1|	733	0	D8-sphingolipid desaturase [Jatropha curcas]	sp|A4UVI1|FADS1_PAPAN	181	7e-45	Fatty acid desaturase 1 OS=Papio anubis GN=FADS1 PE=2 SV=1
	Unigene19737_All	1593	67.7892	20.4535	1.72871	gi|289065767|gb|ADC80921.1|	776	0	delta-8 sphingolipid desaturase [Vernicia fordii]	sp|A4IFP3|FADS3_BOVIN	166	6e-40	Fatty acid desaturase 3 OS=Bos taurus GN=FADS3 PE=2 SV=1
	Unigene52408_All	209	20.8111	19.9219	0.062998	gi|129593742|gb|ABO31111.1|	52.4	2e-06	sphingolipid delta-8 desaturase [Nicotiana tabacum]	--	--	--	--
	Unigene12931_All	1678	12.3646	20.9141	-0.75826	gi|289065767|gb|ADC80921.1|	802	0	delta-8 sphingolipid desaturase [Vernicia fordii]	sp|A4IFP3|FADS3_BOVIN	179	4e-44	Fatty acid desaturase 3 OS=Bos taurus GN=FADS3 PE=2 SV=1
	Unigene19802_All	600	10.4989	24.0128	-1.19357	gi|297817478|ref|XP_002876622.1|	271	3e-72	delta-8 sphingolipid desaturase [Arabidopsis lyrata subsp. lyrata] >gi|297322460|gb|EFH52881.1| delta-8 sphingolipid desaturase [Arabidopsis lyrata subsp. lyrata]	sp|Q9DEX7|FADS2_DANRE	97.1	8e-20	Fatty acid desaturase 2 OS=Danio rerio GN=fads2 PE=2 SV=1
	Unigene12414_All	429	10.4884	4.3136	1.28183	gi|144583293|gb|ABP01349.1|	69.7	1e-11	D8-sphingolipid desaturase [Jatropha curcas]	--	--	--	--
	Unigene59874_All	202	1.485	0.6544	1.18222	gi|30350275|gb|AAP23033.1|	128	2e-29	sphingolipid delta-8 desaturase [Primula farinosa]	--	--	--	--
	Unigene79520_All	258	0.7751	2.5616	-1.72459	gi|281323253|gb|ADA60228.1|	164	2e-40	delta-8 sphingolipid desaturase [Ribes nigrum]	--	--	--	--
			216.207	142.934	0.59707
Sphingolipid delta(4)-desaturase	Unigene28176_All	1232	61.4787	20.385	1.59258	gi|124360608|gb|ABN08607.1|	575	1e-163	Fatty acid desaturase; Peptidase M, neutral zinc metallopeptidases, zinc-binding site [Medicago truncatula]	sp|O15121|DEGS1_HUMAN	359	3e-98	Sphingolipid delta(4)-desaturase DES1 OS=Homo sapiens GN=DEGS1 PE=1 SV=1
			61.4787	20.385	1.59258
			122.957	40.77	1.59258
sphingolipid fatty acid alpha hydroxylase	Unigene43224_All	544	21.8726	24.0549	-0.137206	gi|255564345|ref|XP_002523169.1|	170	1e-41	sphingolipid fatty acid alpha hydroxylase [Ricinus communis] >gi|223537576|gb|EEF39200.1| sphingolipid fatty acid alpha hydroxylase [Ricinus communis]	sp|O13846|SCS7_SCHPO	85.5	2e-16	Ceramide very long chain fatty acid hydroxylase-like protein C19G12.08 OS=Schizosaccharomyces pombe GN=SPAC19G12.08 PE=2 SV=1
	Unigene43225_All	640	20.3884	22.9251	-0.169179	gi|255564345|ref|XP_002523169.1|	308	4e-83	sphingolipid fatty acid alpha hydroxylase [Ricinus communis] >gi|223537576|gb|EEF39200.1| sphingolipid fatty acid alpha hydroxylase [Ricinus communis]	sp|Q4R4P4|FA2H_MACFA	134	6e-31	Fatty acid 2-hydroxylase OS=Macaca fascicularis GN=FA2H PE=2 SV=1
			42.261	46.98	-0.15272
Sphingosine-1-phosphate lyase	Unigene29759_All	1504	14.1607	20.8729	-0.559738	gi|15217780|ref|NP_174119.1|	773	0	DPL1; carboxy-lyase/ catalytic/ pyridoxal phosphate binding [Arabidopsis thaliana] >gi|38503366|sp|Q9C509.1|SGPL_ARATH RecName: Full=Sphingosine-1-phosphate lyase; Short=SP-lyase; Short=SPL; AltName: Full=Sphingosine-1-phosphate aldolase >gi|45825007|dbj|BAD13416.1| sphingosine-1-phosphate lyase [Arabidopsis thaliana]	sp|Q9C509|SGPL_ARATH	773	0	Sphingosine-1-phosphate lyase OS=Arabidopsis thaliana GN=At1g27980 PE=2 SV=1
	Unigene19112_All	422	9.0038	11.5893	-0.364188	gi|297845746|ref|XP_002890754.1|	95.1	2e-19	pyridoxal-dependent decarboxylase family protein [Arabidopsis lyrata subsp. lyrata] >gi|297336596|gb|EFH67013.1| pyridoxal-dependent decarboxylase family protein [Arabidopsis lyrata subsp. lyrata]	sp|Q9C509|SGPL_ARATH	95.1	1e-19	Sphingosine-1-phosphate lyase OS=Arabidopsis thaliana GN=At1g27980 PE=2 SV=1
			23.1645	32.4622	-0.486845
Sphingoid long-chain bases kinase 1	Unigene83619_All	675	2.3701	5.2872	-1.15756	gi|297812497|ref|XP_002874132.1|	181	5e-45	ATLCBK1 [Arabidopsis lyrata subsp. lyrata] >gi|297319969|gb|EFH50391.1| ATLCBK1 [Arabidopsis lyrata subsp. lyrata]	sp|Q9LRB0|LCBK1_ARATH	176	2e-43	Sphingoid long-chain bases kinase 1 OS=Arabidopsis thaliana GN=LCBK1 PE=1 SV=1
	Unigene33779_All	303	1.98	8.9429	-2.17524	gi|297812497|ref|XP_002874132.1|	78.2	2e-22	ATLCBK1 [Arabidopsis lyrata subsp. lyrata] >gi|297319969|gb|EFH50391.1| ATLCBK1 [Arabidopsis lyrata subsp. lyrata]	sp|Q9LRB0|LCBK1_ARATH	78.2	1e-21	Sphingoid long-chain bases kinase 1 OS=Arabidopsis thaliana GN=LCBK1 PE=1 SV=1
			4.3501	14.2301	-1.70983
WAX Synthase	Unigene38858_All	417	4.9155	3.8038	0.369897	gi|15240497|ref|NP_200346.1|	139	1e-32	membrane bound O-acyl transferase (MBOAT) family protein / wax synthase-related [Arabidopsis thaliana] >gi|75333943|sp|Q9FJ75.1|WAXS4_ARATH RecName: Full=Probable long-chain-alcohol O-fatty-acyltransferase 4; AltName: Full=Wax synthase 4 >gi|9758167|dbj|BAB08552.1| wax synthase-like protein [Arabidopsis thaliana] >gi|67633884|gb|AAY78866.1| membrane bound O-acyl transferase family protein [Arabid…	sp|Q9FJ75|WAXS4_ARATH	139	5e-33	Probable long-chain-alcohol O-fatty-acyltransferase 4 OS=Arabidopsis thaliana GN=AT4 PE=2 SV=1
			4.9155	3.8038	0.369897
Fatty acid 2 hydroxylase	Unigene83093_All	454	914.107	31.735	4.84822	gi|255564345|ref|XP_002523169.1|	146	9e-35	sphingolipid fatty acid alpha hydroxylase [Ricinus communis] >gi|223537576|gb|EEF39200.1| sphingolipid fatty acid alpha hydroxylase [Ricinus communis]	sp|Q5MPP0|FA2H_MOUSE	87.8	2e-17	Fatty acid 2-hydroxylase OS=Mus musculus GN=Fa2h PE=1 SV=1
			914.107	31.735	4.84822
cuticular wax biosynthesis
FAR, fatty acyl-CoA reductase	Unigene81227_All	302	0.9933	10.9421	-3.46152	gi|145339120|ref|NP_190042.2|	125	1e-28	FAR8 (FATTY ACID REDUCTASE 8); fatty acyl-CoA reductase (alcohol-forming)/ oxidoreductase, acting on the CH-CH group of donors [Arabidopsis thaliana] >gi|122180169|sp|Q1PEI6.1|FACR8_ARATH RecName: Full=Fatty acyl-CoA reductase 8 >gi|91806528|gb|ABE65991.1| acyl CoA reductase [Arabidopsis thaliana] >gi|167077492|gb|ABZ10955.1| fatty acyl CoA reductase [Arabidopsis thaliana]	sp|Q1PEI6|FACR8_ARATH	125	6e-29	Fatty acyl-CoA reductase 8 OS=Arabidopsis thaliana GN=FAR8 PE=2 SV=1
	Unigene71402_All	895	1.1172	13.2919	-3.57259	gi|145339118|ref|NP_190041.2|	330	1e-89	FAR5 (FATTY ACID REDUCTASE 5); binding / catalytic/ oxidoreductase, acting on the CH-CH group of donors [Arabidopsis thaliana] >gi|122223793|sp|Q0WRB0.1|FACR5_ARATH RecName: Full=Probable fatty acyl-CoA reductase 5 >gi|110736755|dbj|BAF00339.1| acyl CoA reductase -like protein [Arabidopsis thaliana]	sp|Q0WRB0|FACR5_ARATH	330	8e-90	Probable fatty acyl-CoA reductase 5 OS=Arabidopsis thaliana GN=FAR5 PE=2 SV=1
			2.1105	24.234	-3.52138
wax ester synthase	Unigene21243_All	626	10.1427	29.7723	-1.55353	gi|70779014|gb|AAZ08051.1|	268	3e-71	wax synthase [Petunia x hybrida]	sp|Q93ZR6|WSD1_ARATH	185	2e-46	O-acyltransferase WSD1 OS=Arabidopsis thaliana GN=WSD1 PE=2 SV=1
	Unigene45575_All	829	6.091	3.3484	0.863207	gi|70779014|gb|AAZ08051.1|	342	3e-93	wax synthase [Petunia x hybrida]	sp|Q93ZR6|WSD1_ARATH	233	9e-61	O-acyltransferase WSD1 OS=Arabidopsis thaliana GN=WSD1 PE=2 SV=1
	Unigene16253_All	510	3.333	1.5551	1.09981	gi|70779014|gb|AAZ08051.1|	167	5e-41	wax synthase [Petunia x hybrida]	sp|Q93ZR6|WSD1_ARATH	94	4e-19	O-acyltransferase WSD1 OS=Arabidopsis thaliana GN=WSD1 PE=2 SV=1
	Unigene69480_All	1020	2.6468	19.2439	-2.86208	gi|70779014|gb|AAZ08051.1|	317	2e-85	wax synthase [Petunia x hybrida]	sp|Q93ZR6|WSD1_ARATH	213	2e-54	O-acyltransferase WSD1 OS=Arabidopsis thaliana GN=WSD1 PE=2 SV=1
	Unigene63298_All	234	2.1365	1.1297	0.91931	gi|27728718|gb|AAO18666.1|	105	2e-22	wax synthase isoform 3 [Vitis vinifera]	sp|Q9SV07|ASAT1_ARATH	100	4e-21	Acyl-CoA--sterol O-acyltransferase 1 OS=Arabidopsis thaliana GN=ASAT1 PE=1 SV=1
	Unigene45715_All	486	5.2463	7.6153	-0.537601	gi|27728716|gb|AAO18665.1|	109	1e-23	wax synthase isoform 2 [Vitis vinifera]	sp|Q9FJ76|WAXS5_ARATH	104	2e-22	Probable long-chain-alcohol O-fatty-acyltransferase 5 OS=Arabidopsis thaliana GN=AT5 PE=2 SV=1
	Unigene60466_All	206	4.1258	1.6041	1.36291	gi|27728716|gb|AAO18665.1|	58.2	3e-08	wax synthase isoform 2 [Vitis vinifera]	--	--	--	--
	Unigene28782_All	565	17.1663	4.0941	2.06796	gi|27728714|gb|AAO18664.1|	176	1e-43	wax synthase isoform 1 [Vitis vinifera]	sp|Q9FJ72|WAXS1_ARATH	172	1e-42	Probable long-chain-alcohol O-fatty-acyltransferase 1 OS=Arabidopsis thaliana GN=AT1 PE=2 SV=1
	Unigene66807_All	305	8.0319	2.3836	1.7526	gi|27728714|gb|AAO18664.1|	155	1e-37	wax synthase isoform 1 [Vitis vinifera]	sp|Q9XGY6|WAXS1_SIMCH	144	1e-34	Long-chain-alcohol O-fatty-acyltransferase OS=Simmondsia chinensis PE=1 SV=1
	Unigene58632_All	371	6.4683	0.5344	3.59739	gi|27728714|gb|AAO18664.1|	82.8	5e-17	wax synthase isoform 1 [Vitis vinifera]	sp|Q9XGY6|WAXS1_SIMCH	85.1	1e-16	Long-chain-alcohol O-fatty-acyltransferase OS=Simmondsia chinensis PE=1 SV=1
			65.3886	71.2809	-0.124476
wax synthase	Unigene38858_All	417	4.9155	3.8038	0.369897	gi|15240497|ref|NP_200346.1|	139	1e-32	membrane bound O-acyl transferase (MBOAT) family protein / wax synthase-related [Arabidopsis thaliana] >gi|75333943|sp|Q9FJ75.1|WAXS4_ARATH RecName: Full=Probable long-chain-alcohol O-fatty-acyltransferase 4; AltName: Full=Wax synthase 4 >gi|9758167|dbj|BAB08552.1| wax synthase-like protein [Arabidopsis thaliana] >gi|67633884|gb|AAY78866.1| membrane bound O-acyl transferase family protein [Arabid…	sp|Q9FJ75|WAXS4_ARATH	139	5e-33	Probable long-chain-alcohol O-fatty-acyltransferase 4 OS=Arabidopsis thaliana GN=AT4 PE=2 SV=1
	Unigene7388_All	294	5.6116	7.4183	-0.402676	gi|15240499|ref|NP_200348.1|	102	2e-21	long-chain-alcohol O-fatty-acyltransferase family protein / wax synthase family protein [Arabidopsis thaliana] >gi|75170973|sp|Q9FJ73.1|WAXS2_ARATH RecName: Full=Probable long-chain-alcohol O-fatty-acyltransferase 2; AltName: Full=Wax synthase 2 >gi|9758169|dbj|BAB08554.1| wax synthase-like protein [Arabidopsis thaliana]	sp|Q9FJ73|WAXS2_ARATH	102	1e-21	Probable long-chain-alcohol O-fatty-acyltransferase 2 OS=Arabidopsis thaliana GN=AT2 PE=3 SV=1
			10.5271	11.2221	-0.0922346
CER1 (ECERIFERUM 1), fatty aldehyde decarbonylase	Unigene18274_All	1663	21.6453	54.2075	-1.32444	gi|30678265|ref|NP_171723.2|	769	0	CER1 (ECERIFERUM 1); octadecanal decarbonylase [Arabidopsis thaliana]	sp|Q8H1Z0|WAX2_ARATH	346	3e-94	Protein WAX2 OS=Arabidopsis thaliana GN=WAX2 PE=1 SV=1
	Unigene3655_All	694	8.0683	9.1422	-0.180277	gi|30678265|ref|NP_171723.2|	261	2e-72	CER1 (ECERIFERUM 1); octadecanal decarbonylase [Arabidopsis thaliana]	sp|Q8H1Z0|WAX2_ARATH	92.4	3e-19	Protein WAX2 OS=Arabidopsis thaliana GN=WAX2 PE=1 SV=1
			29.7136	63.3497	-1.09221
CUTIN Biosynthesis
CYP86A4, fatty acid ω-hydroxylase	Unigene6487_All	699	3.6477	22.881	-2.64909	gi|224130296|ref|XP_002320802.1|	323	1e-87	cytochrome P450 [Populus trichocarpa] >gi|222861575|gb|EEE99117.1| cytochrome P450 [Populus trichocarpa]	sp|O23066|C86A2_ARATH	300	8e-81	Cytochrome P450 86A2 OS=Arabidopsis thaliana GN=CYP86A2 PE=2 SV=1
	Unigene29928_All	231	1.515	6.5804	-2.11886	gi|297828321|ref|XP_002882043.1|	159	7e-39	CYP86A8 [Arabidopsis lyrata subsp. lyrata] >gi|297327882|gb|EFH58302.1| CYP86A8 [Arabidopsis lyrata subsp. lyrata]	sp|O23066|C86A2_ARATH	157	2e-38	Cytochrome P450 86A2 OS=Arabidopsis thaliana GN=CYP86A2 PE=2 SV=1
CYP86A2	Unigene59400_All	698	7.6639	1.3256	2.53143	gi|297797936|ref|XP_002866852.1|	116	6e-51	CYP96A9 [Arabidopsis lyrata subsp. lyrata] >gi|297312688|gb|EFH43111.1| CYP96A9 [Arabidopsis lyrata subsp. lyrata]	sp|O23066|C86A2_ARATH	78.2	6e-36	Cytochrome P450 86A2 OS=Arabidopsis thaliana GN=CYP86A2 PE=2 SV=1
	Unigene29928_All	231	1.515	6.5804	-2.11886	gi|297828321|ref|XP_002882043.1|	159	7e-39	CYP86A8 [Arabidopsis lyrata subsp. lyrata] >gi|297327882|gb|EFH58302.1| CYP86A8 [Arabidopsis lyrata subsp. lyrata]	sp|O23066|C86A2_ARATH	157	2e-38	Cytochrome P450 86A2 OS=Arabidopsis thaliana GN=CYP86A2 PE=2 SV=1
	Unigene44710_All	874	18.9911	55.655	-1.55119	gi|224130296|ref|XP_002320802.1|	375	1e-103	cytochrome P450 [Populus trichocarpa] >gi|222861575|gb|EEE99117.1| cytochrome P450 [Populus trichocarpa]	sp|O23066|C86A2_ARATH	367	8e-101	Cytochrome P450 86A2 OS=Arabidopsis thaliana GN=CYP86A2 PE=2 SV=1
	Unigene48161_All	432	12.6144	31.0563	-1.29981	gi|224130296|ref|XP_002320802.1|	247	3e-65	cytochrome P450 [Populus trichocarpa] >gi|222861575|gb|EEE99117.1| cytochrome P450 [Populus trichocarpa]	sp|O23066|C86A2_ARATH	227	2e-59	Cytochrome P450 86A2 OS=Arabidopsis thaliana GN=CYP86A2 PE=2 SV=1
	Unigene6487_All	699	3.6477	22.881	-2.64909	gi|224130296|ref|XP_002320802.1|	323	1e-87	cytochrome P450 [Populus trichocarpa] >gi|222861575|gb|EEE99117.1| cytochrome P450 [Populus trichocarpa]	sp|O23066|C86A2_ARATH	300	8e-81	Cytochrome P450 86A2 OS=Arabidopsis thaliana GN=CYP86A2 PE=2 SV=1
	Unigene81022_All	295	3.0505	3.1365	-0.0401098	gi|224130296|ref|XP_002320802.1|	154	4e-37	cytochrome P450 [Populus trichocarpa] >gi|222861575|gb|EEE99117.1| cytochrome P450 [Populus trichocarpa]	sp|O23066|C86A2_ARATH	139	5e-33	Cytochrome P450 86A2 OS=Arabidopsis thaliana GN=CYP86A2 PE=2 SV=1
	Unigene81365_All	308	1.1362	7.7248	-2.76528	gi|224130296|ref|XP_002320802.1|	182	8e-46	cytochrome P450 [Populus trichocarpa] >gi|222861575|gb|EEE99117.1| cytochrome P450 [Populus trichocarpa]	sp|O23066|C86A2_ARATH	169	5e-42	Cytochrome P450 86A2 OS=Arabidopsis thaliana GN=CYP86A2 PE=2 SV=1
	Unigene54912_All	254	1.9683	1.8214	0.111902	gi|302795845|ref|XP_002979685.1|	79	2e-14	medium chain fatty acid hydroxylase [Selaginella moellendorffii] >gi|300152445|gb|EFJ19087.1| medium chain fatty acid hydroxylase [Selaginella moellendorffii]	sp|O23066|C86A2_ARATH	66.6	4e-11	Cytochrome P450 86A2 OS=Arabidopsis thaliana GN=CYP86A2 PE=2 SV=1
	Unigene70706_All	359	0	3.3137	/	gi|57282621|emb|CAE54308.1|	122	2e-47	cytochrome P450-like protein [Gossypium hirsutum]	sp|Q9FMY1|C86B1_ARATH	40.4	4e-08	Cytochrome P450 86B1 OS=Arabidopsis thaliana GN=CYP86B1 PE=2 SV=1
	Unigene44561_All	961	2.5491	5.1579	-1.0168	gi|115451645|ref|NP_001049423.1|	110	7e-49	Os03g0223100 [Oryza sativa Japonica Group] >gi|108706919|gb|ABF94714.1| Cytochrome P450 family protein, expressed [Oryza sativa (japonica cultivar-group)] >gi|113547894|dbj|BAF11337.1| Os03g0223100 [Oryza sativa Japonica Group]	sp|O23066|C86A2_ARATH	81.6	2e-31	Cytochrome P450 86A2 OS=Arabidopsis thaliana GN=CYP86A2 PE=2 SV=1
	Unigene13618_All	387	3.7464	9.5635	-1.35203	gi|15222515|ref|NP_176558.1|	78.6	2e-14	CYP86A7; fatty acid (omega-1)-hydroxylase/ oxygen binding [Arabidopsis thaliana]	sp|O23066|C86A2_ARATH	72.8	6e-13	Cytochrome P450 86A2 OS=Arabidopsis thaliana GN=CYP86A2 PE=2 SV=1
			62.0453	177.678	-1.51787
CYP86A1	Unigene52527_All	215	13.7194	8.9145	0.621992	gi|167460238|gb|ABZ80831.1|	124	4e-28	CYP86A32 fatty acid omega-hydroxylase [Quercus suber]	sp|P48422|C86A1_ARATH	121	1e-27	Cytochrome P450 86A1 OS=Arabidopsis thaliana GN=CYP86A1 PE=1 SV=2
	Unigene51144_All	215	8.6037	5.8405	0.558865	gi|167460238|gb|ABZ80831.1|	126	9e-29	CYP86A32 fatty acid omega-hydroxylase [Quercus suber]	sp|P48422|C86A1_ARATH	124	2e-28	Cytochrome P450 86A1 OS=Arabidopsis thaliana GN=CYP86A1 PE=1 SV=2
			22.3231	14.755	0.597333
CYP86B1	Unigene69218_All	821	6.1504	0.805	2.93362	gi|224100749|ref|XP_002334340.1|	285	6e-76	cytochrome P450 [Populus trichocarpa] >gi|222871210|gb|EEF08341.1| cytochrome P450 [Populus trichocarpa]	sp|Q9FMY1|C86B1_ARATH	152	3e-36	Cytochrome P450 86B1 OS=Arabidopsis thaliana GN=CYP86B1 PE=2 SV=1
	Unigene79140_All	251	0.7967	0.7899	0.0123666	gi|224100749|ref|XP_002334340.1|	134	4e-31	cytochrome P450 [Populus trichocarpa] >gi|222871210|gb|EEF08341.1| cytochrome P450 [Populus trichocarpa]	sp|Q9FMY1|C86B1_ARATH	102	6e-22	Cytochrome P450 86B1 OS=Arabidopsis thaliana GN=CYP86B1 PE=2 SV=1
	Unigene65459_All	268	1.4924	2.4661	-0.724597	gi|224083948|ref|XP_002307182.1|	79.7	1e-14	cytochrome P450 [Populus trichocarpa] >gi|222856631|gb|EEE94178.1| cytochrome P450 [Populus trichocarpa]	sp|Q9FMY1|C86B1_ARATH	52	1e-06	Cytochrome P450 86B1 OS=Arabidopsis thaliana GN=CYP86B1 PE=2 SV=1
	Unigene38484_All	548	2.1895	3.1357	-0.518186	gi|224096333|ref|XP_002310605.1|	212	2e-54	cytochrome P450 [Populus trichocarpa] >gi|222853508|gb|EEE91055.1| cytochrome P450 [Populus trichocarpa]	sp|Q9FMY1|C86B1_ARATH	161	3e-39	Cytochrome P450 86B1 OS=Arabidopsis thaliana GN=CYP86B1 PE=2 SV=1
			10.629	7.1967	0.562598
aldehyde-lyase//mandelonitrile lyase	Unigene34561_All	2062	8.195	30.3849	-1.89054	gi|4903018|dbj|BAA77842.1|	834	0	ACE [Arabidopsis thaliana]	sp|Q9S746|HTH_ARATH	832	0	Protein HOTHEAD OS=Arabidopsis thaliana GN=HTH PE=1 SV=1
	Unigene34718_All	869	21.8043	13.3854	0.703952	gi|113205448|gb|ABI34400.1|	302	4e-81	Putative mandelonitrile lyase, related [Solanum demissum]	--	--	--	--
	Unigene52436_All	210	19.9978	15.7358	0.345791	gi|113205448|gb|ABI34400.1|	56.6	9e-08	Putative mandelonitrile lyase, related [Solanum demissum]	--	--	--	--
	Unigene54551_All	208	4.0861	1.5887	1.36288	gi|113205448|gb|ABI34400.1|	105	2e-22	Putative mandelonitrile lyase, related [Solanum demissum]	--	--	--	--
	Unigene37596_All	659	13.7314	12.3355	0.154663	gi|195614090|gb|ACG28875.1|	102	3e-21	mandelonitrile lyase [Zea mays]	--	--	--	--
			67.8146	73.4303	-0.11478
Mitochondrial Lipid Synthesis
SUGAR-DEPENDENT, glycerol-3-phosphate dehydrogenase	Unigene17433_All	1966	17.0632	25.4478	-0.576653	gi|15228273|ref|NP_187648.1|	1040	0	SDP6 (SUGAR-DEPENDENT 6); glycerol-3-phosphate dehydrogenase [Arabidopsis thaliana] >gi|75266244|sp|Q9SS48.1|SDP6_ARATH RecName: Full=Glycerol-3-phosphate dehydrogenase SDP6, mitochondrial; AltName: Full=Protein SUGAR-DEPENDENT 6; Flags: Precursor	sp|Q9SS48|SDP6_ARATH	1040	0	Glycerol-3-phosphate dehydrogenase SDP6, mitochondrial OS=Arabidopsis thaliana GN=SDP6 PE=1 SV=1
	Unigene68376_All	412	8.6156	0.9625	3.16209	gi|15228273|ref|NP_187648.1|	106	7e-23	SDP6 (SUGAR-DEPENDENT 6); glycerol-3-phosphate dehydrogenase [Arabidopsis thaliana] >gi|75266244|sp|Q9SS48.1|SDP6_ARATH RecName: Full=Glycerol-3-phosphate dehydrogenase SDP6, mitochondrial; AltName: Full=Protein SUGAR-DEPENDENT 6; Flags: Precursor	sp|Q9SS48|SDP6_ARATH	106	4e-23	Glycerol-3-phosphate dehydrogenase SDP6, mitochondrial OS=Arabidopsis thaliana GN=SDP6 PE=1 SV=1
	Unigene63873_All	242	4.3384	0.5462	2.98966	gi|15228273|ref|NP_187648.1|	138	2e-32	SDP6 (SUGAR-DEPENDENT 6); glycerol-3-phosphate dehydrogenase [Arabidopsis thaliana] >gi|75266244|sp|Q9SS48.1|SDP6_ARATH RecName: Full=Glycerol-3-phosphate dehydrogenase SDP6, mitochondrial; AltName: Full=Protein SUGAR-DEPENDENT 6; Flags: Precursor	sp|Q9SS48|SDP6_ARATH	138	9e-33	Glycerol-3-phosphate dehydrogenase SDP6, mitochondrial OS=Arabidopsis thaliana GN=SDP6 PE=1 SV=1
	Unigene61371_All	214	0.9345	0.9265	0.0124037	gi|15228273|ref|NP_187648.1|	122	1e-27	SDP6 (SUGAR-DEPENDENT 6); glycerol-3-phosphate dehydrogenase [Arabidopsis thaliana] >gi|75266244|sp|Q9SS48.1|SDP6_ARATH RecName: Full=Glycerol-3-phosphate dehydrogenase SDP6, mitochondrial; AltName: Full=Protein SUGAR-DEPENDENT 6; Flags: Precursor	sp|Q9SS48|SDP6_ARATH	122	7e-28	Glycerol-3-phosphate dehydrogenase SDP6, mitochondrial OS=Arabidopsis thaliana GN=SDP6 PE=1 SV=1
			30.9517	27.883	0.150633
3-oxoacyl-[acyl-carrier-protein] synthase	Unigene68328_All	406	1.4777	0.4884	1.59722	gi|62286891|sp|Q8L3X9.1|KASM_ARATH	112	4e-36	RecName: Full=3-oxoacyl-[acyl-carrier-protein] synthase, mitochondrial; AltName: Full=Beta-ketoacyl-ACP synthase; AltName: Full=mtKAS; Flags: Precursor >gi|20373025|dbj|BAB91181.1| 3-ketoacyl-acyl carrier protein synthase [Arabidopsis thaliana] >gi|20466243|gb|AAM20439.1| 3-oxoacyl carrier protein synthase [Arabidopsis thaliana] >gi|22136308|gb|AAM91232.1| 3-oxoacyl carrier protein synthase [Arab…	sp|Q8L3X9|KASM_ARATH	112	2e-36	3-oxoacyl-[acyl-carrier-protein] synthase, mitochondrial OS=Arabidopsis thaliana GN=KAS PE=1 SV=1
			1.4777	0.4884	1.59722
			2.9554	0.9768	1.59722
3-hydroxyisobutyryl-CoA	Unigene53184_All	288	27.254	26.8492	0.0215889	gi|22329062|ref|NP_194909.2|	115	2e-25	enoyl-CoA hydratase/isomerase family protein [Arabidopsis thaliana] >gi|75247660|sp|Q8RXN4.1|HIBC5_ARATH RecName: Full=3-hydroxyisobutyryl-CoA hydrolase-like protein 2, mitochondrial; Flags: Precursor	sp|Q8RXN4|HIBC5_ARATH	115	8e-26	3-hydroxyisobutyryl-CoA hydrolase-like protein 2, mitochondrial OS=Arabidopsis thaliana GN=At4g31810 PE=2 SV=1
			27.254	26.8492	0.0215889
			54.508	53.6984	0.0215889
ATDCI1 (DELTA(3,5),DELTA(2,4)-DIENOYL-COA ISOMERASE 1)	Unigene2124_All	1073	11.1824	12.442	-0.153989	gi|15239823|ref|NP_199142.1|	313	2e-84	ATDCI1 (DELTA(3,5),DELTA(2,4)-DIENOYL-COA ISOMERASE 1); delta3,5-delta2,4-dienoyl-CoA isomerase/ enoyl-CoA hydratase [Arabidopsis thaliana] >gi|10177390|dbj|BAB10591.1| enoyl CoA hydratase-like protein [Arabidopsis thaliana] >gi|18252833|gb|AAL62343.1| enoyl CoA hydratase-like protein [Arabidopsis thaliana] >gi|25084271|gb|AAN72209.1| enoyl CoA hydratase-like protein [Arabidopsis thaliana]	sp|O35459|ECH1_MOUSE	143	2e-33	Delta(3,5)-Delta(2,4)-dienoyl-CoA isomerase, mitochondrial OS=Mus musculus GN=Ech1 PE=2 SV=1
			11.1824	12.442	-0.153989
OTHERS
GPAT1,mitochondrion, pollen sperm cell differentiation	Unigene17709_All	1838	13.1106	11.902	0.13953	gi|255586944|ref|XP_002534072.1|	525	0	ER glycerol-phosphate acyltransferase [Ricinus communis] >gi|223525899|gb|EEF28316.1| ER glycerol-phosphate acyltransferase [Ricinus communis]	sp|Q9SHJ5|GPAT1_ARATH	455	0	Glycerol-3-phosphate acyltransferase 1 OS=Arabidopsis thaliana GN=GPAT1 PE=1 SV=1
			13.1106	11.902	0.13953
Acyl-coenzyme A thioesterase 9	Unigene3893_All	1004	29.6282	29.0297	0.0294413	gi|145334781|ref|NP_001078736.1|	535	1e-151	thioesterase family protein [Arabidopsis thaliana]	sp|Q9R0X4|ACOT9_MOUSE	147	9e-35	Acyl-coenzyme A thioesterase 9, mitochondrial OS=Mus musculus GN=Acot9 PE=1 SV=1
	Unigene41435_All	442	4.8637	15.1021	-1.63462	gi|145334781|ref|NP_001078736.1|	214	3e-55	thioesterase family protein [Arabidopsis thaliana]	sp|Q9Y305|ACOT9_HUMAN	69.3	8e-12	Acyl-coenzyme A thioesterase 9, mitochondrial OS=Homo sapiens GN=ACOT9 PE=1 SV=2
			34.4919	44.1318	-0.355561
ACP	Unigene41745_All	339	114.884	67.6499	0.764021	gi|297824487|ref|XP_002880126.1|	134	2e-31	mtACP-1 [Arabidopsis lyrata subsp. lyrata] >gi|297325965|gb|EFH56385.1| mtACP-1 [Arabidopsis lyrata subsp. lyrata]	sp|P53665|ACPM_ARATH	134	1e-31	Acyl carrier protein, mitochondrial OS=Arabidopsis thaliana GN=At2g44620 PE=2 SV=1
	Unigene18501_All	285	122.443	69.1049	0.825248	gi|15224918|ref|NP_181990.1|	78.6	2e-14	MTACP-1 (MITOCHONDRIAL ACYL CARRIER PROTEIN 1); acyl carrier/ cofactor binding / phosphopantetheine binding [Arabidopsis thaliana] >gi|1703091|sp|P53665.1|ACPM_ARATH RecName: Full=Acyl carrier protein, mitochondrial; AltName: Full=MtACP-1; Short=ACP; AltName: Full=NADH-ubiquinone oxidoreductase 9.6 kDa subunit; Flags: Precursor >gi|903689|gb|AAB96840.1| acyl carrier protein precursor [Arabidopsis…	sp|P53665|ACPM_ARATH	78.6	1e-14	Acyl carrier protein, mitochondrial OS=Arabidopsis thaliana GN=At2g44620 PE=2 SV=1
	Unigene28976_All	481	52.4891	27.4804	0.933615	gi|145208313|gb|ABP38063.1|	160	6e-39	acyl carrier protein [Jatropha curcas] >gi|257187683|gb|ACV49879.1| acyl carrier protein [Jatropha curcas]	sp|P53665|ACPM_ARATH	114	4e-25	Acyl carrier protein, mitochondrial OS=Arabidopsis thaliana GN=At2g44620 PE=2 SV=1
			289.816	164.235	0.819374
Fatty acid and lipid degradation
Alkaline/neutral ceramidase	Unigene71070_All	519	1.3486	4.839	-1.84325	gi|42571109|ref|NP_973628.1|	146	1e-34	ceramidase family protein [Arabidopsis thaliana]	sp|Q304B9|NCASE_ARATH	146	6e-35	Neutral ceramidase OS=Arabidopsis thaliana GN=At2g38010 PE=3 SV=1
	Unigene39905_All	546	214.262	67.9059	1.65777	gi|297849032|ref|XP_002892397.1|	275	2e-73	ceramidase family protein [Arabidopsis lyrata subsp. lyrata] >gi|297338239|gb|EFH68656.1| ceramidase family protein [Arabidopsis lyrata subsp. lyrata]	sp|Q304B9|NCASE_ARATH	263	4e-70	Neutral ceramidase OS=Arabidopsis thaliana GN=At2g38010 PE=3 SV=1
	Unigene1623_All	1990	70.0677	31.3514	1.16022	gi|8778548|gb|AAF79556.1|AC022464_14	995	0	F22G5.28 [Arabidopsis thaliana]	sp|Q304B9|NCASE_ARATH	903	0	Neutral ceramidase OS=Arabidopsis thaliana GN=At2g38010 PE=3 SV=1
	Unigene26073_All	1971	8.827	12.1383	-0.459571	gi|42569717|ref|NP_181337.2|	632	0	ceramidase family protein [Arabidopsis thaliana] >gi|110810580|sp|Q304B9.1|NCASE_ARATH RecName: Full=Neutral ceramidase; Short=N-CDase; Short=NCDase; AltName: Full=Acylsphingosine deacylase; AltName: Full=N-acylsphingosine amidohydrolase; Flags: Precursor	sp|Q304B9|NCASE_ARATH	632	0	Neutral ceramidase OS=Arabidopsis thaliana GN=At2g38010 PE=3 SV=1
	Unigene18795_All	1185	3.3752	9.6486	-1.51535	gi|8778548|gb|AAF79556.1|AC022464_14	242	1e-118	F22G5.28 [Arabidopsis thaliana]	sp|Q304B9|NCASE_ARATH	229	7e-109	Neutral ceramidase OS=Arabidopsis thaliana GN=At2g38010 PE=3 SV=1
	Unigene35160_All	1222	5.7686	8.1126	-0.491943	gi|297849032|ref|XP_002892397.1|	527	1e-148	ceramidase family protein [Arabidopsis lyrata subsp. lyrata] >gi|297338239|gb|EFH68656.1| ceramidase family protein [Arabidopsis lyrata subsp. lyrata]	sp|Q304B9|NCASE_ARATH	513	8e-145	Neutral ceramidase OS=Arabidopsis thaliana GN=At2g38010 PE=3 SV=1
	Unigene35161_All	1470	2.9589	6.6989	-1.17886	gi|161702907|gb|ABX76295.1|	382	1e-105	neutral ceramidase [Triticum aestivum]	sp|Q304B9|NCASE_ARATH	373	2e-102	Neutral ceramidase OS=Arabidopsis thaliana GN=At2g38010 PE=3 SV=1
	Unigene17864_All	1176	31.4166	40.8006	-0.377063	gi|18415901|ref|NP_567660.1|	466	1e-130	ATCES1; catalytic/ hydrolase, acting on carbon-nitrogen (but not peptide) bonds, in linear amides [Arabidopsis thaliana] >gi|14488266|dbj|BAB60897.1| Acyl-CoA independent ceramide synthase [Arabidopsis thaliana]	sp|Q9D099|ACER3_MOUSE	133	3e-30	Alkaline ceramidase 3 OS=Mus musculus GN=Acer3 PE=2 SV=1
	Unigene15072_All	1108	24.5461	25.1716	-0.0363031	gi|18415901|ref|NP_567660.1|	429	1e-119	ATCES1; catalytic/ hydrolase, acting on carbon-nitrogen (but not peptide) bonds, in linear amides [Arabidopsis thaliana] >gi|14488266|dbj|BAB60897.1| Acyl-CoA independent ceramide synthase [Arabidopsis thaliana]	sp|Q9D099|ACER3_MOUSE	119	3e-26	Alkaline ceramidase 3 OS=Mus musculus GN=Acer3 PE=2 SV=1
	Unigene29042_All	908	25.2726	23.7284	0.0909593	gi|297803888|ref|XP_002869828.1|	302	3e-81	ATCES1 [Arabidopsis lyrata subsp. lyrata] >gi|297315664|gb|EFH46087.1| ATCES1 [Arabidopsis lyrata subsp. lyrata]	sp|Q9D099|ACER3_MOUSE	56.2	3e-07	Alkaline ceramidase 3 OS=Mus musculus GN=Acer3 PE=2 SV=1
	Unigene53463_All	429	18.9956	20.7976	-0.130752	gi|18415901|ref|NP_567660.1|	141	2e-33	ATCES1; catalytic/ hydrolase, acting on carbon-nitrogen (but not peptide) bonds, in linear amides [Arabidopsis thaliana] >gi|14488266|dbj|BAB60897.1| Acyl-CoA independent ceramide synthase [Arabidopsis thaliana]	sp|Q9D099|ACER3_MOUSE	74.7	2e-13	Alkaline ceramidase 3 OS=Mus musculus GN=Acer3 PE=2 SV=1
	Unigene69002_All	595	14.1161	12.2184	0.208286	gi|18415901|ref|NP_567660.1|	251	3e-66	ATCES1; catalytic/ hydrolase, acting on carbon-nitrogen (but not peptide) bonds, in linear amides [Arabidopsis thaliana] >gi|14488266|dbj|BAB60897.1| Acyl-CoA independent ceramide synthase [Arabidopsis thaliana]	sp|Q9D099|ACER3_MOUSE	93.2	1e-18	Alkaline ceramidase 3 OS=Mus musculus GN=Acer3 PE=2 SV=1
	Unigene74214_All	644	3.3381	5.6444	-0.757793	gi|18415901|ref|NP_567660.1|	235	4e-61	ATCES1; catalytic/ hydrolase, acting on carbon-nitrogen (but not peptide) bonds, in linear amides [Arabidopsis thaliana] >gi|14488266|dbj|BAB60897.1| Acyl-CoA independent ceramide synthase [Arabidopsis thaliana]	sp|Q9D099|ACER3_MOUSE	71.2	5e-12	Alkaline ceramidase 3 OS=Mus musculus GN=Acer3 PE=2 SV=1
			424.293	269.056	0.657157
Sphingosine kinase/diacylglycerol kinase	Unigene10708_All	302	8.7739	4.158	1.07733	gi|1374772|dbj|BAA09856.1|	53.5	7e-07	diacylglycerol kinase [Arabidopsis thaliana]	sp|Q39017|DGK1_ARATH	53.5	4e-07	Diacylglycerol kinase 1 OS=Arabidopsis thaliana GN=DGK1 PE=1 SV=2
	Unigene8734_All	201	4.2284	3.2881	0.362858	gi|1374772|dbj|BAA09856.1|	56.6	9e-08	diacylglycerol kinase [Arabidopsis thaliana]	sp|Q39017|DGK1_ARATH	56.6	5e-08	Diacylglycerol kinase 1 OS=Arabidopsis thaliana GN=DGK1 PE=1 SV=2
	Unigene80420_All	278	0	1.4264	/	gi|10798894|gb|AAG23130.1|	168	2e-41	diacylglycerol kinase variant A [Solanum lycopersicum]	--	--	--	--
	Unigene60108_All	204	0.9803	0.6479	0.597452	gi|297824665|ref|XP_002880215.1|	88.6	2e-17	diacylglycerol kinase family protein [Arabidopsis lyrata subsp. lyrata] >gi|297326054|gb|EFH56474.1| diacylglycerol kinase family protein [Arabidopsis lyrata subsp. lyrata]	--	--	--	--
	Unigene29852_All	585	57.686	87.1036	-0.594511	gi|240256105|ref|NP_567845.4|	352	1e-96	ATDGK7 (Diacylglycerol kinase 7); diacylglycerol kinase [Arabidopsis thaliana]	sp|Q9R1C6|DGKE_MOUSE	77.8	4e-14	Diacylglycerol kinase epsilon OS=Mus musculus GN=Dgke PE=2 SV=1
	Unigene36364_All	1339	48.389	37.6601	0.361642	gi|195626942|gb|ACG35301.1|	342	1e-133	D-erythro-sphingosine kinase/ diacylglycerol kinase [Zea mays]	sp|O53526|DAGK_MYCTU	83.6	2e-17	Diacylglycerol kinase OS=Mycobacterium tuberculosis GN=dagK PE=1 SV=1
	Unigene19719_All	927	21.6805	33.9363	-0.646431	gi|18086345|gb|AAL57635.1|	343	1e-93	At2g18730/MSF3.11 [Arabidopsis thaliana] >gi|22655324|gb|AAM98254.1| At2g18730/MSF3.11 [Arabidopsis thaliana]	sp|Q09103|DGK2_DROME	99.4	3e-20	Eye-specific diacylglycerol kinase OS=Drosophila melanogaster GN=rdgA PE=2 SV=2
	Unigene26821_All	1933	15.9062	27.6943	-0.8	gi|222423216|dbj|BAH19585.1|	775	0	AT2G20900 [Arabidopsis thaliana] >gi|222424359|dbj|BAH20135.1| AT2G20900 [Arabidopsis thaliana]	sp|Q13574|DGKZ_HUMAN	166	7e-40	Diacylglycerol kinase zeta OS=Homo sapiens GN=DGKZ PE=1 SV=3
	Unigene17598_All	1712	16.7038	25.8262	-0.628659	gi|57281695|dbj|BAD86587.1|	642	0	sphingosine kinase [Lotus japonicus]	sp|Q9LRB0|LCBK1_ARATH	637	0	Sphingoid long-chain bases kinase 1 OS=Arabidopsis thaliana GN=LCBK1 PE=1 SV=1
	Unigene44993_All	1141	13.9336	23.7485	-0.769268	gi|240256031|ref|NP_193885.5|	485	1e-136	SPHK1 (SPHINGOSINE KINASE 1); D-erythro-sphingosine kinase/ diacylglycerol kinase/ sphinganine kinase [Arabidopsis thaliana]	sp|Q9NYA1|SPHK1_HUMAN	162	4e-39	Sphingosine kinase 1 OS=Homo sapiens GN=SPHK1 PE=1 SV=1
	Unigene26031_All	2185	17.275	19.3582	-0.164259	gi|42568457|ref|NP_568756.2|	697	0	ceramide kinase-related [Arabidopsis thaliana] >gi|34223322|gb|AAQ62904.1| ceramide kinase [Arabidopsis thaliana]	sp|Q8TCT0|CERK1_HUMAN	147	3e-34	Ceramide kinase OS=Homo sapiens GN=CERK PE=1 SV=1
	Unigene31380_All	440	14.8847	17.4238	-0.227229	gi|1374772|dbj|BAA09856.1|	158	2e-38	diacylglycerol kinase [Arabidopsis thaliana]	sp|Q39017|DGK1_ARATH	158	1e-38	Diacylglycerol kinase 1 OS=Arabidopsis thaliana GN=DGK1 PE=1 SV=2
	Unigene48968_All	959	20.2272	16.6087	0.284357	gi|15241456|ref|NP_196409.1|	477	1e-155	DGK1 (DIACYLGLYCEROL KINASE1); calcium ion binding / diacylglycerol kinase [Arabidopsis thaliana] >gi|20141593|sp|Q39017.2|DGK1_ARATH RecName: Full=Diacylglycerol kinase 1; Short=DAG kinase 1; AltName: Full=Diglyceride kinase 1; Short=DGK 1 >gi|6562306|emb|CAB62604.1| diacylglycerol kinase (ATDGK1) [Arabidopsis thaliana] >gi|10176726|dbj|BAB09956.1| diacylglycerol kinase ATDGK1 homolog [Arabidops…	sp|Q39017|DGK1_ARATH	477	6e-156	Diacylglycerol kinase 1 OS=Arabidopsis thaliana GN=DGK1 PE=1 SV=2
	Unigene50925_All	202	9.6524	16.0318	-0.731977	gi|240256331|ref|NP_001031929.4|	101	3e-21	ATLCBK1 (A. THALIANA LONG-CHAIN BASE (LCB) KINASE 1); D-erythro-sphingosine kinase/ diacylglycerol kinase [Arabidopsis thaliana]	sp|Q9LRB0|LCBK1_ARATH	101	2e-21	Sphingoid long-chain bases kinase 1 OS=Arabidopsis thaliana GN=LCBK1 PE=1 SV=1
	Unigene34122_All	1619	13.371	14.3284	-0.0997702	gi|57281695|dbj|BAD86587.1|	745	0	sphingosine kinase [Lotus japonicus]	sp|Q9LRB0|LCBK1_ARATH	707	0	Sphingoid long-chain bases kinase 1 OS=Arabidopsis thaliana GN=LCBK1 PE=1 SV=1
	Unigene8735_All	2035	26.4345	13.965	0.920606	gi|15241456|ref|NP_196409.1|	971	0	DGK1 (DIACYLGLYCEROL KINASE1); calcium ion binding / diacylglycerol kinase [Arabidopsis thaliana] >gi|20141593|sp|Q39017.2|DGK1_ARATH RecName: Full=Diacylglycerol kinase 1; Short=DAG kinase 1; AltName: Full=Diglyceride kinase 1; Short=DGK 1 >gi|6562306|emb|CAB62604.1| diacylglycerol kinase (ATDGK1) [Arabidopsis thaliana] >gi|10176726|dbj|BAB09956.1| diacylglycerol kinase ATDGK1 homolog [Arabidops…	sp|Q39017|DGK1_ARATH	971	0	Diacylglycerol kinase 1 OS=Arabidopsis thaliana GN=DGK1 PE=1 SV=2
	Unigene28213_All	693	10.3885	13.5423	-0.382485	gi|1374772|dbj|BAA09856.1|	311	4e-84	diacylglycerol kinase [Arabidopsis thaliana]	sp|Q39017|DGK1_ARATH	311	2e-84	Diacylglycerol kinase 1 OS=Arabidopsis thaliana GN=DGK1 PE=1 SV=2
	Unigene18622_All	1233	6.6092	12.7571	-0.948753	gi|57281695|dbj|BAD86587.1|	384	1e-172	sphingosine kinase [Lotus japonicus]	sp|Q9LRB0|LCBK1_ARATH	361	1e-162	Sphingoid long-chain bases kinase 1 OS=Arabidopsis thaliana GN=LCBK1 PE=1 SV=1
	Unigene73620_All	361	12.0485	10.0692	0.258904	gi|1374772|dbj|BAA09856.1|	167	4e-41	diacylglycerol kinase [Arabidopsis thaliana]	sp|Q39017|DGK1_ARATH	167	2e-41	Diacylglycerol kinase 1 OS=Arabidopsis thaliana GN=DGK1 PE=1 SV=2
	Unigene79442_All	257	1.9453	8.2291	-2.08074	gi|30696817|ref|NP_200517.2|	30.8	5e-06	hydroxyproline-rich glycoprotein family protein [Arabidopsis thaliana]	sp|P34125|DGKA_DICDI	59.7	5e-09	Diacylglycerol kinase A OS=Dictyostelium discoideum GN=dgkA PE=1 SV=3
	Unigene17597_All	415	5.7825	7.6442	-0.402672	gi|57281695|dbj|BAD86587.1|	251	1e-66	sphingosine kinase [Lotus japonicus]	sp|Q9LRB0|LCBK1_ARATH	226	4e-59	Sphingoid long-chain bases kinase 1 OS=Arabidopsis thaliana GN=LCBK1 PE=1 SV=1
	Unigene13742_All	379	2.2425	5.9289	-1.40266	gi|240256031|ref|NP_193885.5|	161	2e-39	SPHK1 (SPHINGOSINE KINASE 1); D-erythro-sphingosine kinase/ diacylglycerol kinase/ sphinganine kinase [Arabidopsis thaliana]	sp|Q9NYA1|SPHK1_HUMAN	62	1e-09	Sphingosine kinase 1 OS=Homo sapiens GN=SPHK1 PE=1 SV=1
	Unigene73998_All	618	3.6404	5.4541	-0.583244	gi|297804000|ref|XP_002869884.1|	199	1e-55	D-erythro-sphingosine kinase [Arabidopsis lyrata subsp. lyrata] >gi|297315720|gb|EFH46143.1| D-erythro-sphingosine kinase [Arabidopsis lyrata subsp. lyrata]	sp|Q8TCT0|CERK1_HUMAN	83.6	9e-16	Ceramide kinase OS=Homo sapiens GN=CERK PE=1 SV=1
	Unigene10707_All	203	11.3288	4.8835	1.21401	gi|1374772|dbj|BAA09856.1|	53.5	7e-07	diacylglycerol kinase [Arabidopsis thaliana]	sp|Q39017|DGK1_ARATH	53.5	4e-07	Diacylglycerol kinase 1 OS=Arabidopsis thaliana GN=DGK1 PE=1 SV=2
			344.112	411.714	-0.258762
DPL1, Sphingosine-1-phosphate lyase	Unigene29759_All	1504	14.1607	20.8729	-0.559738	gi|15217780|ref|NP_174119.1|	773	0	DPL1; carboxy-lyase/ catalytic/ pyridoxal phosphate binding [Arabidopsis thaliana] >gi|38503366|sp|Q9C509.1|SGPL_ARATH RecName: Full=Sphingosine-1-phosphate lyase; Short=SP-lyase; Short=SPL; AltName: Full=Sphingosine-1-phosphate aldolase >gi|45825007|dbj|BAD13416.1| sphingosine-1-phosphate lyase [Arabidopsis thaliana]	sp|Q9C509|SGPL_ARATH	773	0	Sphingosine-1-phosphate lyase OS=Arabidopsis thaliana GN=At1g27980 PE=2 SV=1
	Unigene19112_All	422	9.0038	11.5893	-0.364188	gi|297845746|ref|XP_002890754.1|	95.1	2e-19	pyridoxal-dependent decarboxylase family protein [Arabidopsis lyrata subsp. lyrata] >gi|297336596|gb|EFH67013.1| pyridoxal-dependent decarboxylase family protein [Arabidopsis lyrata subsp. lyrata]	sp|Q9C509|SGPL_ARATH	95.1	1e-19	Sphingosine-1-phosphate lyase OS=Arabidopsis thaliana GN=At1g27980 PE=2 SV=1
GLI, glycerol kinase	Unigene27368_All	1838	39.1143	42.3582	-0.114945	gi|297839893|ref|XP_002887828.1|	870	0	At1g80460 [Arabidopsis lyrata subsp. lyrata] >gi|297333669|gb|EFH64087.1| At1g80460 [Arabidopsis lyrata subsp. lyrata]	sp|A5CS23|GLPK_CLAM3	523	1e-147	Glycerol kinase OS=Clavibacter michiganensis subsp. michiganensis (strain NCPPB 382) GN=glpK PE=3 SV=1
	Unigene27368_All	1838	39.1143	42.3582	-0.114945	gi|297839893|ref|XP_002887828.1|	870	0	At1g80460 [Arabidopsis lyrata subsp. lyrata] >gi|297333669|gb|EFH64087.1| At1g80460 [Arabidopsis lyrata subsp. lyrata]	sp|A5CS23|GLPK_CLAM3	523	1e-147	Glycerol kinase OS=Clavibacter michiganensis subsp. michiganensis (strain NCPPB 382) GN=glpK PE=3 SV=1
			101.393	117.179	-0.20875
glycerol-3-phosphate dehydrogenase	Unigene36329_All	1460	45.7827	73.1067	-0.675201	gi|115440523|ref|NP_001044541.1|	729	0	Os01g0801600 [Oryza sativa Japonica Group] >gi|19570996|dbj|BAB86423.1| glycerol-3-phosphate dehydrogenase-like protein [Oryza sativa Japonica Group] >gi|113534072|dbj|BAF06455.1| Os01g0801600 [Oryza sativa Japonica Group]	sp|B2V3Z2|GPDA_CLOBA	75.5	9e-13	Glycerol-3-phosphate dehydrogenase [NAD(P)+] OS=Clostridium botulinum (strain Alaska E43 / Type E3) GN=gpsA PE=3 SV=1
	Unigene19128_All	591	99.8199	61.2817	0.703871	gi|15237458|ref|NP_198877.1|	328	2e-89	glycerol-3-phosphate dehydrogenase (NAD+) / GPDH [Arabidopsis thaliana] >gi|75337065|sp|Q9SCX9.1|GPDA_ARATH RecName: Full=Glycerol-3-phosphate dehydrogenase [NAD+], chloroplastic; Flags: Precursor >gi|6686813|emb|CAB64726.1| dihydroxyacetone 3-phosphate reductase [Arabidopsis thaliana] >gi|9758088|dbj|BAB08532.1| dihydroxyacetone 3-phosphate reductase [Arabidopsis thaliana]	sp|Q9SCX9|GPDA_ARATH	328	1e-89	Glycerol-3-phosphate dehydrogenase [NAD+], chloroplastic OS=Arabidopsis thaliana GN=DHAPRD PE=2 SV=1
	Unigene17433_All	1966	17.0632	25.4478	-0.576653	gi|15228273|ref|NP_187648.1|	1040	0	SDP6 (SUGAR-DEPENDENT 6); glycerol-3-phosphate dehydrogenase [Arabidopsis thaliana] >gi|75266244|sp|Q9SS48.1|SDP6_ARATH RecName: Full=Glycerol-3-phosphate dehydrogenase SDP6, mitochondrial; AltName: Full=Protein SUGAR-DEPENDENT 6; Flags: Precursor	sp|Q9SS48|SDP6_ARATH	1040	0	Glycerol-3-phosphate dehydrogenase SDP6, mitochondrial OS=Arabidopsis thaliana GN=SDP6 PE=1 SV=1
	Unigene5297_All	588	11.6484	22.4797	-0.948491	gi|29367963|gb|AAO72676.1|	72	4e-12	glycerol-3-phosphate dehydrogenase-like protein [Oryza sativa Japonica Group]	--	--	--	--
	Unigene71274_All	282	44.676	16.8741	1.40469	gi|226494897|ref|NP_001150493.1|	48.1	2e-12	glycerol-3-phosphate dehydrogenase [Zea mays] >gi|195639612|gb|ACG39274.1| glycerol-3-phosphate dehydrogenase [Zea mays]	sp|Q9SCX9|GPDA_ARATH	50.8	7e-12	Glycerol-3-phosphate dehydrogenase [NAD+], chloroplastic OS=Arabidopsis thaliana GN=DHAPRD PE=2 SV=1
	Unigene45253_All	290	11.3781	12.5344	-0.139633	gi|15237458|ref|NP_198877.1|	55.8	1e-07	glycerol-3-phosphate dehydrogenase (NAD+) / GPDH [Arabidopsis thaliana] >gi|75337065|sp|Q9SCX9.1|GPDA_ARATH RecName: Full=Glycerol-3-phosphate dehydrogenase [NAD+], chloroplastic; Flags: Precursor >gi|6686813|emb|CAB64726.1| dihydroxyacetone 3-phosphate reductase [Arabidopsis thaliana] >gi|9758088|dbj|BAB08532.1| dihydroxyacetone 3-phosphate reductase [Arabidopsis thaliana]	sp|Q9SCX9|GPDA_ARATH	55.8	8e-08	Glycerol-3-phosphate dehydrogenase [NAD+], chloroplastic OS=Arabidopsis thaliana GN=DHAPRD PE=2 SV=1
	Unigene39265_All	355	4.3657	4.2819	0.0279619	gi|255559711|ref|XP_002520875.1|	52.4	2e-06	glycerol-3-phosphate dehydrogenase, putative [Ricinus communis] >gi|223540006|gb|EEF41584.1| glycerol-3-phosphate dehydrogenase, putative [Ricinus communis]	--	--	--	--
	Unigene12905_All	932	3.6477	3.9002	-0.096561	gi|18405476|ref|NP_565939.1|	399	1e-110	GLY1; glycerol-3-phosphate dehydrogenase (NAD+) [Arabidopsis thaliana]	sp|C4XLT6|GPDA_DESMR	207	8e-53	Glycerol-3-phosphate dehydrogenase [NAD(P)+] OS=Desulfovibrio magneticus (strain ATCC 700980 / DSM 13731 / RS-1) GN=gpsA PE=3 SV=1
	Unigene58761_All	473	4.545	2.6548	0.775677	gi|18405476|ref|NP_565939.1|	249	9e-66	GLY1; glycerol-3-phosphate dehydrogenase (NAD+) [Arabidopsis thaliana]	sp|C6BYZ0|GPDA_DESAD	95.5	3e-21	Glycerol-3-phosphate dehydrogenase [NAD(P)+] OS=Desulfovibrio salexigens (strain ATCC 14822 / DSM 2638 / NCIB 8403 / VKM B-1763) GN=gpsA PE=3 SV=1
	Unigene68376_All	412	8.6156	0.9625	3.16209	gi|15228273|ref|NP_187648.1|	106	7e-23	SDP6 (SUGAR-DEPENDENT 6); glycerol-3-phosphate dehydrogenase [Arabidopsis thaliana] >gi|75266244|sp|Q9SS48.1|SDP6_ARATH RecName: Full=Glycerol-3-phosphate dehydrogenase SDP6, mitochondrial; AltName: Full=Protein SUGAR-DEPENDENT 6; Flags: Precursor	sp|Q9SS48|SDP6_ARATH	106	4e-23	Glycerol-3-phosphate dehydrogenase SDP6, mitochondrial OS=Arabidopsis thaliana GN=SDP6 PE=1 SV=1
	Unigene61371_All	214	0.9345	0.9265	0.0124037	gi|15228273|ref|NP_187648.1|	122	1e-27	SDP6 (SUGAR-DEPENDENT 6); glycerol-3-phosphate dehydrogenase [Arabidopsis thaliana] >gi|75266244|sp|Q9SS48.1|SDP6_ARATH RecName: Full=Glycerol-3-phosphate dehydrogenase SDP6, mitochondrial; AltName: Full=Protein SUGAR-DEPENDENT 6; Flags: Precursor	sp|Q9SS48|SDP6_ARATH	122	7e-28	Glycerol-3-phosphate dehydrogenase SDP6, mitochondrial OS=Arabidopsis thaliana GN=SDP6 PE=1 SV=1
	Unigene63873_All	242	4.3384	0.5462	2.98966	gi|15228273|ref|NP_187648.1|	138	2e-32	SDP6 (SUGAR-DEPENDENT 6); glycerol-3-phosphate dehydrogenase [Arabidopsis thaliana] >gi|75266244|sp|Q9SS48.1|SDP6_ARATH RecName: Full=Glycerol-3-phosphate dehydrogenase SDP6, mitochondrial; AltName: Full=Protein SUGAR-DEPENDENT 6; Flags: Precursor	sp|Q9SS48|SDP6_ARATH	138	9e-33	Glycerol-3-phosphate dehydrogenase SDP6, mitochondrial OS=Arabidopsis thaliana GN=SDP6 PE=1 SV=1
	Unigene57186_All	267	2.2469	0	/	gi|29367963|gb|AAO72676.1|	147	3e-35	glycerol-3-phosphate dehydrogenase-like protein [Oryza sativa Japonica Group]	--	--	--	--
	Unigene27963_All	1000	104.539	235.347	-1.17076	gi|1708025|sp|P52425.1|GPDA_CUPLA	588	1e-167	RecName: Full=Glycerol-3-phosphate dehydrogenase [NAD+] >gi|840731|emb|CAA56125.1| glycerol-3-phosphate dehydrogenase (NAD+) [Cuphea lanceolata]	sp|P52425|GPDA_CUPLA	588	2e-167	Glycerol-3-phosphate dehydrogenase [NAD+] OS=Cuphea lanceolata GN=GPDH PE=2 SV=1
			363.601	460.344	-0.340357
phospholipase
phospholipase C	Unigene11461_All	438	132.292	143.196	-0.114267	gi|30693062|ref|NP_190430.2|	187	3e-47	phosphoesterase family protein [Arabidopsis thaliana] >gi|24417137|dbj|BAC22511.1| phosphatidylglycerol specific phospholipase C [Arabidopsis thaliana]	--	--	--	--
	Unigene31827_All	643	97.2678	129.508	-0.413009	gi|30693062|ref|NP_190430.2|	299	2e-80	phosphoesterase family protein [Arabidopsis thaliana] >gi|24417137|dbj|BAC22511.1| phosphatidylglycerol specific phospholipase C [Arabidopsis thaliana]	sp|P0A5R8|PHLD_MYCTU	55.5	3e-07	Phospholipase C 4 OS=Mycobacterium tuberculosis GN=plcD PE=3 SV=1
	Unigene37065_All	319	110.019	100.896	0.124882	gi|30693062|ref|NP_190430.2|	202	1e-51	phosphoesterase family protein [Arabidopsis thaliana] >gi|24417137|dbj|BAC22511.1| phosphatidylglycerol specific phospholipase C [Arabidopsis thaliana]	--	--	--	--
	Unigene37819_All	691	50.5733	76.5155	-0.597376	gi|15225806|ref|NP_180255.1|	388	1e-107	phosphoesterase family protein [Arabidopsis thaliana] >gi|24417129|dbj|BAC22507.1| phosphatidylglycerol specific phospholipase C [Arabidopsis thaliana]	sp|P95245|PHLC_MYCTU	87	1e-16	Phospholipase C 3 OS=Mycobacterium tuberculosis GN=plcC PE=3 SV=2
	Unigene2714_All	458	36.5681	69.2649	-0.921539	gi|297847298|ref|XP_002891530.1|	175	2e-43	phospholipase C [Arabidopsis lyrata subsp. lyrata] >gi|297337372|gb|EFH67789.1| phospholipase C [Arabidopsis lyrata subsp. lyrata]	sp|Q93XX5|Y5713_ARATH	95.5	1e-19	PI-PLC X domain-containing protein At5g67130 OS=Arabidopsis thaliana GN=At5g67130 PE=1 SV=1
	Unigene29402_All	571	53.4092	47.2239	0.177571	gi|297797663|ref|XP_002866716.1|	133	1e-30	phospholipase C [Arabidopsis lyrata subsp. lyrata] >gi|297312551|gb|EFH42975.1| phospholipase C [Arabidopsis lyrata subsp. lyrata]	sp|Q93XX5|Y5713_ARATH	127	4e-29	PI-PLC X domain-containing protein At5g67130 OS=Arabidopsis thaliana GN=At5g67130 PE=1 SV=1
	Unigene60953_All	210	31.4251	26.7508	0.232335	gi|297797663|ref|XP_002866716.1|	126	7e-29	phospholipase C [Arabidopsis lyrata subsp. lyrata] >gi|297312551|gb|EFH42975.1| phospholipase C [Arabidopsis lyrata subsp. lyrata]	sp|Q93XX5|Y5713_ARATH	126	4e-29	PI-PLC X domain-containing protein At5g67130 OS=Arabidopsis thaliana GN=At5g67130 PE=1 SV=1
	Unigene52624_All	220	14.0894	19.5267	-0.470838	gi|297825919|ref|XP_002880842.1|	91.3	3e-18	phosphoesterase family protein [Arabidopsis lyrata subsp. lyrata] >gi|297326681|gb|EFH57101.1| phosphoesterase family protein [Arabidopsis lyrata subsp. lyrata]	--	--	--	--
	Unigene18106_All	306	13.724	13.1749	0.058909	gi|297797663|ref|XP_002866716.1|	115	3e-26	phospholipase C [Arabidopsis lyrata subsp. lyrata] >gi|297312551|gb|EFH42975.1| phospholipase C [Arabidopsis lyrata subsp. lyrata]	sp|Q93XX5|Y5713_ARATH	115	1e-26	PI-PLC X domain-containing protein At5g67130 OS=Arabidopsis thaliana GN=At5g67130 PE=1 SV=1
	Unigene27159_All	1276	5.9163	12.8451	-1.11845	gi|297830578|ref|XP_002883171.1|	452	1e-146	phospholipase C [Arabidopsis lyrata subsp. lyrata] >gi|297329011|gb|EFH59430.1| phospholipase C [Arabidopsis lyrata subsp. lyrata]	sp|Q93XX5|Y5713_ARATH	363	1e-99	PI-PLC X domain-containing protein At5g67130 OS=Arabidopsis thaliana GN=At5g67130 PE=1 SV=1
	Unigene23167_All	446	7.8467	11.5584	-0.558784	gi|297797663|ref|XP_002866716.1|	263	6e-70	phospholipase C [Arabidopsis lyrata subsp. lyrata] >gi|297312551|gb|EFH42975.1| phospholipase C [Arabidopsis lyrata subsp. lyrata]	sp|Q93XX5|Y5713_ARATH	258	9e-69	PI-PLC X domain-containing protein At5g67130 OS=Arabidopsis thaliana GN=At5g67130 PE=1 SV=1
	Unigene69128_All	696	8.6197	11.3949	-0.402679	gi|297797663|ref|XP_002866716.1|	293	1e-78	phospholipase C [Arabidopsis lyrata subsp. lyrata] >gi|297312551|gb|EFH42975.1| phospholipase C [Arabidopsis lyrata subsp. lyrata]	sp|Q93XX5|Y5713_ARATH	288	3e-77	PI-PLC X domain-containing protein At5g67130 OS=Arabidopsis thaliana GN=At5g67130 PE=1 SV=1
	Unigene25889_All	1626	11.2534	9.3079	0.273833	gi|186478224|ref|NP_172203.2|	792	0	hydrolase, acting on ester bonds [Arabidopsis thaliana] >gi|21703147|gb|AAM74513.1| At1g07230/F10K1_4 [Arabidopsis thaliana] >gi|24417127|dbj|BAC22506.1| phosphatidylglycerol specific phospholipase C [Arabidopsis thaliana] >gi|58652062|gb|AAW80856.1| At1g07230 [Arabidopsis thaliana]	sp|P0A5R8|PHLD_MYCTU	94.7	2e-18	Phospholipase C 4 OS=Mycobacterium tuberculosis GN=plcD PE=3 SV=1
	Unigene83790_All	1105	7.9177	8.7323	-0.14128	gi|190886513|gb|ACE95179.1|	208	9e-53	At1g17730 [Arabidopsis thaliana]	--	--	--	--
	Unigene83624_All	685	5.9847	7.9115	-0.402672	gi|297797663|ref|XP_002866716.1|	291	4e-78	phospholipase C [Arabidopsis lyrata subsp. lyrata] >gi|297312551|gb|EFH42975.1| phospholipase C [Arabidopsis lyrata subsp. lyrata]	sp|Q93XX5|Y5713_ARATH	286	9e-77	PI-PLC X domain-containing protein At5g67130 OS=Arabidopsis thaliana GN=At5g67130 PE=1 SV=1
	Unigene5975_All	530	6.886	6.8584	0.00579413	gi|297797663|ref|XP_002866716.1|	163	2e-64	phospholipase C [Arabidopsis lyrata subsp. lyrata] >gi|297312551|gb|EFH42975.1| phospholipase C [Arabidopsis lyrata subsp. lyrata]	sp|Q93XX5|Y5713_ARATH	163	1e-64	PI-PLC X domain-containing protein At5g67130 OS=Arabidopsis thaliana GN=At5g67130 PE=1 SV=1
	Unigene25888_All	505	4.752	3.0101	0.658723	gi|297849016|ref|XP_002892389.1|	87	9e-17	phosphoesterase family protein [Arabidopsis lyrata subsp. lyrata] >gi|297338231|gb|EFH68648.1| phosphoesterase family protein [Arabidopsis lyrata subsp. lyrata]	--	--	--	--
	Unigene13353_All	323	2.1669	2.2508	-0.0548053	gi|297830578|ref|XP_002883171.1|	98.6	2e-38	phospholipase C [Arabidopsis lyrata subsp. lyrata] >gi|297329011|gb|EFH59430.1| phospholipase C [Arabidopsis lyrata subsp. lyrata]	sp|Q93XX5|Y5713_ARATH	97.8	1e-35	PI-PLC X domain-containing protein At5g67130 OS=Arabidopsis thaliana GN=At5g67130 PE=1 SV=1
	Unigene9864_All	1731	7.7403	1.9854	1.96296	gi|30693062|ref|NP_190430.2|	803	0	phosphoesterase family protein [Arabidopsis thaliana] >gi|24417137|dbj|BAC22511.1| phosphatidylglycerol specific phospholipase C [Arabidopsis thaliana]	sp|P95245|PHLC_MYCTU	92	1e-17	Phospholipase C 3 OS=Mycobacterium tuberculosis GN=plcC PE=3 SV=2
	Unigene47913_All	569	4.6568	0.9292	2.32528	gi|297847298|ref|XP_002891530.1|	176	2e-43	phospholipase C [Arabidopsis lyrata subsp. lyrata] >gi|297337372|gb|EFH67789.1| phospholipase C [Arabidopsis lyrata subsp. lyrata]	sp|Q93XX5|Y5713_ARATH	104	3e-22	PI-PLC X domain-containing protein At5g67130 OS=Arabidopsis thaliana GN=At5g67130 PE=1 SV=1
	Unigene82674_All	391	2.0458	0.5071	2.01232	gi|30693062|ref|NP_190430.2|	251	2e-66	phosphoesterase family protein [Arabidopsis thaliana] >gi|24417137|dbj|BAC22511.1| phosphatidylglycerol specific phospholipase C [Arabidopsis thaliana]	sp|Q9RGS8|PHLN_BURPS	60.1	4e-09	Non-hemolytic phospholipase C OS=Burkholderia pseudomallei GN=plcN PE=1 SV=2
	Unigene11461_All	438	132.292	143.196	-0.114267	gi|30693062|ref|NP_190430.2|	187	3e-47	phosphoesterase family protein [Arabidopsis thaliana] >gi|24417137|dbj|BAC22511.1| phosphatidylglycerol specific phospholipase C [Arabidopsis thaliana]	--	--	--	--
	Unigene31827_All	643	97.2678	129.508	-0.413009	gi|30693062|ref|NP_190430.2|	299	2e-80	phosphoesterase family protein [Arabidopsis thaliana] >gi|24417137|dbj|BAC22511.1| phosphatidylglycerol specific phospholipase C [Arabidopsis thaliana]	sp|P0A5R8|PHLD_MYCTU	55.5	3e-07	Phospholipase C 4 OS=Mycobacterium tuberculosis GN=plcD PE=3 SV=1
	Unigene37065_All	319	110.019	100.896	0.124882	gi|30693062|ref|NP_190430.2|	202	1e-51	phosphoesterase family protein [Arabidopsis thaliana] >gi|24417137|dbj|BAC22511.1| phosphatidylglycerol specific phospholipase C [Arabidopsis thaliana]	--	--	--	--
			954.733	1076.95	-0.17378
phospholipase D	Unigene28484_All	574	272.793	392.512	-0.524932	gi|22795064|gb|AAN05433.1|	390	1e-108	phospholipase D delta isoform 1a [Gossypium hirsutum]	sp|Q9C5Y0|PLDD1_ARATH	296	6e-80	Phospholipase D delta OS=Arabidopsis thaliana GN=PLDDELTA PE=1 SV=2
	Unigene40676_All	503	194.81	334.787	-0.781179	gi|22795064|gb|AAN05433.1|	355	1e-97	phospholipase D delta isoform 1a [Gossypium hirsutum]	sp|Q9C5Y0|PLDD1_ARATH	247	3e-65	Phospholipase D delta OS=Arabidopsis thaliana GN=PLDDELTA PE=1 SV=2
	Unigene15651_All	413	328.414	274.763	0.257332	gi|257815667|gb|ACV70146.1|	283	4e-76	phospholipase D [Gossypium arboreum]	sp|P93400|PLDA1_TOBAC	258	6e-69	Phospholipase D alpha 1 OS=Nicotiana tabacum GN=PLD1 PE=2 SV=2
	Unigene78033_All	233	174.23	273.438	-0.650221	gi|22795064|gb|AAN05433.1|	133	7e-31	phospholipase D delta isoform 1a [Gossypium hirsutum]	sp|Q9C5Y0|PLDD1_ARATH	122	5e-28	Phospholipase D delta OS=Arabidopsis thaliana GN=PLDDELTA PE=1 SV=2
	Unigene8059_All	370	234.164	247.392	-0.079282	gi|257815667|gb|ACV70146.1|	251	2e-66	phospholipase D [Gossypium arboreum]	sp|O04865|PLDA1_VIGUN	233	4e-61	Phospholipase D alpha 1 OS=Vigna unguiculata GN=PLD1 PE=2 SV=1
	Unigene40506_All	760	92.753	210.358	-1.18138	gi|22795064|gb|AAN05433.1|	528	1e-149	phospholipase D delta isoform 1a [Gossypium hirsutum]	sp|Q9C5Y0|PLDD1_ARATH	385	2e-106	Phospholipase D delta OS=Arabidopsis thaliana GN=PLDDELTA PE=1 SV=2
	Unigene11380_All	1198	139.634	180.673	-0.371725	gi|195984445|gb|ACG63795.1|	833	0	phospholipase D alpha [Gossypium raimondii] >gi|196166537|gb|ACG70839.1| phospholipase D alpha [Gossypium raimondii] >gi|257815665|gb|ACV70145.1| phospholipase D [Gossypium raimondii] >gi|291192055|gb|ADD83101.1| PLDalpha [Gossypium hirsutum] >gi|291192056|gb|ADD83102.1| PLDalpha [Gossypium hirsutum] >gi|291192058|gb|ADD83103.1| PLDalpha isoform 1 [Gossypium hirsutum] >gi|291192062|gb|ADD83105.1|…	sp|Q41142|PLDA1_RICCO	757	0	Phospholipase D alpha 1 OS=Ricinus communis GN=PLD1 PE=1 SV=1
	Unigene68107_All	383	84.325	168.073	-0.995055	gi|195984443|gb|ACG63794.1|	196	5e-50	phospholipase D alpha [Gossypium arboreum] >gi|196166539|gb|ACG70840.1| phospholipase D alpha [Gossypium arboreum] >gi|291192050|gb|ADD83098.1| PLDalpha isoform 2 [Gossypium hirsutum] >gi|291192052|gb|ADD83099.1| PLDalpha [Gossypium hirsutum] >gi|291192053|gb|ADD83100.1| PLDalpha [Gossypium hirsutum] >gi|291192060|gb|ADD83104.1| PLDalpha isoform 1 [Gossypium hirsutum]	sp|Q70EW5|PLDA1_CYNCA	158	9e-39	Phospholipase D alpha 1 OS=Cynara cardunculus GN=PLD1 PE=1 SV=2
	Unigene21636_All	258	131.769	163.945	-0.315204	gi|22795064|gb|AAN05433.1|	132	9e-31	phospholipase D delta isoform 1a [Gossypium hirsutum]	sp|Q9C5Y0|PLDD1_ARATH	100	3e-21	Phospholipase D delta OS=Arabidopsis thaliana GN=PLDDELTA PE=1 SV=2
	Unigene51415_All	236	44.4867	158.785	-1.83563	gi|22795064|gb|AAN05433.1|	165	2e-40	phospholipase D delta isoform 1a [Gossypium hirsutum]	sp|Q9C5Y0|PLDD1_ARATH	79	9e-15	Phospholipase D delta OS=Arabidopsis thaliana GN=PLDDELTA PE=1 SV=2
	Unigene44010_All	614	34.4425	121.955	-1.82408	gi|22795064|gb|AAN05433.1|	217	7e-56	phospholipase D delta isoform 1a [Gossypium hirsutum]	sp|Q9C5Y0|PLDD1_ARATH	117	6e-26	Phospholipase D delta OS=Arabidopsis thaliana GN=PLDDELTA PE=1 SV=2
	Unigene24711_All	276	125.711	96.9803	0.374346	gi|257815667|gb|ACV70146.1|	52.8	1e-06	phospholipase D [Gossypium arboreum]	sp|Q41142|PLDA1_RICCO	52.8	7e-07	Phospholipase D alpha 1 OS=Ricinus communis GN=PLD1 PE=1 SV=1
	Unigene26843_All	1606	83.1167	85.4318	-0.0396348	gi|22795060|gb|AAN05432.1|	967	0	phospholipase D delta isoform 1b [Gossypium hirsutum]	sp|Q9C5Y0|PLDD1_ARATH	750	0	Phospholipase D delta OS=Arabidopsis thaliana GN=PLDDELTA PE=1 SV=2
	Unigene53081_All	267	54.1139	81.6846	-0.594065	gi|195984445|gb|ACG63795.1|	186	7e-47	phospholipase D alpha [Gossypium raimondii] >gi|196166537|gb|ACG70839.1| phospholipase D alpha [Gossypium raimondii] >gi|257815665|gb|ACV70145.1| phospholipase D [Gossypium raimondii] >gi|291192055|gb|ADD83101.1| PLDalpha [Gossypium hirsutum] >gi|291192056|gb|ADD83102.1| PLDalpha [Gossypium hirsutum] >gi|291192058|gb|ADD83103.1| PLDalpha isoform 1 [Gossypium hirsutum] >gi|291192062|gb|ADD83105.1|…	sp|Q41142|PLDA1_RICCO	160	3e-39	Phospholipase D alpha 1 OS=Ricinus communis GN=PLD1 PE=1 SV=1
	Unigene53078_All	267	35.2021	56.4366	-0.68097	gi|257815667|gb|ACV70146.1|	180	4e-45	phospholipase D [Gossypium arboreum]	sp|Q41142|PLDA1_RICCO	156	4e-38	Phospholipase D alpha 1 OS=Ricinus communis GN=PLD1 PE=1 SV=1
	Unigene40557_All	1082	21.8553	49.5982	-1.1823	gi|22795060|gb|AAN05432.1|	537	1e-151	phospholipase D delta isoform 1b [Gossypium hirsutum]	sp|Q9C5Y0|PLDD1_ARATH	340	1e-92	Phospholipase D delta OS=Arabidopsis thaliana GN=PLDDELTA PE=1 SV=2
	Unigene903_All	368	35.3222	30.3512	0.218822	gi|23955517|gb|AAN40512.1|	240	4e-63	phospholipase D beta 1 isoform 1b-2 [Gossypium hirsutum]	sp|P93733|PLDB1_ARATH	193	2e-49	Phospholipase D beta 1 OS=Arabidopsis thaliana GN=PLDBETA1 PE=2 SV=3
	Unigene52511_All	214	7.9431	22.8536	-1.52465	gi|22795060|gb|AAN05432.1|	147	4e-35	phospholipase D delta isoform 1b [Gossypium hirsutum]	sp|Q9C5Y0|PLDD1_ARATH	131	1e-30	Phospholipase D delta OS=Arabidopsis thaliana GN=PLDDELTA PE=1 SV=2
	Unigene7718_All	224	15.1769	20.9483	-0.464956	gi|22331122|ref|NP_188302.2|	115	1e-25	PLDP1 (PHOSPHOLIPASE D P1); phospholipase D [Arabidopsis thaliana] >gi|20139230|sp|Q9LRZ5.1|PLDP1_ARATH RecName: Full=Phospholipase D p1; Short=AtPLDp1; AltName: Full=Phospholipase D zeta 1; Short=PLDzeta1; AltName: Full=Phospholipase D1 PHOX and PX-containing domain protein >gi|15723315|gb|AAL06337.1|AF411833_1 phospholipase D zeta1 [Arabidopsis thaliana] >gi|11994476|dbj|BAA95772.2| phospholipa…	sp|Q9LRZ5|PLDP1_ARATH	115	7e-26	Phospholipase D p1 OS=Arabidopsis thaliana GN=PLDP1 PE=2 SV=1
	Unigene42563_All	2682	33.833	19.7137	0.779233	gi|225459766|ref|XP_002284764.1|	1373	0	PREDICTED: similar to phospholipase D delta [Vitis vinifera]	sp|Q9C5Y0|PLDD1_ARATH	1169	0	Phospholipase D delta OS=Arabidopsis thaliana GN=PLDDELTA PE=1 SV=2
	Unigene36976_All	348	8.0451	12.3444	-0.617674	gi|22331122|ref|NP_188302.2|	113	6e-25	PLDP1 (PHOSPHOLIPASE D P1); phospholipase D [Arabidopsis thaliana] >gi|20139230|sp|Q9LRZ5.1|PLDP1_ARATH RecName: Full=Phospholipase D p1; Short=AtPLDp1; AltName: Full=Phospholipase D zeta 1; Short=PLDzeta1; AltName: Full=Phospholipase D1 PHOX and PX-containing domain protein >gi|15723315|gb|AAL06337.1|AF411833_1 phospholipase D zeta1 [Arabidopsis thaliana] >gi|11994476|dbj|BAA95772.2| phospholipa…	sp|Q9LRZ5|PLDP1_ARATH	113	3e-25	Phospholipase D p1 OS=Arabidopsis thaliana GN=PLDP1 PE=2 SV=1
	Unigene324_All	629	12.1608	12.1883	-0.00325878	gi|22331122|ref|NP_188302.2|	289	2e-77	PLDP1 (PHOSPHOLIPASE D P1); phospholipase D [Arabidopsis thaliana] >gi|20139230|sp|Q9LRZ5.1|PLDP1_ARATH RecName: Full=Phospholipase D p1; Short=AtPLDp1; AltName: Full=Phospholipase D zeta 1; Short=PLDzeta1; AltName: Full=Phospholipase D1 PHOX and PX-containing domain protein >gi|15723315|gb|AAL06337.1|AF411833_1 phospholipase D zeta1 [Arabidopsis thaliana] >gi|11994476|dbj|BAA95772.2| phospholipa…	sp|Q9LRZ5|PLDP1_ARATH	289	1e-77	Phospholipase D p1 OS=Arabidopsis thaliana GN=PLDP1 PE=2 SV=1
	Unigene904_All	3493	6.1545	11.0497	-0.844294	gi|5442428|gb|AAD43343.1|AF159139_1	949	0	phospholipase D [Gossypium hirsutum]	sp|P93733|PLDB1_ARATH	781	0	Phospholipase D beta 1 OS=Arabidopsis thaliana GN=PLDBETA1 PE=2 SV=3
	Unigene79545_All	259	2.1233	10.9725	-2.36951	gi|225431806|ref|XP_002272864.1|	195	1e-49	PREDICTED: similar to PLDP1 (PHOSPHOLIPASE D ZETA1); phospholipase D [Vitis vinifera]	sp|Q9LRZ5|PLDP1_ARATH	184	1e-46	Phospholipase D p1 OS=Arabidopsis thaliana GN=PLDP1 PE=2 SV=1
	Unigene47780_All	224	8.258	10.9167	-0.402672	gi|22331122|ref|NP_188302.2|	100	5e-21	PLDP1 (PHOSPHOLIPASE D P1); phospholipase D [Arabidopsis thaliana] >gi|20139230|sp|Q9LRZ5.1|PLDP1_ARATH RecName: Full=Phospholipase D p1; Short=AtPLDp1; AltName: Full=Phospholipase D zeta 1; Short=PLDzeta1; AltName: Full=Phospholipase D1 PHOX and PX-containing domain protein >gi|15723315|gb|AAL06337.1|AF411833_1 phospholipase D zeta1 [Arabidopsis thaliana] >gi|11994476|dbj|BAA95772.2| phospholipa…	sp|Q9LRZ5|PLDP1_ARATH	100	3e-21	Phospholipase D p1 OS=Arabidopsis thaliana GN=PLDP1 PE=2 SV=1
	Unigene20671_All	743	7.4689	10.2293	-0.45374	gi|115469242|ref|NP_001058220.1|	319	2e-86	Os06g0649900 [Oryza sativa Japonica Group] >gi|113596260|dbj|BAF20134.1| Os06g0649900 [Oryza sativa Japonica Group]	sp|O17405|PLDL_CAEEL	85.1	4e-16	Probable phospholipase D F09G2.8 OS=Caenorhabditis elegans GN=F09G2.8 PE=1 SV=1
	Unigene83819_All	1488	0.8064	9.5937	-3.57252	gi|115469242|ref|NP_001058220.1|	659	0	Os06g0649900 [Oryza sativa Japonica Group] >gi|113596260|dbj|BAF20134.1| Os06g0649900 [Oryza sativa Japonica Group]	sp|Q6PB03|PLD3_XENLA	154	2e-36	Phospholipase D3 OS=Xenopus laevis GN=pld3 PE=2 SV=1
	Unigene6878_All	498	5.0195	9.0244	-0.846287	gi|281494540|gb|ADA72022.1|	223	1e-57	phospholipase D [Jatropha curcas]	sp|Q43270|PLDA1_MAIZE	223	6e-58	Phospholipase D alpha 1 OS=Zea mays GN=PLD1 PE=2 SV=1
	Unigene16569_All	384	7.9418	8.4334	-0.0866484	gi|115469242|ref|NP_001058220.1|	207	4e-53	Os06g0649900 [Oryza sativa Japonica Group] >gi|113596260|dbj|BAF20134.1| Os06g0649900 [Oryza sativa Japonica Group]	sp|Q54SA1|PLDZ_DICDI	54.3	2e-07	Phospholipase D Z OS=Dictyostelium discoideum GN=pldZ PE=3 SV=1
	Unigene14932_All	776	6.7003	8.4316	-0.331581	gi|225431806|ref|XP_002272864.1|	369	1e-101	PREDICTED: similar to PLDP1 (PHOSPHOLIPASE D ZETA1); phospholipase D [Vitis vinifera]	sp|Q9LRZ5|PLDP1_ARATH	335	3e-91	Phospholipase D p1 OS=Arabidopsis thaliana GN=PLDP1 PE=2 SV=1
	Unigene78802_All	245	1.2244	8.3624	-2.77184	gi|195984445|gb|ACG63795.1|	91.7	2e-18	phospholipase D alpha [Gossypium raimondii] >gi|196166537|gb|ACG70839.1| phospholipase D alpha [Gossypium raimondii] >gi|257815665|gb|ACV70145.1| phospholipase D [Gossypium raimondii] >gi|291192055|gb|ADD83101.1| PLDalpha [Gossypium hirsutum] >gi|291192056|gb|ADD83102.1| PLDalpha [Gossypium hirsutum] >gi|291192058|gb|ADD83103.1| PLDalpha isoform 1 [Gossypium hirsutum] >gi|291192062|gb|ADD83105.1|…	sp|O04865|PLDA1_VIGUN	68.2	2e-11	Phospholipase D alpha 1 OS=Vigna unguiculata GN=PLD1 PE=2 SV=1
	Unigene58523_All	570	6.8414	8.0004	-0.225781	gi|22331122|ref|NP_188302.2|	51.6	9e-12	PLDP1 (PHOSPHOLIPASE D P1); phospholipase D [Arabidopsis thaliana] >gi|20139230|sp|Q9LRZ5.1|PLDP1_ARATH RecName: Full=Phospholipase D p1; Short=AtPLDp1; AltName: Full=Phospholipase D zeta 1; Short=PLDzeta1; AltName: Full=Phospholipase D1 PHOX and PX-containing domain protein >gi|15723315|gb|AAL06337.1|AF411833_1 phospholipase D zeta1 [Arabidopsis thaliana] >gi|11994476|dbj|BAA95772.2| phospholipa…	sp|Q9LRZ5|PLDP1_ARATH	51.6	5e-12	Phospholipase D p1 OS=Arabidopsis thaliana GN=PLDP1 PE=2 SV=1
	Unigene41277_All	299	1.8393	7.9574	-2.11314	gi|225431806|ref|XP_002272864.1|	108	3e-23	PREDICTED: similar to PLDP1 (PHOSPHOLIPASE D ZETA1); phospholipase D [Vitis vinifera]	sp|Q9LRZ5|PLDP1_ARATH	93.6	3e-19	Phospholipase D p1 OS=Arabidopsis thaliana GN=PLDP1 PE=2 SV=1
	Unigene7758_All	644	3.8816	7.6968	-0.987607	gi|225431806|ref|XP_002272864.1|	444	1e-124	PREDICTED: similar to PLDP1 (PHOSPHOLIPASE D ZETA1); phospholipase D [Vitis vinifera]	sp|Q9LRZ5|PLDP1_ARATH	416	8e-116	Phospholipase D p1 OS=Arabidopsis thaliana GN=PLDP1 PE=2 SV=1
	Unigene45089_All	932	3.9159	7.5167	-0.940756	gi|225431806|ref|XP_002272864.1|	347	1e-116	PREDICTED: similar to PLDP1 (PHOSPHOLIPASE D ZETA1); phospholipase D [Vitis vinifera]	sp|Q9LRZ5|PLDP1_ARATH	320	1e-106	Phospholipase D p1 OS=Arabidopsis thaliana GN=PLDP1 PE=2 SV=1
	Unigene17998_All	295	2.7116	6.9451	-1.35685	--	--	--	--	sp|Q54Z25|PLDC_DICDI	53.5	4e-07	Phospholipase D C OS=Dictyostelium discoideum GN=pldC PE=3 SV=1
	Unigene26390_All	1512	16.8632	5.8572	1.5256	gi|225459766|ref|XP_002284764.1|	466	1e-165	PREDICTED: similar to phospholipase D delta [Vitis vinifera]	sp|Q9C5Y0|PLDD1_ARATH	425	7e-150	Phospholipase D delta OS=Arabidopsis thaliana GN=PLDDELTA PE=1 SV=2
	Unigene57155_All	2835	4.056	5.0354	-0.312049	gi|22795062|gb|AAN05431.1|	1459	0	phospholipase D beta 1 isoform 1b [Gossypium hirsutum]	sp|P93733|PLDB1_ARATH	1099	0	Phospholipase D beta 1 OS=Arabidopsis thaliana GN=PLDBETA1 PE=2 SV=3
	Unigene82166_All	348	2.1549	4.5579	-1.08075	gi|296085854|emb|CBI31178.3|	59.3	1e-08	unnamed protein product [Vitis vinifera]	--	--	--	--
	Unigene323_All	368	5.4342	4.4898	0.275416	gi|22331122|ref|NP_188302.2|	195	2e-49	PLDP1 (PHOSPHOLIPASE D P1); phospholipase D [Arabidopsis thaliana] >gi|20139230|sp|Q9LRZ5.1|PLDP1_ARATH RecName: Full=Phospholipase D p1; Short=AtPLDp1; AltName: Full=Phospholipase D zeta 1; Short=PLDzeta1; AltName: Full=Phospholipase D1 PHOX and PX-containing domain protein >gi|15723315|gb|AAL06337.1|AF411833_1 phospholipase D zeta1 [Arabidopsis thaliana] >gi|11994476|dbj|BAA95772.2| phospholipa…	sp|Q9LRZ5|PLDP1_ARATH	195	8e-50	Phospholipase D p1 OS=Arabidopsis thaliana GN=PLDP1 PE=2 SV=1
	Unigene45774_All	1065	0.9858	3.7855	-1.94112	gi|22331122|ref|NP_188302.2|	319	1e-135	PLDP1 (PHOSPHOLIPASE D P1); phospholipase D [Arabidopsis thaliana] >gi|20139230|sp|Q9LRZ5.1|PLDP1_ARATH RecName: Full=Phospholipase D p1; Short=AtPLDp1; AltName: Full=Phospholipase D zeta 1; Short=PLDzeta1; AltName: Full=Phospholipase D1 PHOX and PX-containing domain protein >gi|15723315|gb|AAL06337.1|AF411833_1 phospholipase D zeta1 [Arabidopsis thaliana] >gi|11994476|dbj|BAA95772.2| phospholipa…	sp|Q9LRZ5|PLDP1_ARATH	319	5e-136	Phospholipase D p1 OS=Arabidopsis thaliana GN=PLDP1 PE=2 SV=1
	Unigene82417_All	367	0	3.2415	/	gi|169160467|gb|ACA49724.1|	189	1e-47	phospholipase D gamma [Citrus sinensis]	sp|Q9T053|PLDG1_ARATH	183	3e-46	Phospholipase D gamma 1 OS=Arabidopsis thaliana GN=PLDGAMMA1 PE=1 SV=1
	Unigene81669_All	321	0.3115	3.0883	-3.30951	gi|169160467|gb|ACA49724.1|	178	2e-44	phospholipase D gamma [Citrus sinensis]	sp|Q9T052|PLDG3_ARATH	169	4e-42	Phospholipase D gamma 3 OS=Arabidopsis thaliana GN=PLDGAMMA3 PE=2 SV=1
	Unigene71600_All	260	0.3846	3.0503	-2.98752	gi|169160467|gb|ACA49724.1|	139	1e-32	phospholipase D gamma [Citrus sinensis]	sp|Q9T053|PLDG1_ARATH	115	1e-25	Phospholipase D gamma 1 OS=Arabidopsis thaliana GN=PLDGAMMA1 PE=1 SV=1
	Unigene41968_All	275	2.3634	2.8839	-0.287157	gi|22331122|ref|NP_188302.2|	154	2e-37	PLDP1 (PHOSPHOLIPASE D P1); phospholipase D [Arabidopsis thaliana] >gi|20139230|sp|Q9LRZ5.1|PLDP1_ARATH RecName: Full=Phospholipase D p1; Short=AtPLDp1; AltName: Full=Phospholipase D zeta 1; Short=PLDzeta1; AltName: Full=Phospholipase D1 PHOX and PX-containing domain protein >gi|15723315|gb|AAL06337.1|AF411833_1 phospholipase D zeta1 [Arabidopsis thaliana] >gi|11994476|dbj|BAA95772.2| phospholipa…	sp|Q9LRZ5|PLDP1_ARATH	154	1e-37	Phospholipase D p1 OS=Arabidopsis thaliana GN=PLDP1 PE=2 SV=1
	Unigene76468_All	215	1.6277	2.7666	-0.765279	gi|225431806|ref|XP_002272864.1|	117	4e-26	PREDICTED: similar to PLDP1 (PHOSPHOLIPASE D ZETA1); phospholipase D [Vitis vinifera]	sp|Q9LRZ5|PLDP1_ARATH	102	1e-21	Phospholipase D p1 OS=Arabidopsis thaliana GN=PLDP1 PE=2 SV=1
	Unigene49705_All	679	5.4486	1.3627	1.99942	gi|115471451|ref|NP_001059324.1|	292	3e-78	Os07g0260400 [Oryza sativa Japonica Group] >gi|113610860|dbj|BAF21238.1| Os07g0260400 [Oryza sativa Japonica Group]	sp|Q9C5Y0|PLDD1_ARATH	262	2e-69	Phospholipase D delta OS=Arabidopsis thaliana GN=PLDDELTA PE=1 SV=2
	Unigene58473_All	343	1.7491	0.578	1.59747	gi|115471451|ref|NP_001059324.1|	127	3e-29	Os07g0260400 [Oryza sativa Japonica Group] >gi|113610860|dbj|BAF21238.1| Os07g0260400 [Oryza sativa Japonica Group]	sp|Q9C5Y0|PLDD1_ARATH	96.3	5e-20	Phospholipase D delta OS=Arabidopsis thaliana GN=PLDDELTA PE=1 SV=2
	Unigene65712_All	273	1.6482	0.4842	1.76722	gi|124360405|gb|ABN08418.1|	170	5e-42	Phospholipase D/Transphosphatidylase; C2 calcium/lipid-binding region, CaLB [Medicago truncatula]	sp|Q9C888|PLDE1_ARATH	139	7e-33	Phospholipase D epsilon OS=Arabidopsis thaliana GN=PLDEPSILON PE=2 SV=1
	Unigene73876_All	581	0.2581	0.455	-0.817936	gi|22331122|ref|NP_188302.2|	50.1	1e-12	PLDP1 (PHOSPHOLIPASE D P1); phospholipase D [Arabidopsis thaliana] >gi|20139230|sp|Q9LRZ5.1|PLDP1_ARATH RecName: Full=Phospholipase D p1; Short=AtPLDp1; AltName: Full=Phospholipase D zeta 1; Short=PLDzeta1; AltName: Full=Phospholipase D1 PHOX and PX-containing domain protein >gi|15723315|gb|AAL06337.1|AF411833_1 phospholipase D zeta1 [Arabidopsis thaliana] >gi|11994476|dbj|BAA95772.2| phospholipa…	sp|Q9LRZ5|PLDP1_ARATH	50.1	6e-13	Phospholipase D p1 OS=Arabidopsis thaliana GN=PLDP1 PE=2 SV=1
	Unigene28484_All	574	272.793	392.512	-0.524932	gi|22795064|gb|AAN05433.1|	390	1e-108	phospholipase D delta isoform 1a [Gossypium hirsutum]	sp|Q9C5Y0|PLDD1_ARATH	296	6e-80	Phospholipase D delta OS=Arabidopsis thaliana GN=PLDDELTA PE=1 SV=2
	Unigene53078_All	267	35.2021	56.4366	-0.68097	gi|257815667|gb|ACV70146.1|	180	4e-45	phospholipase D [Gossypium arboreum]	sp|Q41142|PLDA1_RICCO	156	4e-38	Phospholipase D alpha 1 OS=Ricinus communis GN=PLD1 PE=1 SV=1
			2580.47	3630.93	-0.492705
phospholipase A
	Unigene35087_All	481	147.073	94.5324	0.637655	gi|255565335|ref|XP_002523659.1|	86.3	1e-16	Phospholipase A21 [Ricinus communis] >gi|223537111|gb|EEF38745.1| Phospholipase A21 [Ricinus communis]	sp|Q10E50|PLA23_ORYSJ	64.3	3e-10	Phospholipase A2 homolog 3 OS=Oryza sativa subsp. japonica GN=PLA2-III PE=1 SV=1
	Unigene46227_All	1059	59.7196	64.1556	-0.103371	gi|30685107|ref|NP_850612.1|	535	1e-151	transducin family protein / WD-40 repeat family protein [Arabidopsis thaliana]	sp|Q9Y263|PLAP_HUMAN	169	4e-41	Phospholipase A-2-activating protein OS=Homo sapiens GN=PLAA PE=1 SV=2
	Unigene5318_All	345	5.0719	2.8735	0.819717	gi|4103627|gb|AAD01804.1|	154	3e-37	lipase [Dianthus caryophyllus]	sp|Q3EBR6|PLA16_ARATH	74.7	2e-13	Phospholipase A1-Igamma2, chloroplastic OS=Arabidopsis thaliana GN=At2g30550 PE=1 SV=2
	Unigene45077_All	1641	4.509	8.0146	-0.829823	gi|15220732|ref|NP_174326.1|	624	1e-178	lipase class 3 family protein [Arabidopsis thaliana]	sp|Q941F1|PLA15_ARATH	357	2e-97	Phospholipase A1-Igamma1, chloroplastic OS=Arabidopsis thaliana GN=At1g06800 PE=1 SV=2
	Unigene5318_All	345	5.0719	2.8735	0.819717	gi|4103627|gb|AAD01804.1|	154	3e-37	lipase [Dianthus caryophyllus]	sp|Q3EBR6|PLA16_ARATH	74.7	2e-13	Phospholipase A1-Igamma2, chloroplastic OS=Arabidopsis thaliana GN=At2g30550 PE=1 SV=2
	Unigene56831_All	262	3.8164	4.5406	-0.250671	gi|227202786|dbj|BAH56866.1|	137	4e-32	AT2G42690 [Arabidopsis thaliana]	sp|Q9C8J6|PLA17_ARATH	70.1	4e-12	Phospholipase A1-Igamma3, chloroplastic OS=Arabidopsis thaliana GN=At1g51440 PE=1 SV=1
	Unigene35087_All	481	147.073	94.5324	0.637655	gi|255565335|ref|XP_002523659.1|	86.3	1e-16	Phospholipase A21 [Ricinus communis] >gi|223537111|gb|EEF38745.1| Phospholipase A21 [Ricinus communis]	sp|Q10E50|PLA23_ORYSJ	64.3	3e-10	Phospholipase A2 homolog 3 OS=Oryza sativa subsp. japonica GN=PLA2-III PE=1 SV=1
	Unigene12511_All	748	12.0976	8.3055	0.542582	gi|295646609|gb|ADF55750.1|	253	2e-66	phospholipase A2 beta [Citrus sinensis]	sp|Q9XG80|PLA21_ORYSJ	193	1e-48	Probable phospholipase A2 homolog 1 OS=Oryza sativa subsp. japonica GN=PLA2-I PE=2 SV=1
			384.433	279.828	0.458191
Triacylglycerol lipase	Unigene6214_All	454	97.4563	104.085	-0.0949334	gi|30679362|ref|NP_179126.2|	239	8e-63	ATLIP1 (Arabidopsis thaliana lipase 1); galactolipase/ hydrolase/ phospholipase/ triacylglycerol lipase >gi|75325907|sp|Q71DJ5.1|LIP1_ARATH RecName: Full=Triacylglycerol lipase 1; Flags: Precursor >gi|98960963|gb|ABF58965.1| At2g15230 [Arabidopsis thaliana]	sp|Q71DJ5|LIP1_ARATH	239	5e-63	Triacylglycerol lipase 1 OS=Arabidopsis thaliana GN=LIP1 PE=1 SV=1
	Unigene38411_All	267	45.8751	30.1986	0.60323	gi|297832004|ref|XP_002883884.1|	65.1	4e-23	ATLIP1 [Arabidopsis lyrata subsp. lyrata] >gi|297329724|gb|EFH60143.1| ATLIP1 [Arabidopsis lyrata subsp. lyrata]	sp|Q71DJ5|LIP1_ARATH	65.1	1e-22	Triacylglycerol lipase 1 OS=Arabidopsis thaliana GN=LIP1 PE=1 SV=1
	Unigene48507_All	500	39.6957	24.189	0.714632	gi|21742925|emb|CAD39815.1|	173	1e-42	OSJNBa0079F16.20 [Oryza sativa (japonica cultivar-group)]	sp|Q67ZU1|LIP2_ARATH	139	1e-32	Triacylglycerol lipase 2 OS=Arabidopsis thaliana GN=LIP2 PE=2 SV=1
	Unigene28169_All	555	36.2123	16.1951	1.16092	gi|38344633|emb|CAE05065.2|	145	4e-34	OSJNBa0094P09.4 [Oryza sativa (japonica cultivar-group)]	sp|Q67ZU1|LIP2_ARATH	118	3e-26	Triacylglycerol lipase 2 OS=Arabidopsis thaliana GN=LIP2 PE=2 SV=1
	Unigene16574_All	538	7.2483	15.3555	-1.08304	gi|297806369|ref|XP_002871068.1|	154	4e-37	sugar-dependent1 [Arabidopsis lyrata subsp. lyrata] >gi|297316905|gb|EFH47327.1| sugar-dependent1 [Arabidopsis lyrata subsp. lyrata]	sp|Q9LZA6|SDP1_ARATH	154	4e-37	Triacylglycerol lipase SDP1 OS=Arabidopsis thaliana GN=SDP1 PE=1 SV=1
	Unigene28214_All	326	5.6742	12.3666	-1.12396	gi|297806369|ref|XP_002871068.1|	190	5e-48	sugar-dependent1 [Arabidopsis lyrata subsp. lyrata] >gi|297316905|gb|EFH47327.1| sugar-dependent1 [Arabidopsis lyrata subsp. lyrata]	sp|Q9LZA6|SDP1_ARATH	190	3e-48	Triacylglycerol lipase SDP1 OS=Arabidopsis thaliana GN=SDP1 PE=1 SV=1
	Unigene46520_All	1032	5.7164	11.6555	-1.02783	gi|15230231|ref|NP_191273.1|	519	1e-172	patatin-related [Arabidopsis thaliana] >gi|42572707|ref|NP_974449.1| patatin-related [Arabidopsis thaliana] >gi|29029050|gb|AAO64904.1| At3g57140 [Arabidopsis thaliana]	sp|Q9LZA6|SDP1_ARATH	513	4e-168	Triacylglycerol lipase SDP1 OS=Arabidopsis thaliana GN=SDP1 PE=1 SV=1
	Unigene43378_All	231	12.9856	9.7276	0.416757	gi|226509138|ref|NP_001149280.1|	56.2	1e-07	triacylglycerol lipase [Zea mays] >gi|195625982|gb|ACG34821.1| triacylglycerol lipase [Zea mays]	sp|Q680C0|GDL62_ARATH	54.3	2e-07	GDSL esterase/lipase At4g10955 OS=Arabidopsis thaliana GN=At4g10955 PE=2 SV=1
	Unigene38737_All	430	5.1157	7.5312	-0.557948	gi|297806369|ref|XP_002871068.1|	73.6	7e-13	sugar-dependent1 [Arabidopsis lyrata subsp. lyrata] >gi|297316905|gb|EFH47327.1| sugar-dependent1 [Arabidopsis lyrata subsp. lyrata]	sp|Q9LZA6|SDP1_ARATH	69.7	6e-12	Triacylglycerol lipase SDP1 OS=Arabidopsis thaliana GN=SDP1 PE=1 SV=1
	Unigene16588_All	428	2.5698	5.559	-1.11317	gi|115187508|gb|ABI84257.1|	130	4e-30	triacylglycerol lipase [Arachis hypogaea]	sp|Q680C0|GDL62_ARATH	118	1e-26	GDSL esterase/lipase At4g10955 OS=Arabidopsis thaliana GN=At4g10955 PE=2 SV=1
	Unigene30711_All	235	4.6803	4.781	-0.0307114	gi|15237603|ref|NP_196024.1|	145	2e-34	SDP1 (SUGAR-DEPENDENT1); triacylglycerol lipase [Arabidopsis thaliana] >gi|75181222|sp|Q9LZA6.1|SDP1_ARATH RecName: Full=Triacylglycerol lipase SDP1; AltName: Full=Protein SUGAR-DEPENDENT 1	sp|Q9LZA6|SDP1_ARATH	145	1e-34	Triacylglycerol lipase SDP1 OS=Arabidopsis thaliana GN=SDP1 PE=1 SV=1
	Unigene6195_All	428	3.9715	4.6325	-0.222107	gi|240256390|ref|NP_199107.5|	132	2e-37	triacylglycerol lipase [Arabidopsis thaliana]	--	--	--	--
	Unigene49826_All	324	7.4066	3.4677	1.09483	gi|62866924|gb|AAY17358.1|	180	4e-45	lipase [Ricinus communis]	sp|Q67ZU1|LIP2_ARATH	160	2e-39	Triacylglycerol lipase 2 OS=Arabidopsis thaliana GN=LIP2 PE=2 SV=1
	Unigene69020_All	609	12.396	2.6045	2.2508	gi|62866924|gb|AAY17358.1|	322	2e-87	lipase [Ricinus communis]	sp|Q67ZU1|LIP2_ARATH	263	8e-70	Triacylglycerol lipase 2 OS=Arabidopsis thaliana GN=LIP2 PE=2 SV=1
	Unigene60213_All	204	1.9606	0	/	gi|79606086|ref|NP_973975.2|	64.3	4e-10	TLL1 (TRIACYLGLYCEROL LIPASE-LIKE 1); triacylglycerol lipase [Arabidopsis thaliana]	--	--	--	--
	Unigene67737_All	350	10.1417	0	/	gi|38344633|emb|CAE05065.2|	96.3	1e-19	OSJNBa0094P09.4 [Oryza sativa (japonica cultivar-group)]	sp|Q67ZU1|LIP2_ARATH	92.8	6e-19	Triacylglycerol lipase 2 OS=Arabidopsis thaliana GN=LIP2 PE=2 SV=1
	Unigene61531_All	215	7.6736	1.537	2.31979	gi|39636476|gb|AAR29056.1|	84	5e-16	triacylglycerol/steryl ester lipase-like protein [Medicago truncatula]	sp|Q67ZU1|LIP2_ARATH	72.4	8e-13	Triacylglycerol lipase 2 OS=Arabidopsis thaliana GN=LIP2 PE=2 SV=1
	Unigene80363_All	276	1.4491	2.3946	-0.724628	gi|115187508|gb|ABI84257.1|	115	2e-25	triacylglycerol lipase [Arachis hypogaea]	sp|Q680C0|GDL62_ARATH	92.4	8e-19	GDSL esterase/lipase At4g10955 OS=Arabidopsis thaliana GN=At4g10955 PE=2 SV=1
			308.229	256.28	0.266279
phosphoesterase	Unigene52639_All	220	14.7711	7.8107	0.919254	gi|297825919|ref|XP_002880842.1|	93.2	8e-19	phosphoesterase family protein [Arabidopsis lyrata subsp. lyrata] >gi|297326681|gb|EFH57101.1| phosphoesterase family protein [Arabidopsis lyrata subsp. lyrata]	--	--	--	--
	Unigene1375_All	490	30.3028	29.1337	0.0567622	gi|297825919|ref|XP_002880842.1|	124	1e-48	phosphoesterase family protein [Arabidopsis lyrata subsp. lyrata] >gi|297326681|gb|EFH57101.1| phosphoesterase family protein [Arabidopsis lyrata subsp. lyrata]	--	--	--	--
	Unigene38815_All	291	66.144	83.1238	-0.329651	gi|297825919|ref|XP_002880842.1|	160	4e-39	phosphoesterase family protein [Arabidopsis lyrata subsp. lyrata] >gi|297326681|gb|EFH57101.1| phosphoesterase family protein [Arabidopsis lyrata subsp. lyrata]	--	--	--	--
			111.218	120.068	-0.110465
Fatty acids a-OXIDATION
aldehyde dehydrogenase	Unigene11215_All	919	75.4542	97.0858	-0.363659	gi|29373073|gb|AAO72532.1|	483	1e-135	aldehyde dehydrogenase 1 precursor [Lotus corniculatus]	sp|Q9SU63|AL2B4_ARATH	457	4e-128	Aldehyde dehydrogenase family 2 member B4, mitochondrial OS=Arabidopsis thaliana GN=ALDH2B4 PE=1 SV=1
	Unigene37315_All	397	100.619	238.558	-1.24544	gi|40850676|gb|AAR23816.2|	207	3e-53	betaine-aldehyde dehydrogenase [Gossypium hirsutum]	sp|Q9STS1|BADH2_ARATH	204	1e-52	Betaine aldehyde dehydrogenase 2, mitochondrial OS=Arabidopsis thaliana GN=ALDH10A9 PE=2 SV=1
	Unigene6758_All	690	82.5272	232.465	-1.49407	gi|34595979|gb|AAQ76705.1|	402	1e-111	betaine aldehyde dehydrogenase [Panax ginseng]	sp|P17202|BADH_SPIOL	386	6e-107	Betaine aldehyde dehydrogenase, chloroplastic OS=Spinacia oleracea PE=1 SV=1
	Unigene11215_All	919	75.4542	97.0858	-0.363659	gi|29373073|gb|AAO72532.1|	483	1e-135	aldehyde dehydrogenase 1 precursor [Lotus corniculatus]	sp|Q9SU63|AL2B4_ARATH	457	4e-128	Aldehyde dehydrogenase family 2 member B4, mitochondrial OS=Arabidopsis thaliana GN=ALDH2B4 PE=1 SV=1
	Unigene51981_All	1064	82.3218	91.4332	-0.151444	gi|42572293|ref|NP_974242.1|	634	0	ALDH22a1 (Aldehyde Dehydrogenase 22a1); 3-chloroallyl aldehyde dehydrogenase/ oxidoreductase [Arabidopsis thaliana] >gi|118595572|sp|Q0WSF1.2|AL221_ARATH RecName: Full=Aldehyde dehydrogenase 22A1; AltName: Full=Novel aldehyde dehydrogenase family 22 member A1; Flags: Precursor	sp|Q0WSF1|AL221_ARATH	634	0	Aldehyde dehydrogenase 22A1 OS=Arabidopsis thaliana GN=ALDH22A1 PE=2 SV=2
	Unigene77267_All	224	84.1426	103.266	-0.295457	gi|145328284|ref|NP_001077888.1|	127	4e-29	ALDH6B2; 3-chloroallyl aldehyde dehydrogenase/ methylmalonate-semialdehyde dehydrogenase (acylating)/ oxidoreductase [Arabidopsis thaliana]	sp|Q0WM29|MMSA_ARATH	127	2e-29	Methylmalonate-semialdehyde dehydrogenase [acylating], mitochondrial OS=Arabidopsis thaliana GN=ALDH6B2 PE=2 SV=2
	Unigene66743_All	302	3.642	0	/	gi|297841449|ref|XP_002888606.1|	150	6e-36	ALDH3H1 [Arabidopsis lyrata subsp. lyrata] >gi|297334447|gb|EFH64865.1| ALDH3H1 [Arabidopsis lyrata subsp. lyrata]	sp|Q70DU8|AL3H1_ARATH	150	3e-36	Aldehyde dehydrogenase family 3 member H1 OS=Arabidopsis thaliana GN=ALDH3H1 PE=2 SV=2
	Unigene71313_All	387	1.9378	5.4648	-1.49575	gi|42567452|ref|NP_195348.2|	134	4e-48	ALDH3F1 (Aldehyde Dehydrogenase 3F1); 3-chloroallyl aldehyde dehydrogenase/ aldehyde dehydrogenase (NAD) [Arabidopsis thaliana] >gi|118595575|sp|Q70E96.2|AL3F1_ARATH RecName: Full=Aldehyde dehydrogenase family 3 member F1 >gi|133778906|gb|ABO38793.1| At4g36250 [Arabidopsis thaliana]	sp|Q70E96|AL3F1_ARATH	134	2e-48	Aldehyde dehydrogenase family 3 member F1 OS=Arabidopsis thaliana GN=ALDH3F1 PE=1 SV=2
	Unigene41190_All	947	13.99	9.4913	0.559718	gi|40850676|gb|AAR23816.2|	603	1e-172	betaine-aldehyde dehydrogenase [Gossypium hirsutum]	sp|Q9S795|BADH1_ARATH	561	3e-159	Betaine aldehyde dehydrogenase 1, chloroplastic OS=Arabidopsis thaliana GN=ALDH10A8 PE=2 SV=1
	Unigene3209_All	1749	8.3753	11.8653	-0.502536	gi|2961384|emb|CAA18131.1|	282	1e-129	aldehyde dehydrogenase like protein [Arabidopsis thaliana] >gi|7270578|emb|CAB80296.1| aldehyde dehydrogenase like protein [Arabidopsis thaliana]	sp|Q70E96|AL3F1_ARATH	353	2e-96	Aldehyde dehydrogenase family 3 member F1 OS=Arabidopsis thaliana GN=ALDH3F1 PE=1 SV=2
	Unigene27654_All	370	5.5399	12.6822	-1.19487	gi|29373073|gb|AAO72532.1|	50.8	5e-06	aldehyde dehydrogenase 1 precursor [Lotus corniculatus]	--	--	--	--
	Unigene27655_All	222	15.9892	14.5875	0.132365	gi|297819414|ref|XP_002877590.1|	50.4	6e-06	ALDH2B4 [Arabidopsis lyrata subsp. lyrata] >gi|297323428|gb|EFH53849.1| ALDH2B4 [Arabidopsis lyrata subsp. lyrata]	--	--	--	--
	Unigene17628_All	594	28.1114	14.798	0.925753	gi|20530131|dbj|BAB92019.1|	196	2e-49	mitochondrial aldehyde dehydrogenase [Sorghum bicolor]	sp|Q9SU63|AL2B4_ARATH	191	2e-48	Aldehyde dehydrogenase family 2 member B4, mitochondrial OS=Arabidopsis thaliana GN=ALDH2B4 PE=1 SV=1
	Unigene25842_All	1815	14.9846	21.4111	-0.514878	gi|18418408|ref|NP_567962.1|	673	0	ALDH3I1 (ALDEHYDE DEHYDROGENASE 3I1); 3-chloroallyl aldehyde dehydrogenase/ aldehyde dehydrogenase (NAD) [Arabidopsis thaliana] >gi|118595577|sp|Q8W033.2|AL3I1_ARATH RecName: Full=Aldehyde dehydrogenase family 3 member I1, chloroplastic; Short=AtALDH3; Flags: Precursor	sp|Q8W033|AL3I1_ARATH	673	0	Aldehyde dehydrogenase family 3 member I1, chloroplastic OS=Arabidopsis thaliana GN=ALDH3I1 PE=2 SV=2
	Unigene11323_All	1500	67.8926	42.3859	0.67967	gi|40850676|gb|AAR23816.2|	836	0	betaine-aldehyde dehydrogenase [Gossypium hirsutum]	sp|Q9S795|BADH1_ARATH	758	0	Betaine aldehyde dehydrogenase 1, chloroplastic OS=Arabidopsis thaliana GN=ALDH10A8 PE=2 SV=1
	Unigene69350_All	1558	3.7865	44.8379	-3.56578	gi|3913711|sp|P81406.1|GAPN_PEA	580	0	RecName: Full=NADP-dependent glyceraldehyde-3-phosphate dehydrogenase; AltName: Full=Glyceraldehyde-3-phosphate dehydrogenase [NADP+]; AltName: Full=Non-phosphorylating glyceraldehyde 3-phosphate dehydrogenase; AltName: Full=Triosephosphate dehydrogenase >gi|4379384|emb|CAA53076.1| glyceraldehyde-3-phosphate dehydrogenase (nonphosphorylating,NADP+) [Pisum sativum] >gi|28274680|gb|AAO38512.1| non-…	sp|P81406|GAPN_PEA	580	0	NADP-dependent glyceraldehyde-3-phosphate dehydrogenase OS=Pisum sativum GN=GAPN PE=1 SV=1
	Unigene39565_All	364	46.1488	47.752	-0.049268	gi|18087608|gb|AAL58934.1|AF462847_1	207	2e-53	AT3g51050/F24M12_90 [Arabidopsis thaliana] >gi|24797020|gb|AAN64522.1| At3g51050/F24M12_90 [Arabidopsis thaliana]	--	--	--	--
	Unigene15094_All	1696	42.8904	51.1654	-0.254514	gi|59860157|gb|AAX09646.1|	903	0	aldehyde dehydrogenase family 7 member A1 [Euphorbia characias]	sp|Q9SYG7|AL7B4_ARATH	869	0	Aldehyde dehydrogenase family 7 member B4 OS=Arabidopsis thaliana GN=ALDH7B4 PE=2 SV=3
	Unigene36067_All	1829	77.0829	55.9003	0.463555	gi|73647513|gb|AAZ79355.1|	877	0	aldehyde dehydrogenase [Vitis pseudoreticulata]	sp|Q9SU63|AL2B4_ARATH	848	0	Aldehyde dehydrogenase family 2 member B4, mitochondrial OS=Arabidopsis thaliana GN=ALDH2B4 PE=1 SV=1
	Unigene50339_All	491	154.26	58.8217	1.39094	gi|73647621|gb|AAZ79356.1|	268	2e-71	aldehyde dehydrogenase [Vitis pseudoreticulata]	sp|Q8S528|AL2B7_ARATH	256	4e-68	Aldehyde dehydrogenase family 2 member B7, mitochondrial OS=Arabidopsis thaliana GN=ALDH2B7 PE=2 SV=2
	Unigene43807_All	1877	29.5386	64.9635	-1.13703	gi|15219358|ref|NP_175081.1|	702	0	ALDH3H1 (ALDEHYDE DEHYDROGENASE 3H1); 3-chloroallyl aldehyde dehydrogenase/ aldehyde dehydrogenase (NAD) [Arabidopsis thaliana] >gi|30693800|ref|NP_849770.1| ALDH3H1 (ALDEHYDE DEHYDROGENASE 3H1); 3-chloroallyl aldehyde dehydrogenase/ aldehyde dehydrogenase (NAD) [Arabidopsis thaliana] >gi|118595576|sp|Q70DU8.2|AL3H1_ARATH RecName: Full=Aldehyde dehydrogenase family 3 member H1; Short=AtALDH4	sp|Q70DU8|AL3H1_ARATH	702	0	Aldehyde dehydrogenase family 3 member H1 OS=Arabidopsis thaliana GN=ALDH3H1 PE=2 SV=2
	Unigene28329_All	760	106.567	71.4818	0.576117	gi|115474211|ref|NP_001060704.1|	373	1e-102	Os07g0688800 [Oryza sativa Japonica Group] >gi|24059891|dbj|BAC21357.1| betaine aldehyde dehydrogenase-like [Oryza sativa Japonica Group] >gi|50509286|dbj|BAD30593.1| betaine aldehyde dehydrogenase-like [Oryza sativa Japonica Group] >gi|113612240|dbj|BAF22618.1| Os07g0688800 [Oryza sativa Japonica Group]	sp|Q0WSF1|AL221_ARATH	350	5e-96	Aldehyde dehydrogenase 22A1 OS=Arabidopsis thaliana GN=ALDH22A1 PE=2 SV=2
	Unigene31204_All	548	23.9937	82.9746	-1.79001	gi|18410730|ref|NP_565094.1|	214	4e-55	ALDH10A8; 3-chloroallyl aldehyde dehydrogenase/ oxidoreductase [Arabidopsis thaliana] >gi|21759093|sp|Q9S795.1|BADH1_ARATH RecName: Full=Betaine aldehyde dehydrogenase 1, chloroplastic; Short=BADH; AltName: Full=Aldehyde dehydrogenase family 10 member A8; Flags: Precursor >gi|5882731|gb|AAD55284.1|AC008263_15 Similar to gb|AF000132 betaine aldehyde dehydrogenase from Amaranthus hypochondriacus. E…	sp|Q9S795|BADH1_ARATH	214	2e-55	Betaine aldehyde dehydrogenase 1, chloroplastic OS=Arabidopsis thaliana GN=ALDH10A8 PE=2 SV=1
	Unigene48313_All	745	146.964	631.805	-2.10402	gi|3913711|sp|P81406.1|GAPN_PEA	471	1e-132	RecName: Full=NADP-dependent glyceraldehyde-3-phosphate dehydrogenase; AltName: Full=Glyceraldehyde-3-phosphate dehydrogenase [NADP+]; AltName: Full=Non-phosphorylating glyceraldehyde 3-phosphate dehydrogenase; AltName: Full=Triosephosphate dehydrogenase >gi|4379384|emb|CAA53076.1| glyceraldehyde-3-phosphate dehydrogenase (nonphosphorylating,NADP+) [Pisum sativum] >gi|28274680|gb|AAO38512.1| non-…	sp|P81406|GAPN_PEA	471	2e-132	NADP-dependent glyceraldehyde-3-phosphate dehydrogenase OS=Pisum sativum GN=GAPN PE=1 SV=1
			1292.21	2102.28	-0.702112
Fatty acid β-Oxidation
ACT2,acyl-CoA thioesterase(peroxisome)	Unigene40447_All	1646	20.502	23.4488	-0.193749	gi|30678177|ref|NP_563632.2|	642	0	acyl-CoA thioesterase family protein [Arabidopsis thaliana]	sp|P58137|ACOT8_MOUSE	210	3e-53	Acyl-coenzyme A thioesterase 8 OS=Mus musculus GN=Acot8 PE=1 SV=1
	Unigene9750_All	1717	9.3467	29.985	-1.68171	gi|53854352|gb|AAU95619.1|	662	0	peroxisomal acetoacetyl-coenzyme A thiolase [Nicotiana tabacum]	sp|Q9FIK7|THIC2_ARATH	660	0	Probable acetyl-CoA acetyltransferase, cytosolic 2 OS=Arabidopsis thaliana GN=At5g47720 PE=2 SV=1
			29.8487	53.4338	-0.840085
3-hydroxyisobutyryl-CoA hydrolase-like protein	Unigene954_All	260	28.4584	26.6903	0.092539	gi|75266823|sp|Q9T0K7.1|HIBC6_ARATH	161	2e-39	RecName: Full=3-hydroxyisobutyryl-CoA hydrolase-like protein 3 >gi|14190485|gb|AAK55723.1|AF380642_1 AT4g13360/T9E8_100 [Arabidopsis thaliana] >gi|4584541|emb|CAB40771.1| 3-hydroxyisobutyryl-coenzyme A hydrolase-like protein [Arabidopsis thaliana] >gi|7268039|emb|CAB78378.1| 3-hydroxyisobutyryl-coenzyme A hydrolase-like protein [Arabidopsis thaliana] >gi|16323266|gb|AAL15367.1| AT4g13360/T9E8_100…	sp|Q9T0K7|HIBC6_ARATH	161	1e-39	3-hydroxyisobutyryl-CoA hydrolase-like protein 3 OS=Arabidopsis thaliana GN=At4g13360 PE=1 SV=1
	Unigene27759_All	544	21.2293	24.2979	-0.194775	gi|75266823|sp|Q9T0K7.1|HIBC6_ARATH	63.5	1e-09	RecName: Full=3-hydroxyisobutyryl-CoA hydrolase-like protein 3 >gi|14190485|gb|AAK55723.1|AF380642_1 AT4g13360/T9E8_100 [Arabidopsis thaliana] >gi|4584541|emb|CAB40771.1| 3-hydroxyisobutyryl-coenzyme A hydrolase-like protein [Arabidopsis thaliana] >gi|7268039|emb|CAB78378.1| 3-hydroxyisobutyryl-coenzyme A hydrolase-like protein [Arabidopsis thaliana] >gi|16323266|gb|AAL15367.1| AT4g13360/T9E8_100…	sp|Q9T0K7|HIBC6_ARATH	63.5	7e-10	3-hydroxyisobutyryl-CoA hydrolase-like protein 3 OS=Arabidopsis thaliana GN=At4g13360 PE=1 SV=1
	Unigene50727_All	395	18.8587	26.7707	-0.505425	gi|75266823|sp|Q9T0K7.1|HIBC6_ARATH	206	7e-53	RecName: Full=3-hydroxyisobutyryl-CoA hydrolase-like protein 3 >gi|14190485|gb|AAK55723.1|AF380642_1 AT4g13360/T9E8_100 [Arabidopsis thaliana] >gi|4584541|emb|CAB40771.1| 3-hydroxyisobutyryl-coenzyme A hydrolase-like protein [Arabidopsis thaliana] >gi|7268039|emb|CAB78378.1| 3-hydroxyisobutyryl-coenzyme A hydrolase-like protein [Arabidopsis thaliana] >gi|16323266|gb|AAL15367.1| AT4g13360/T9E8_100…	sp|Q9T0K7|HIBC6_ARATH	206	4e-53	3-hydroxyisobutyryl-CoA hydrolase-like protein 3 OS=Arabidopsis thaliana GN=At4g13360 PE=1 SV=1
			68.5464	77.7589	-0.181927
acyl-CoA oxidase ACX3	Unigene12609_All	1027	18.3524	46.9775	-1.356	gi|8163758|gb|AAF73843.1|AF207994_1	485	1e-136	acyl-CoA oxidase ACX3 [Arabidopsis thaliana]	sp|Q9LLH9|ACOX3_ARATH	484	3e-136	Acyl-coenzyme A oxidase 3, peroxisomal OS=Arabidopsis thaliana GN=ACX3 PE=1 SV=2
	Unigene18621_All	2441	17.962	32.7608	-0.867023	gi|297797531|ref|XP_002866650.1|	640	0	acyl-CoA oxidase [Arabidopsis lyrata subsp. lyrata] >gi|297312485|gb|EFH42909.1| acyl-CoA oxidase [Arabidopsis lyrata subsp. lyrata]	sp|O65201|ACOX2_ARATH	640	0	Acyl-coenzyme A oxidase 2, peroxisomal OS=Arabidopsis thaliana GN=ACX2 PE=1 SV=2
	Unigene20109_All	310	17.2562	36.6694	-1.08746	gi|297800438|ref|XP_002868103.1|	123	7e-28	Acyl-coenzyme A oxidase [Arabidopsis lyrata subsp. lyrata] >gi|297313939|gb|EFH44362.1| Acyl-coenzyme A oxidase [Arabidopsis lyrata subsp. lyrata]	sp|O65202|ACOX1_ARATH	122	7e-28	Peroxisomal acyl-coenzyme A oxidase 1 OS=Arabidopsis thaliana GN=ACX1 PE=1 SV=1
	Unigene20804_All	325	16.4597	18.912	-0.200364	gi|2245030|emb|CAB10450.1|	66.6	8e-11	acyl-CoA oxidase like protein [Arabidopsis thaliana] >gi|7268426|emb|CAB78718.1| acyl-CoA oxidase like protein [Arabidopsis thaliana]	--	--	--	--
	Unigene10230_All	1223	15.1251	11.8887	0.347354	gi|15553478|gb|AAL01887.1|AF404403_1	534	1e-151	acyl-CoA oxidase [Glycine max]	sp|O65202|ACOX1_ARATH	515	2e-145	Peroxisomal acyl-coenzyme A oxidase 1 OS=Arabidopsis thaliana GN=ACX1 PE=1 SV=1
	Unigene45691_All	955	12.5641	4.7059	1.41676	gi|297819888|ref|XP_002877827.1|	536	1e-151	acyl-CoA oxidase 4 [Arabidopsis lyrata subsp. lyrata] >gi|297323665|gb|EFH54086.1| acyl-CoA oxidase 4 [Arabidopsis lyrata subsp. lyrata]	sp|Q96329|ACOX4_ARATH	536	8e-152	Acyl-coenzyme A oxidase 4, peroxisomal OS=Arabidopsis thaliana GN=ACX4 PE=1 SV=1
	Unigene5134_All	384	11.1967	15.1457	-0.435835	gi|15553480|gb|AAL01888.1|AF404404_1	236	8e-62	acyl-CoA oxidase [Glycine max]	sp|O65202|ACOX1_ARATH	218	1e-56	Peroxisomal acyl-coenzyme A oxidase 1 OS=Arabidopsis thaliana GN=ACX1 PE=1 SV=1
	Unigene31177_All	479	11.1679	29.9407	-1.42275	gi|297800438|ref|XP_002868103.1|	127	5e-29	Acyl-coenzyme A oxidase [Arabidopsis lyrata subsp. lyrata] >gi|297313939|gb|EFH44362.1| Acyl-coenzyme A oxidase [Arabidopsis lyrata subsp. lyrata]	sp|O65202|ACOX1_ARATH	126	5e-29	Peroxisomal acyl-coenzyme A oxidase 1 OS=Arabidopsis thaliana GN=ACX1 PE=1 SV=1
	Unigene2781_All	1991	10.0943	7.9999	0.335487	gi|297843432|ref|XP_002889597.1|	908	0	acyl-CoA oxidase ACX3 [Arabidopsis lyrata subsp. lyrata] >gi|297335439|gb|EFH65856.1| acyl-CoA oxidase ACX3 [Arabidopsis lyrata subsp. lyrata]	sp|Q9LLH9|ACOX3_ARATH	906	0	Acyl-coenzyme A oxidase 3, peroxisomal OS=Arabidopsis thaliana GN=ACX3 PE=1 SV=2
	Unigene40044_All	374	5.2133	4.5945	0.182289	gi|8163758|gb|AAF73843.1|AF207994_1	83.6	7e-16	acyl-CoA oxidase ACX3 [Arabidopsis thaliana]	sp|Q9LLH9|ACOX3_ARATH	83.2	5e-16	Acyl-coenzyme A oxidase 3, peroxisomal OS=Arabidopsis thaliana GN=ACX3 PE=1 SV=2
	Unigene38622_All	317	3.7851	1.6679	1.1823	gi|297843432|ref|XP_002889597.1|	132	9e-31	acyl-CoA oxidase ACX3 [Arabidopsis lyrata subsp. lyrata] >gi|297335439|gb|EFH65856.1| acyl-CoA oxidase ACX3 [Arabidopsis lyrata subsp. lyrata]	sp|Q9LLH9|ACOX3_ARATH	132	5e-31	Acyl-coenzyme A oxidase 3, peroxisomal OS=Arabidopsis thaliana GN=ACX3 PE=1 SV=2
	Unigene70656_All	413	1.6947	1.1202	0.597274	gi|167961942|dbj|BAG09369.1|	99.8	5e-38	peroxisomal acyl-CoA oxidase [Glycine max]	sp|Q96329|ACOX4_ARATH	96.3	5e-34	Acyl-coenzyme A oxidase 4, peroxisomal OS=Arabidopsis thaliana GN=ACX4 PE=1 SV=1
	Unigene16232_All	263	126.032	142.484	-0.177007	gi|167961942|dbj|BAG09369.1|	167	3e-41	peroxisomal acyl-CoA oxidase [Glycine max]	sp|Q96329|ACOX4_ARATH	160	3e-39	Acyl-coenzyme A oxidase 4, peroxisomal OS=Arabidopsis thaliana GN=ACX4 PE=1 SV=1
	Unigene9604_All	326	110.724	113.529	-0.0360954	gi|15553480|gb|AAL01888.1|AF404404_1	157	4e-38	acyl-CoA oxidase [Glycine max]	sp|O65202|ACOX1_ARATH	150	2e-36	Peroxisomal acyl-coenzyme A oxidase 1 OS=Arabidopsis thaliana GN=ACX1 PE=1 SV=1
	Unigene9605_All	432	96.7487	133.863	-0.468447	gi|15553478|gb|AAL01887.1|AF404403_1	221	3e-57	acyl-CoA oxidase [Glycine max]	sp|O65202|ACOX1_ARATH	208	8e-54	Peroxisomal acyl-coenzyme A oxidase 1 OS=Arabidopsis thaliana GN=ACX1 PE=1 SV=1
	Unigene42449_All	659	72.6779	100.59	-0.468893	gi|156972244|gb|ABU98950.1|	397	1e-110	acyl-CoA oxidase [Glycine max]	sp|Q96329|ACOX4_ARATH	390	5e-108	Acyl-coenzyme A oxidase 4, peroxisomal OS=Arabidopsis thaliana GN=ACX4 PE=1 SV=1
	Unigene34707_All	350	65.5643	132.18	-1.01153	gi|109157676|pdb|2FON|A	207	4e-53	Chain A, X-Ray Crystal Structure Of Leacx1, An Acyl-Coa Oxidase From Lycopersicon Esculentum (Tomato) >gi|109157677|pdb|2FON|B Chain B, X-Ray Crystal Structure Of Leacx1, An Acyl-Coa Oxidase From Lycopersicon Esculentum (Tomato) >gi|109157678|pdb|2FON|C Chain C, X-Ray Crystal Structure Of Leacx1, An Acyl-Coa Oxidase From Lycopersicon Esculentum (Tomato)	sp|O65202|ACOX1_ARATH	201	2e-51	Peroxisomal acyl-coenzyme A oxidase 1 OS=Arabidopsis thaliana GN=ACX1 PE=1 SV=1
	Unigene18092_All	391	42.1949	41.9191	0.00946089	gi|297843432|ref|XP_002889597.1|	112	1e-24	acyl-CoA oxidase ACX3 [Arabidopsis lyrata subsp. lyrata] >gi|297335439|gb|EFH65856.1| acyl-CoA oxidase ACX3 [Arabidopsis lyrata subsp. lyrata]	sp|Q9LLH9|ACOX3_ARATH	112	7e-25	Acyl-coenzyme A oxidase 3, peroxisomal OS=Arabidopsis thaliana GN=ACX3 PE=1 SV=2
	Unigene34708_All	536	42.0663	66.4602	-0.659826	gi|109157676|pdb|2FON|A	331	3e-90	Chain A, X-Ray Crystal Structure Of Leacx1, An Acyl-Coa Oxidase From Lycopersicon Esculentum (Tomato) >gi|109157677|pdb|2FON|B Chain B, X-Ray Crystal Structure Of Leacx1, An Acyl-Coa Oxidase From Lycopersicon Esculentum (Tomato) >gi|109157678|pdb|2FON|C Chain C, X-Ray Crystal Structure Of Leacx1, An Acyl-Coa Oxidase From Lycopersicon Esculentum (Tomato)	sp|O65202|ACOX1_ARATH	313	4e-85	Peroxisomal acyl-coenzyme A oxidase 1 OS=Arabidopsis thaliana GN=ACX1 PE=1 SV=1
	Unigene47152_All	260	33.6502	65.8361	-0.968264	gi|167961942|dbj|BAG09369.1|	66.6	8e-11	peroxisomal acyl-CoA oxidase [Glycine max]	sp|Q96329|ACOX4_ARATH	63.5	4e-10	Acyl-coenzyme A oxidase 4, peroxisomal OS=Arabidopsis thaliana GN=ACX4 PE=1 SV=1
	Unigene42821_All	412	30.5792	48.9261	-0.678054	gi|15553480|gb|AAL01888.1|AF404404_1	267	3e-71	acyl-CoA oxidase [Glycine max]	sp|O65202|ACOX1_ARATH	245	7e-65	Peroxisomal acyl-coenzyme A oxidase 1 OS=Arabidopsis thaliana GN=ACX1 PE=1 SV=1
	Unigene6435_All	749	29.5028	44.6484	-0.597757	gi|297843432|ref|XP_002889597.1|	361	6e-99	acyl-CoA oxidase ACX3 [Arabidopsis lyrata subsp. lyrata] >gi|297335439|gb|EFH65856.1| acyl-CoA oxidase ACX3 [Arabidopsis lyrata subsp. lyrata]	sp|Q9LLH9|ACOX3_ARATH	359	1e-98	Acyl-coenzyme A oxidase 3, peroxisomal OS=Arabidopsis thaliana GN=ACX3 PE=1 SV=2
	Unigene42450_All	1156	27.2029	52.2548	-0.941803	gi|167961942|dbj|BAG09369.1|	139	7e-32	peroxisomal acyl-CoA oxidase [Glycine max]	sp|Q96329|ACOX4_ARATH	133	2e-30	Acyl-coenzyme A oxidase 4, peroxisomal OS=Arabidopsis thaliana GN=ACX4 PE=1 SV=1
	Unigene51635_All	269	24.7185	41.5214	-0.748264	gi|134140874|gb|ABO61149.1|	183	6e-46	acyl-CoA oxidase 1 [Nicotiana attenuata]	sp|O65202|ACOX1_ARATH	170	3e-42	Peroxisomal acyl-coenzyme A oxidase 1 OS=Arabidopsis thaliana GN=ACX1 PE=1 SV=1
			842.533	1196.6	-0.50613
2-hydroxy-acid oxidase	Unigene69806_All	213	6.5721	3.4131	0.945272	gi|116309754|emb|CAH66797.1|	64.3	4e-10	H0215F08.8 [Oryza sativa (indica cultivar-group)]	sp|Q9LRR9|GOX2_ARATH	60.1	4e-09	Probable peroxisomal (S)-2-hydroxy-acid oxidase 2 OS=Arabidopsis thaliana GN=At3g14420 PE=1 SV=1
	Unigene42291_All	982	2.4437	22.3442	-3.19276	gi|9294638|dbj|BAB02977.1|	335	5e-91	glycolate oxidase [Arabidopsis thaliana]	sp|P05414|GOX_SPIOL	284	6e-76	Peroxisomal (S)-2-hydroxy-acid oxidase OS=Spinacia oleracea PE=1 SV=1
	Unigene54765_All	547	12.3387	18.3651	-0.573776	gi|90093298|gb|ABD85162.1|	127	1e-28	At3g14150 [Arabidopsis thaliana]	sp|P05414|GOX_SPIOL	109	1e-23	Peroxisomal (S)-2-hydroxy-acid oxidase OS=Spinacia oleracea PE=1 SV=1
	Unigene48425_All	978	13.6488	4.3925	1.63566	gi|217909|dbj|BAA03131.1|	466	1e-150	glycolate oxidase [Cucurbita cv. Kurokawa Amakuri]	sp|P05414|GOX_SPIOL	455	1e-146	Peroxisomal (S)-2-hydroxy-acid oxidase OS=Spinacia oleracea PE=1 SV=1
	Unigene22802_All	493	28.1916	19.4383	0.536363	gi|9294638|dbj|BAB02977.1|	140	8e-33	glycolate oxidase [Arabidopsis thaliana]	sp|Q9LRR9|GOX2_ARATH	125	1e-28	Probable peroxisomal (S)-2-hydroxy-acid oxidase 2 OS=Arabidopsis thaliana GN=At3g14420 PE=1 SV=1
	Unigene62183_All	222	33.5549	19.3508	0.79413	gi|54043095|gb|AAV28535.1|	59.7	1e-08	glycolate oxidase [Brassica napus]	sp|Q9LRR9|GOX2_ARATH	57.4	3e-08	Probable peroxisomal (S)-2-hydroxy-acid oxidase 2 OS=Arabidopsis thaliana GN=At3g14420 PE=1 SV=1
	Unigene38057_All	522	70.2031	56.9744	0.301221	gi|167961875|dbj|BAG09382.1|	323	8e-88	peroxisomal glycolate oxidase [Glycine max]	sp|P05414|GOX_SPIOL	318	9e-87	Peroxisomal (S)-2-hydroxy-acid oxidase OS=Spinacia oleracea PE=1 SV=1
	Unigene70767_All	404	0.7425	0.1636	2.18222	gi|217909|dbj|BAA03131.1|	144	1e-48	glycolate oxidase [Cucurbita cv. Kurokawa Amakuri]	sp|Q9LRS0|GOX1_ARATH	145	3e-48	Probable peroxisomal (S)-2-hydroxy-acid oxidase 1 OS=Arabidopsis thaliana GN=At3g14415 PE=1 SV=1
	Unigene46880_All	436	3.3253	0.9095	1.87034	gi|9294640|dbj|BAB02979.1|	131	3e-32	glycolate oxidase [Arabidopsis thaliana]	sp|Q9LRR9|GOX2_ARATH	102	2e-23	Probable peroxisomal (S)-2-hydroxy-acid oxidase 2 OS=Arabidopsis thaliana GN=At3g14420 PE=1 SV=1
	Unigene10783_All	1403	5.4164	18.3244	-1.75836	gi|9294638|dbj|BAB02977.1|	546	1e-154	glycolate oxidase [Arabidopsis thaliana]	sp|Q9LRR9|GOX2_ARATH	420	1e-116	Probable peroxisomal (S)-2-hydroxy-acid oxidase 2 OS=Arabidopsis thaliana GN=At3g14420 PE=1 SV=1
	Unigene10511_All	646	87.2196	51.9719	0.746921	gi|217909|dbj|BAA03131.1|	228	6e-59	glycolate oxidase [Cucurbita cv. Kurokawa Amakuri]	sp|Q9LRS0|GOX1_ARATH	220	7e-57	Probable peroxisomal (S)-2-hydroxy-acid oxidase 1 OS=Arabidopsis thaliana GN=At3g14415 PE=1 SV=1
	Unigene72237_All	335	0.5969	0.5919	0.0121358	gi|90093298|gb|ABD85162.1|	153	5e-37	At3g14150 [Arabidopsis thaliana]	sp|Q9LRR9|GOX2_ARATH	117	2e-26	Probable peroxisomal (S)-2-hydroxy-acid oxidase 2 OS=Arabidopsis thaliana GN=At3g14420 PE=1 SV=1
	Unigene9789_All	592	3.7158	27.0166	-2.8621	gi|9294638|dbj|BAB02977.1|	155	3e-37	glycolate oxidase [Arabidopsis thaliana]	sp|Q9LRR9|GOX2_ARATH	141	3e-33	Probable peroxisomal (S)-2-hydroxy-acid oxidase 2 OS=Arabidopsis thaliana GN=At3g14420 PE=1 SV=1
	Unigene56316_All	380	0	3.1306	/	gi|9294638|dbj|BAB02977.1|	83.6	1e-28	glycolate oxidase [Arabidopsis thaliana]	sp|P05414|GOX_SPIOL	69.3	2e-26	Peroxisomal (S)-2-hydroxy-acid oxidase OS=Spinacia oleracea PE=1 SV=1
	Unigene64760_All	256	4.687	0.2582	4.1821	gi|115460650|ref|NP_001053925.1|	110	4e-24	Os04g0623500 [Oryza sativa Japonica Group] >gi|38344169|emb|CAE03500.2| OSJNBa0053K19.8 [Oryza sativa (japonica cultivar-group)] >gi|113565496|dbj|BAF15839.1| Os04g0623500 [Oryza sativa Japonica Group] >gi|116309753|emb|CAH66796.1| H0215F08.7 [Oryza sativa (indica cultivar-group)]	sp|Q9LRR9|GOX2_ARATH	106	4e-23	Probable peroxisomal (S)-2-hydroxy-acid oxidase 2 OS=Arabidopsis thaliana GN=At3g14420 PE=1 SV=1
			272.656	246.645	0.144647
Synthesis of VLCFAs (very long chain fatty acids)
	Unigene54994_All	1108	0.7671	0.2386	1.68482	gi|186461767|gb|ACC78512.1|	361	1e-100	PASTICCINO 2 [Brassica rapa subsp. pekinensis]	sp|Q8VZB2|PAS2_ARATH	354	2e-99	3-hydroxyacyl-CoA dehydratase PASTICCINO 2 OS=Arabidopsis thaliana GN=PAS2 PE=1 SV=1
	Unigene74207_All	1017	0.4916	1.2347	-1.3286	gi|186461767|gb|ACC78512.1|	369	1e-101	PASTICCINO 2 [Brassica rapa subsp. pekinensis]	sp|Q8VZB2|PAS2_ARATH	365	4e-100	3-hydroxyacyl-CoA dehydratase PASTICCINO 2 OS=Arabidopsis thaliana GN=PAS2 PE=1 SV=1
			1.2587	1.4733	-0.227117
beta-ketoacyl-coa synthase ,KCS	Unigene69331_All	1634	40.8156	0	/	gi|224146504|ref|XP_002326030.1|	619	1e-176	beta-ketoacyl-coa synthase family protein [Populus trichocarpa] >gi|222862905|gb|EEF00412.1| beta-ketoacyl-coa synthase family protein [Populus trichocarpa]	sp|Q9LZ72|KCS21_ARATH	595	3e-169	3-ketoacyl-CoA synthase 21 OS=Arabidopsis thaliana GN=KCS21 PE=2 SV=1
3-ketoacyl-CoA reductase, KCR	Unigene69064_All	642	4.4388	0.7206	2.6229	gi|62956018|gb|AAY23354.1|	199	2e-50	3-ketoacyl-CoA reductase 1 [Gossypium hirsutum]	sp|A8N6B4|MKAR_COPC7	122	2e-27	3-ketoacyl-CoA reductase OS=Coprinopsis cinerea (strain Okayama-7 / 130 / FGSC 9003) GN=CC1G_02019 PE=3 SV=1
			45.2544	0.7206	5.97272
3-hydroxyacyl-CoA dehydrogenase	Unigene63597_All	238	6.3018	3.8877	0.696847	gi|167963343|dbj|BAG09365.1|	79	2e-14	peroxisomal 3-hydroxyacyl-CoA dehydrogenase-like protein [Glycine max]	--	--	--	--
	Unigene34811_All	849	41.9271	53.5573	-0.3532	gi|167963343|dbj|BAG09365.1|	387	1e-107	peroxisomal 3-hydroxyacyl-CoA dehydrogenase-like protein [Glycine max]	sp|Q45223|HBD_BRAJA	261	6e-69	3-hydroxybutyryl-CoA dehydrogenase OS=Bradyrhizobium japonicum GN=hbdA PE=3 SV=1
			48.2289	57.445	-0.252283
acyl:coa ligase	Unigene17612_All	960	83.0638	6.2648	3.72888	gi|20799733|gb|AAM28629.1|AF503771_1	392	1e-108	acyl-CoA synthetase-like protein [Arabidopsis thaliana]	sp|Q8LPS1|LACS6_ARATH	127	2e-28	Long chain acyl-CoA synthetase 6, peroxisomal OS=Arabidopsis thaliana GN=LACS6 PE=1 SV=1
	Unigene38232_All	1326	6.6735	12.4106	-0.895057	gi|224137016|ref|XP_002322473.1|	630	1e-179	acyl:coa ligase [Populus trichocarpa] >gi|222869469|gb|EEF06600.1| acyl:coa ligase [Populus trichocarpa]	sp|P38137|FAT2_YEAST	370	2e-101	Peroxisomal-coenzyme A synthetase OS=Saccharomyces cerevisiae GN=PCS60 PE=1 SV=1
			89.7373	18.6754	2.26457
Acyl-CoA synthetase	Unigene58655_All	607	5.7654	2.6131	1.14166	gi|255552335|ref|XP_002517212.1|	366	1e-101	Acyl-CoA synthetase [Ricinus communis] >gi|83320525|gb|ABC02881.1| ACS2 [Ricinus communis] >gi|223543847|gb|EEF45375.1| Acyl-CoA synthetase [Ricinus communis]	sp|Q8LPS1|LACS6_ARATH	352	8e-97	Long chain acyl-CoA synthetase 6, peroxisomal OS=Arabidopsis thaliana GN=LACS6 PE=1 SV=1
	Unigene50089_All	560	4.9102	3.1865	0.623809	gi|255552335|ref|XP_002517212.1|	304	4e-82	Acyl-CoA synthetase [Ricinus communis] >gi|83320525|gb|ABC02881.1| ACS2 [Ricinus communis] >gi|223543847|gb|EEF45375.1| Acyl-CoA synthetase [Ricinus communis]	sp|Q8LPS1|LACS6_ARATH	279	7e-75	Long chain acyl-CoA synthetase 6, peroxisomal OS=Arabidopsis thaliana GN=LACS6 PE=1 SV=1
	Unigene31505_All	1145	3.1438	17.5471	-2.48065	gi|83320527|gb|ABC02882.1|	645	0	ACS4 [Ricinus communis]	sp|Q8LKS5|LACS7_ARATH	623	9e-178	Long chain acyl-CoA synthetase 7, peroxisomal OS=Arabidopsis thaliana GN=LACS7 PE=1 SV=2
	Unigene72479_All	459	0.8714	5.0396	-2.5319	gi|83320527|gb|ABC02882.1|	219	2e-65	ACS4 [Ricinus communis]	sp|Q8LKS5|LACS7_ARATH	209	9e-63	Long chain acyl-CoA synthetase 7, peroxisomal OS=Arabidopsis thaliana GN=LACS7 PE=1 SV=2
	Unigene35983_All	517	3.3845	21.7318	-2.68279	gi|297812959|ref|XP_002874363.1|	222	1e-57	long-chain acyl-CoA synthetase 7 [Arabidopsis lyrata subsp. lyrata] >gi|297320200|gb|EFH50622.1| long-chain acyl-CoA synthetase 7 [Arabidopsis lyrata subsp. lyrata]	sp|Q8LKS5|LACS7_ARATH	219	7e-57	Long chain acyl-CoA synthetase 7, peroxisomal OS=Arabidopsis thaliana GN=LACS7 PE=1 SV=2
	Unigene26375_All	1242	10.0231	14.2078	-0.503354	gi|255552335|ref|XP_002517212.1|	646	0	Acyl-CoA synthetase [Ricinus communis] >gi|83320525|gb|ABC02881.1| ACS2 [Ricinus communis] >gi|223543847|gb|EEF45375.1| Acyl-CoA synthetase [Ricinus communis]	sp|Q8LPS1|LACS6_ARATH	606	1e-172	Long chain acyl-CoA synthetase 6, peroxisomal OS=Arabidopsis thaliana GN=LACS6 PE=1 SV=1
	Unigene4951_All	369	5.9614	3.403	0.808844	gi|20805873|gb|AAM28873.1|AF503756_1	67.8	4e-11	long chain acyl-CoA synthetase 6 [Arabidopsis thaliana]	sp|Q8LPS1|LACS6_ARATH	67.8	2e-11	Long chain acyl-CoA synthetase 6, peroxisomal OS=Arabidopsis thaliana GN=LACS6 PE=1 SV=1
	Unigene20725_All	523	9.368	15.1641	-0.694847	gi|255552335|ref|XP_002517212.1|	329	1e-89	Acyl-CoA synthetase [Ricinus communis] >gi|83320525|gb|ABC02881.1| ACS2 [Ricinus communis] >gi|223543847|gb|EEF45375.1| Acyl-CoA synthetase [Ricinus communis]	sp|Q8LPS1|LACS6_ARATH	318	2e-86	Long chain acyl-CoA synthetase 6, peroxisomal OS=Arabidopsis thaliana GN=LACS6 PE=1 SV=1
	Unigene14251_All	427	9.6008	11.144	-0.215041	gi|255552335|ref|XP_002517212.1|	261	2e-69	Acyl-CoA synthetase [Ricinus communis] >gi|83320525|gb|ABC02881.1| ACS2 [Ricinus communis] >gi|223543847|gb|EEF45375.1| Acyl-CoA synthetase [Ricinus communis]	sp|Q8LKS5|LACS7_ARATH	254	1e-67	Long chain acyl-CoA synthetase 7, peroxisomal OS=Arabidopsis thaliana GN=LACS7 PE=1 SV=2
	Unigene72231_All	285	0.1754	2.319	-3.72478	gi|224118022|ref|XP_002331538.1|	87.8	3e-36	acyl:coa ligase acetate-coa synthetase-like protein [Populus trichocarpa] >gi|222873762|gb|EEF10893.1| acyl:coa ligase acetate-coa synthetase-like protein [Populus trichocarpa]	--	--	--	--
			53.204	96.356	-0.85684
AIM1 protein	Unigene75579_All	207	2.8982	3.512	-0.277136	gi|226528278|ref|NP_001152022.1|	57.4	5e-08	EMB2756 [Zea mays] >gi|195651923|gb|ACG45429.1| EMB2756 [Zea mays]	sp|Q9ZPI6|AIM1_ARATH	50.4	3e-06	Peroxisomal fatty acid beta-oxidation multifunctional protein AIM1 OS=Arabidopsis thaliana GN=AIM1 PE=1 SV=1
	Unigene43636_All	790	10.695	8.7005	0.297766	gi|15235527|ref|NP_194630.1|	351	5e-96	AIM1 (ABNORMAL INFLORESCENCE MERISTEM); enoyl-CoA hydratase [Arabidopsis thaliana] >gi|4337025|gb|AAD18041.1| AIM1 protein [Arabidopsis thaliana] >gi|4972047|emb|CAB43915.1| AIM1 protein [Arabidopsis thaliana] >gi|7269799|emb|CAB79659.1| AIM1 protein [Arabidopsis thaliana] >gi|16648891|gb|AAL24297.1| AIM1 protein [Arabidopsis thaliana]	sp|Q9ZPI6|AIM1_ARATH	351	3e-96	Peroxisomal fatty acid beta-oxidation multifunctional protein AIM1 OS=Arabidopsis thaliana GN=AIM1 PE=1 SV=1
	Unigene42348_All	2723	13.6966	12.8152	0.0959618	gi|167962162|dbj|BAG09370.1|	1180	0	peroxisomal fatty acid beta-oxidation multifunctional protein [Glycine max]	sp|Q9ZPI5|MFP2_ARATH	1139	0	Peroxisomal fatty acid beta-oxidation multifunctional protein MFP2 OS=Arabidopsis thaliana GN=MFP2 PE=1 SV=1
	Unigene8300_All	516	16.0835	13.8328	0.217488	gi|226510010|ref|NP_001148087.1|	41.2	3e-08	LOC100281695 [Zea mays] >gi|195615714|gb|ACG29687.1| peroxisomal fatty acid beta-oxidation multifunctional protein [Zea mays]	sp|Q8W1L6|MFP_ORYSJ	39.7	8e-08	Peroxisomal fatty acid beta-oxidation multifunctional protein OS=Oryza sativa subsp. japonica GN=MFP PE=1 SV=2
	Unigene27995_All	1262	16.6384	11.9402	0.47869	gi|15235527|ref|NP_194630.1|	457	1e-127	AIM1 (ABNORMAL INFLORESCENCE MERISTEM); enoyl-CoA hydratase [Arabidopsis thaliana] >gi|4337025|gb|AAD18041.1| AIM1 protein [Arabidopsis thaliana] >gi|4972047|emb|CAB43915.1| AIM1 protein [Arabidopsis thaliana] >gi|7269799|emb|CAB79659.1| AIM1 protein [Arabidopsis thaliana] >gi|16648891|gb|AAL24297.1| AIM1 protein [Arabidopsis thaliana]	sp|Q9ZPI6|AIM1_ARATH	457	7e-128	Peroxisomal fatty acid beta-oxidation multifunctional protein AIM1 OS=Arabidopsis thaliana GN=AIM1 PE=1 SV=1
	Unigene6731_All	823	17.4343	37.7429	-1.11428	gi|167962162|dbj|BAG09370.1|	380	1e-104	peroxisomal fatty acid beta-oxidation multifunctional protein [Glycine max]	sp|Q39659|MFPA_CUCSA	352	2e-96	Glyoxysomal fatty acid beta-oxidation multifunctional protein MFP-a OS=Cucumis sativus PE=1 SV=1
	Unigene51966_All	614	34.6868	61.1389	-0.817704	gi|167962162|dbj|BAG09370.1|	340	9e-93	peroxisomal fatty acid beta-oxidation multifunctional protein [Glycine max]	sp|Q9ZPI5|MFP2_ARATH	330	5e-90	Peroxisomal fatty acid beta-oxidation multifunctional protein MFP2 OS=Arabidopsis thaliana GN=MFP2 PE=1 SV=1
	Unigene33574_All	254	37.3975	51.5192	-0.462168	gi|226506006|ref|NP_001152306.1|	159	9e-39	glyoxysomal fatty acid beta-oxidation multifunctional protein MFP-a [Zea mays] >gi|195654913|gb|ACG46924.1| glyoxysomal fatty acid beta-oxidation multifunctional protein MFP-a [Zea mays]	sp|Q9ZPI5|MFP2_ARATH	158	9e-39	Peroxisomal fatty acid beta-oxidation multifunctional protein MFP2 OS=Arabidopsis thaliana GN=MFP2 PE=1 SV=1
	Unigene15554_All	511	50.5816	87.1719	-0.78525	gi|15235527|ref|NP_194630.1|	272	1e-72	AIM1 (ABNORMAL INFLORESCENCE MERISTEM); enoyl-CoA hydratase [Arabidopsis thaliana] >gi|4337025|gb|AAD18041.1| AIM1 protein [Arabidopsis thaliana] >gi|4972047|emb|CAB43915.1| AIM1 protein [Arabidopsis thaliana] >gi|7269799|emb|CAB79659.1| AIM1 protein [Arabidopsis thaliana] >gi|16648891|gb|AAL24297.1| AIM1 protein [Arabidopsis thaliana]	sp|Q9ZPI6|AIM1_ARATH	272	7e-73	Peroxisomal fatty acid beta-oxidation multifunctional protein AIM1 OS=Arabidopsis thaliana GN=AIM1 PE=1 SV=1
	Unigene40722_All	462	51.2931	72.8137	-0.505445	gi|15235527|ref|NP_194630.1|	226	6e-59	AIM1 (ABNORMAL INFLORESCENCE MERISTEM); enoyl-CoA hydratase [Arabidopsis thaliana] >gi|4337025|gb|AAD18041.1| AIM1 protein [Arabidopsis thaliana] >gi|4972047|emb|CAB43915.1| AIM1 protein [Arabidopsis thaliana] >gi|7269799|emb|CAB79659.1| AIM1 protein [Arabidopsis thaliana] >gi|16648891|gb|AAL24297.1| AIM1 protein [Arabidopsis thaliana]	sp|Q9ZPI6|AIM1_ARATH	226	3e-59	Peroxisomal fatty acid beta-oxidation multifunctional protein AIM1 OS=Arabidopsis thaliana GN=AIM1 PE=1 SV=1
	Unigene60608_All	205	64.3832	73.5053	-0.191164	gi|62320284|dbj|BAD94583.1|	68.2	3e-11	AIM1 protein [Arabidopsis thaliana]	sp|Q9ZPI6|AIM1_ARATH	68.2	2e-11	Peroxisomal fatty acid beta-oxidation multifunctional protein AIM1 OS=Arabidopsis thaliana GN=AIM1 PE=1 SV=1
	Unigene24635_All	226	4.2031	10.2352	-1.28401	gi|62320284|dbj|BAD94583.1|	84.3	4e-16	AIM1 protein [Arabidopsis thaliana]	sp|Q9ZPI6|AIM1_ARATH	84.3	2e-16	Peroxisomal fatty acid beta-oxidation multifunctional protein AIM1 OS=Arabidopsis thaliana GN=AIM1 PE=1 SV=1
	Unigene12273_All	781	4.2889	6.2621	-0.546039	gi|167962162|dbj|BAG09370.1|	179	1e-45	peroxisomal fatty acid beta-oxidation multifunctional protein [Glycine max]	sp|Q39659|MFPA_CUCSA	177	5e-44	Glyoxysomal fatty acid beta-oxidation multifunctional protein MFP-a OS=Cucumis sativus PE=1 SV=1
	Unigene82514_All	375	0.5333	2.1149	-1.98757	gi|167962162|dbj|BAG09370.1|	148	2e-35	peroxisomal fatty acid beta-oxidation multifunctional protein [Glycine max]	sp|Q39659|MFPA_CUCSA	134	2e-31	Glyoxysomal fatty acid beta-oxidation multifunctional protein MFP-a OS=Cucumis sativus PE=1 SV=1
	Unigene6602_All	951	124.697	186.248	-0.578797	gi|15235527|ref|NP_194630.1|	447	1e-125	AIM1 (ABNORMAL INFLORESCENCE MERISTEM); enoyl-CoA hydratase [Arabidopsis thaliana] >gi|4337025|gb|AAD18041.1| AIM1 protein [Arabidopsis thaliana] >gi|4972047|emb|CAB43915.1| AIM1 protein [Arabidopsis thaliana] >gi|7269799|emb|CAB79659.1| AIM1 protein [Arabidopsis thaliana] >gi|16648891|gb|AAL24297.1| AIM1 protein [Arabidopsis thaliana]	sp|Q9ZPI6|AIM1_ARATH	447	4e-125	Peroxisomal fatty acid beta-oxidation multifunctional protein AIM1 OS=Arabidopsis thaliana GN=AIM1 PE=1 SV=1
			449.511	639.553	-0.508708
2,4-dienoyl-CoA reductase	Unigene35347_All	1135	17.5752	10.423	0.753771	gi|297834090|ref|XP_002884927.1|	421	1e-116	short-chain dehydrogenase/reductase family protein [Arabidopsis lyrata subsp. lyrata] >gi|297330767|gb|EFH61186.1| short-chain dehydrogenase/reductase family protein [Arabidopsis lyrata subsp. lyrata]	sp|Q9LTV6|DECR2_ARATH	414	5e-115	Peroxisomal 2,4-dienoyl-CoA reductase OS=Arabidopsis thaliana GN=At3g12800 PE=2 SV=1
	Unigene35285_All	730	26.093	23.8106	0.132059	gi|297834090|ref|XP_002884927.1|	322	3e-87	short-chain dehydrogenase/reductase family protein [Arabidopsis lyrata subsp. lyrata] >gi|297330767|gb|EFH61186.1| short-chain dehydrogenase/reductase family protein [Arabidopsis lyrata subsp. lyrata]	sp|Q9LTV6|DECR2_ARATH	320	8e-87	Peroxisomal 2,4-dienoyl-CoA reductase OS=Arabidopsis thaliana GN=At3g12800 PE=2 SV=1
	Unigene40380_All	827	19.8285	12.7865	0.632954	gi|167962017|dbj|BAG09366.1|	257	1e-67	peroxisomal short-chain dehydrogenase/reductase family protein [Glycine max]	sp|Q5RCF8|DHRS4_PONAB	158	5e-38	Dehydrogenase/reductase SDR family member 4 OS=Pongo abelii GN=DHRS4 PE=2 SV=3
	Unigene62136_All	221	23.0744	33.1947	-0.52466	gi|167962017|dbj|BAG09366.1|	78.2	3e-14	peroxisomal short-chain dehydrogenase/reductase family protein [Glycine max]	sp|Q9GKX2|DHRS4_RABIT	55.1	1e-07	Dehydrogenase/reductase SDR family member 4 (Fragment) OS=Oryctolagus cuniculus GN=DHRS4 PE=1 SV=1
	Unigene76793_All	219	26.4811	39.8352	-0.589081	gi|167962017|dbj|BAG09366.1|	97.8	3e-20	peroxisomal short-chain dehydrogenase/reductase family protein [Glycine max]	sp|Q13268|DHRS2_HUMAN	65.5	1e-10	Dehydrogenase/reductase SDR family member 2 OS=Homo sapiens GN=DHRS2 PE=1 SV=3
	Unigene12074_All	451	39.2418	36.0492	0.122424	gi|297834090|ref|XP_002884927.1|	177	5e-44	short-chain dehydrogenase/reductase family protein [Arabidopsis lyrata subsp. lyrata] >gi|297330767|gb|EFH61186.1| short-chain dehydrogenase/reductase family protein [Arabidopsis lyrata subsp. lyrata]	sp|Q9LTV6|DECR2_ARATH	176	6e-44	Peroxisomal 2,4-dienoyl-CoA reductase OS=Arabidopsis thaliana GN=At3g12800 PE=2 SV=1
	Unigene45812_All	541	42.6016	58.8826	-0.466934	gi|167962017|dbj|BAG09366.1|	280	5e-75	peroxisomal short-chain dehydrogenase/reductase family protein [Glycine max]	sp|Q5RCF8|DHRS4_PONAB	174	3e-43	Dehydrogenase/reductase SDR family member 4 OS=Pongo abelii GN=DHRS4 PE=2 SV=3
			194.896	214.982	-0.141513
3-ketoacyl-CoA thiolase	Unigene39800_All	491	17.9206	9.6914	0.886842	gi|1694621|dbj|BAA11117.1|	285	2e-76	3-ketoacyl-CoA thiolase [Cucurbita cv. Kurokawa Amakuri]	sp|Q56WD9|THIK2_ARATH	278	9e-75	3-ketoacyl-CoA thiolase 2, peroxisomal OS=Arabidopsis thaliana GN=PED1 PE=1 SV=2
	Unigene18190_All	1647	19.0325	8.4268	1.17541	gi|257815407|gb|ACV70032.1|	733	0	3-ketoacyl CoA thiolase 1 [Petunia x hybrida]	sp|Q56WD9|THIK2_ARATH	712	0	3-ketoacyl-CoA thiolase 2, peroxisomal OS=Arabidopsis thaliana GN=PED1 PE=1 SV=2
	Unigene48948_All	714	57.1366	211.137	-1.88569	gi|393707|emb|CAA47926.1|	321	6e-87	3-ketoacyl-CoA thiolase; acetyl-CoA acyltransferase [Cucumis sativus]	sp|Q56WD9|THIK2_ARATH	317	5e-86	3-ketoacyl-CoA thiolase 2, peroxisomal OS=Arabidopsis thaliana GN=PED1 PE=1 SV=2
	Unigene83635_All	697	0.0717	0.0948	-0.402914	gi|257815407|gb|ACV70032.1|	331	6e-90	3-ketoacyl CoA thiolase 1 [Petunia x hybrida]	sp|Q56WD9|THIK2_ARATH	316	8e-86	3-ketoacyl-CoA thiolase 2, peroxisomal OS=Arabidopsis thaliana GN=PED1 PE=1 SV=2
	Unigene3491_All	566	92.1277	304.879	-1.72653	gi|257815409|gb|ACV70033.1|	342	2e-93	3-ketoacyl CoA thiolase 2 [Petunia x hybrida]	sp|Q56WD9|THIK2_ARATH	339	8e-93	3-ketoacyl-CoA thiolase 2, peroxisomal OS=Arabidopsis thaliana GN=PED1 PE=1 SV=2
			186.289	534.229	-1.51992
enoyl-CoA hydratase/isomerase	Unigene18815_All	208	87.0097	73.0806	0.251688	gi|167963118|dbj|BAG09364.1|	121	2e-27	peroxisomal enoyl-CoA hydratase/isomerase family protein [Glycine max]	sp|P24162|ECHH_RHOCA	53.5	4e-07	Probable enoyl-CoA hydratase OS=Rhodobacter capsulatus GN=fadB1 PE=3 SV=1
	Unigene76132_All	212	163.661	163.355	0.00270172	gi|167963118|dbj|BAG09364.1|	103	6e-22	peroxisomal enoyl-CoA hydratase/isomerase family protein [Glycine max]	--	--	--	--
	Unigene22235_All	268	190.278	174.843	0.122044	gi|167963118|dbj|BAG09364.1|	142	9e-34	peroxisomal enoyl-CoA hydratase/isomerase family protein [Glycine max]	sp|P77467|PAAG_ECOLI	59.7	6e-09	Probable enoyl-CoA hydratase paaG OS=Escherichia coli (strain K12) GN=paaG PE=1 SV=1
			440.949	411.279	0.100493
delta3, delta2-enoyl-CoA isomerase	Unigene2778_All	824	51.39	59.6737	-0.215608	gi|34922417|sp|O49809.2|MFPA_BRANA	315	4e-85	RecName: Full=Glyoxysomal fatty acid beta-oxidation multifunctional protein MFP-a; Includes: RecName: Full=Enoyl-CoA hydratase/3-2-trans-enoyl-CoA isomerase/3-hydroxybutyryl-CoA epimerase; Includes: RecName: Full=3-hydroxyacyl-CoA dehydrogenase >gi|2832898|emb|CAA04386.1| Tetrafunctional protein of glyoxysomal fatty acid beta-oxidation [Brassica napus]	sp|O49809|MFPA_BRANA	315	2e-85	Glyoxysomal fatty acid beta-oxidation multifunctional protein MFP-a OS=Brassica napus PE=2 SV=2
	Unigene29508_All	497	3.219	2.7925	0.205055	gi|34922417|sp|O49809.2|MFPA_BRANA	112	7e-49	RecName: Full=Glyoxysomal fatty acid beta-oxidation multifunctional protein MFP-a; Includes: RecName: Full=Enoyl-CoA hydratase/3-2-trans-enoyl-CoA isomerase/3-hydroxybutyryl-CoA epimerase; Includes: RecName: Full=3-hydroxyacyl-CoA dehydrogenase >gi|2832898|emb|CAA04386.1| Tetrafunctional protein of glyoxysomal fatty acid beta-oxidation [Brassica napus]	sp|O49809|MFPA_BRANA	112	4e-49	Glyoxysomal fatty acid beta-oxidation multifunctional protein MFP-a OS=Brassica napus PE=2 SV=2
	Unigene81928_All	334	5.5383	4.1554	0.414456	gi|145334705|ref|NP_001078698.1|	98.6	2e-20	ATDCI1 (DELTA(3,5),DELTA(2,4)-DIENOYL-COA ISOMERASE 1); delta3,5-delta2,4-dienoyl-CoA isomerase/ enoyl-CoA hydratase [Arabidopsis thaliana] >gi|222423431|dbj|BAH19686.1| AT5G43280 [Arabidopsis thaliana]	--	--	--	--
	Unigene19531_All	373	14.8777	26.2235	-0.817709	gi|297800796|ref|XP_002868282.1|	159	1e-38	enoyl-CoA hydratase/isomerase family protein [Arabidopsis lyrata subsp. lyrata] >gi|297314118|gb|EFH44541.1| enoyl-CoA hydratase/isomerase family protein [Arabidopsis lyrata subsp. lyrata]	--	--	--	--
			75.025	92.8451	-0.307454
MFP, fatty acid beta-oxidation multifunctional protein	Unigene42348_All	2723	13.6966	12.8152	0.0959618	gi|167962162|dbj|BAG09370.1|	1180	0	peroxisomal fatty acid beta-oxidation multifunctional protein [Glycine max]	sp|Q9ZPI5|MFP2_ARATH	1139	0	Peroxisomal fatty acid beta-oxidation multifunctional protein MFP2 OS=Arabidopsis thaliana GN=MFP2 PE=1 SV=1
	Unigene82514_All	375	0.5333	2.1149	-1.98757	gi|167962162|dbj|BAG09370.1|	148	2e-35	peroxisomal fatty acid beta-oxidation multifunctional protein [Glycine max]	sp|Q39659|MFPA_CUCSA	134	2e-31	Glyoxysomal fatty acid beta-oxidation multifunctional protein MFP-a OS=Cucumis sativus PE=1 SV=1
	Unigene29508_All	497	3.219	2.7925	0.205055	gi|34922417|sp|O49809.2|MFPA_BRANA	112	7e-49	RecName: Full=Glyoxysomal fatty acid beta-oxidation multifunctional protein MFP-a; Includes: RecName: Full=Enoyl-CoA hydratase/3-2-trans-enoyl-CoA isomerase/3-hydroxybutyryl-CoA epimerase; Includes: RecName: Full=3-hydroxyacyl-CoA dehydrogenase >gi|2832898|emb|CAA04386.1| Tetrafunctional protein of glyoxysomal fatty acid beta-oxidation [Brassica napus]	sp|O49809|MFPA_BRANA	112	4e-49	Glyoxysomal fatty acid beta-oxidation multifunctional protein MFP-a OS=Brassica napus PE=2 SV=2
	Unigene12273_All	781	4.2889	6.2621	-0.546039	gi|167962162|dbj|BAG09370.1|	179	1e-45	peroxisomal fatty acid beta-oxidation multifunctional protein [Glycine max]	sp|Q39659|MFPA_CUCSA	177	5e-44	Glyoxysomal fatty acid beta-oxidation multifunctional protein MFP-a OS=Cucumis sativus PE=1 SV=1
	Unigene42348_All	2723	13.6966	12.8152	0.0959618	gi|167962162|dbj|BAG09370.1|	1180	0	peroxisomal fatty acid beta-oxidation multifunctional protein [Glycine max]	sp|Q9ZPI5|MFP2_ARATH	1139	0	Peroxisomal fatty acid beta-oxidation multifunctional protein MFP2 OS=Arabidopsis thaliana GN=MFP2 PE=1 SV=1
	Unigene8300_All	516	16.0835	13.8328	0.217488	gi|226510010|ref|NP_001148087.1|	41.2	3e-08	LOC100281695 [Zea mays] >gi|195615714|gb|ACG29687.1| peroxisomal fatty acid beta-oxidation multifunctional protein [Zea mays]	sp|Q8W1L6|MFP_ORYSJ	39.7	8e-08	Peroxisomal fatty acid beta-oxidation multifunctional protein OS=Oryza sativa subsp. japonica GN=MFP PE=1 SV=2
	Unigene6731_All	823	17.4343	37.7429	-1.11428	gi|167962162|dbj|BAG09370.1|	380	1e-104	peroxisomal fatty acid beta-oxidation multifunctional protein [Glycine max]	sp|Q39659|MFPA_CUCSA	352	2e-96	Glyoxysomal fatty acid beta-oxidation multifunctional protein MFP-a OS=Cucumis sativus PE=1 SV=1
	Unigene33574_All	254	37.3975	51.5192	-0.462168	gi|226506006|ref|NP_001152306.1|	159	9e-39	glyoxysomal fatty acid beta-oxidation multifunctional protein MFP-a [Zea mays] >gi|195654913|gb|ACG46924.1| glyoxysomal fatty acid beta-oxidation multifunctional protein MFP-a [Zea mays]	sp|Q9ZPI5|MFP2_ARATH	158	9e-39	Peroxisomal fatty acid beta-oxidation multifunctional protein MFP2 OS=Arabidopsis thaliana GN=MFP2 PE=1 SV=1
	Unigene2778_All	824	51.39	59.6737	-0.215608	gi|34922417|sp|O49809.2|MFPA_BRANA	315	4e-85	RecName: Full=Glyoxysomal fatty acid beta-oxidation multifunctional protein MFP-a; Includes: RecName: Full=Enoyl-CoA hydratase/3-2-trans-enoyl-CoA isomerase/3-hydroxybutyryl-CoA epimerase; Includes: RecName: Full=3-hydroxyacyl-CoA dehydrogenase >gi|2832898|emb|CAA04386.1| Tetrafunctional protein of glyoxysomal fatty acid beta-oxidation [Brassica napus]	sp|O49809|MFPA_BRANA	315	2e-85	Glyoxysomal fatty acid beta-oxidation multifunctional protein MFP-a OS=Brassica napus PE=2 SV=2
	Unigene51966_All	614	34.6868	61.1389	-0.817704	gi|167962162|dbj|BAG09370.1|	340	9e-93	peroxisomal fatty acid beta-oxidation multifunctional protein [Glycine max]	sp|Q9ZPI5|MFP2_ARATH	330	5e-90	Peroxisomal fatty acid beta-oxidation multifunctional protein MFP2 OS=Arabidopsis thaliana GN=MFP2 PE=1 SV=1
			192.427	260.707	-0.438124
lipase	Unigene8984_All	707	25.1033	29.5396	-0.234773	gi|209573263|gb|ACI62779.1|	404	1e-112	lipase [Jatropha curcas]	sp|P19515|LIP_RHIMI	99.8	2e-20	Lipase OS=Rhizomucor miehei PE=1 SV=2
	Unigene8983_All	746	18.8987	24.0973	-0.350585	gi|209573263|gb|ACI62779.1|	265	4e-70	lipase [Jatropha curcas]	sp|P19515|LIP_RHIMI	59.3	3e-08	Lipase OS=Rhizomucor miehei PE=1 SV=2
			44.002	53.6369	-0.285657
Fatty acid 2-hydroxylase	Unigene83106_All	455	2659.71	70.7384	5.23263	gi|115455705|ref|NP_001051453.1|	213	6e-55	Os03g0780800 [Oryza sativa Japonica Group] >gi|108711384|gb|ABF99179.1| Fatty acid hydroxylase family protein, expressed [Oryza sativa (japonica cultivar-group)] >gi|113549924|dbj|BAF13367.1| Os03g0780800 [Oryza sativa Japonica Group]	sp|Q2LAM0|FA2H_RAT	128	1e-29	Fatty acid 2-hydroxylase OS=Rattus norvegicus GN=Fa2h PE=1 SV=2
			2659.71	70.7384	5.23263
GDSL lipase	Unigene73333_All	494	0	6.5555	/	gi|75216243|sp|Q9ZQI3.1|GDL40_ARATH	192	1e-48	RecName: Full=GDSL esterase/lipase At2g27360; AltName: Full=Extracellular lipase At2g27360; Flags: Precursor	sp|Q9ZQI3|GDL40_ARATH	192	8e-49	GDSL esterase/lipase At2g27360 OS=Arabidopsis thaliana GN=At2g27360 PE=2 SV=1
	Unigene45341_All	591	135.687	316.137	-1.22026	gi|297841917|ref|XP_002888840.1|	261	5e-69	GDSL-motif lipase/hydrolase family protein [Arabidopsis lyrata subsp. lyrata] >gi|297334681|gb|EFH65099.1| GDSL-motif lipase/hydrolase family protein [Arabidopsis lyrata subsp. lyrata]	sp|Q9SF78|GDL29_ARATH	261	3e-69	GDSL esterase/lipase At1g71691 OS=Arabidopsis thaliana GN=At1g71691 PE=2 SV=1
	Unigene20358_All	643	167.633	276.798	-0.723525	gi|42563144|ref|NP_565021.2|	306	2e-82	GDSL-motif lipase/hydrolase family protein [Arabidopsis thaliana]	sp|Q9SF78|GDL29_ARATH	306	9e-83	GDSL esterase/lipase At1g71691 OS=Arabidopsis thaliana GN=At1g71691 PE=2 SV=1
	Unigene1938_All	892	26.5106	204.939	-2.95055	gi|87240518|gb|ABD32376.1|	509	1e-143	Lipolytic enzyme, G-D-S-L [Medicago truncatula] >gi|124361052|gb|ABN09024.1| Lipolytic enzyme, G-D-S-L [Medicago truncatula]	sp|Q3ECP6|GDL22_ARATH	461	3e-129	GDSL esterase/lipase At1g54790 OS=Arabidopsis thaliana GN=At1g54790 PE=2 SV=1
	Unigene44563_All	407	13.3892	131.856	-3.29982	gi|42571877|ref|NP_974029.1|	120	4e-27	GDSL-motif lipase/hydrolase family protein [Arabidopsis thaliana] >gi|122215379|sp|Q3ECP6.1|GDL22_ARATH RecName: Full=GDSL esterase/lipase At1g54790; AltName: Full=Extracellular lipase At1g54790; Flags: Precursor	sp|Q3ECP6|GDL22_ARATH	120	2e-27	GDSL esterase/lipase At1g54790 OS=Arabidopsis thaliana GN=At1g54790 PE=2 SV=1
	Unigene51288_All	225	82.4354	124.25	-0.591906	gi|297830242|ref|XP_002883003.1|	132	9e-31	GDSL-motif lipase/hydrolase family protein [Arabidopsis lyrata subsp. lyrata] >gi|297328843|gb|EFH59262.1| GDSL-motif lipase/hydrolase family protein [Arabidopsis lyrata subsp. lyrata]	sp|Q9LU14|APG2_ARATH	132	5e-31	GDSL esterase/lipase APG OS=Arabidopsis thaliana GN=APG PE=1 SV=1
	Unigene21189_All	713	38.7054	120.223	-1.63511	gi|164519779|gb|ABY59947.1|	396	1e-109	nectar protein 1 [Jacaranda mimosifolia]	sp|Q9C7N5|GDL14_ARATH	380	6e-105	GDSL esterase/lipase At1g29660 OS=Arabidopsis thaliana GN=At1g29660 PE=2 SV=1
	Unigene12333_All	609	98.2651	118.615	-0.271538	gi|2062167|gb|AAB63641.1|	299	2e-80	Proline-rich protein APG isolog [Arabidopsis thaliana]	sp|Q9LU14|APG2_ARATH	299	1e-80	GDSL esterase/lipase APG OS=Arabidopsis thaliana GN=APG PE=1 SV=1
	Unigene31381_All	544	35.1065	112.742	-1.68322	gi|15237531|ref|NP_196002.1|	196	1e-49	GDSL-motif lipase/hydrolase family protein [Arabidopsis thaliana] >gi|75181243|sp|Q9LZC5.1|GDL73_ARATH RecName: Full=GDSL esterase/lipase At5g03820; AltName: Full=Extracellular lipase At5g03820; Flags: Precursor >gi|9758011|dbj|BAB08608.1| proline-rich protein APG-like [Arabidopsis thaliana]	sp|Q9LZC5|GDL73_ARATH	196	7e-50	GDSL esterase/lipase At5g03820 OS=Arabidopsis thaliana GN=At5g03820 PE=3 SV=1
	Unigene24405_All	336	39.2814	110.347	-1.49013	gi|164519779|gb|ABY59947.1|	162	1e-39	nectar protein 1 [Jacaranda mimosifolia]	sp|Q9C7N4|GDL15_ARATH	147	2e-35	GDSL esterase/lipase At1g29670 OS=Arabidopsis thaliana GN=At1g29670 PE=2 SV=1
	Unigene32869_All	323	39.4694	93.5085	-1.24436	gi|15237531|ref|NP_196002.1|	117	5e-26	GDSL-motif lipase/hydrolase family protein [Arabidopsis thaliana] >gi|75181243|sp|Q9LZC5.1|GDL73_ARATH RecName: Full=GDSL esterase/lipase At5g03820; AltName: Full=Extracellular lipase At5g03820; Flags: Precursor >gi|9758011|dbj|BAB08608.1| proline-rich protein APG-like [Arabidopsis thaliana]	sp|Q9LZC5|GDL73_ARATH	117	3e-26	GDSL esterase/lipase At5g03820 OS=Arabidopsis thaliana GN=At5g03820 PE=3 SV=1
	Unigene17693_All	1322	13.1983	54.542	-2.04702	gi|297814874|ref|XP_002875320.1|	489	1e-137	GDSL-motif lipase/hydrolase family protein [Arabidopsis lyrata subsp. lyrata] >gi|297321158|gb|EFH51579.1| GDSL-motif lipase/hydrolase family protein [Arabidopsis lyrata subsp. lyrata]	sp|Q9LIN2|GDL53_ARATH	484	8e-136	GDSL esterase/lipase At3g26430 OS=Arabidopsis thaliana GN=At3g26430 PE=2 SV=1
	Unigene20716_All	626	33.3829	53.3156	-0.675448	gi|270342120|gb|ACZ74703.1|	221	4e-57	carboxilic ester hydrolase [Phaseolus vulgaris]	sp|Q9LII9|GDL54_ARATH	206	1e-52	GDSL esterase/lipase At3g27950 OS=Arabidopsis thaliana GN=At3g27950 PE=2 SV=1
	Unigene7099_All	542	43.3532	51.5797	-0.250665	gi|270342120|gb|ACZ74703.1|	251	3e-66	carboxilic ester hydrolase [Phaseolus vulgaris]	sp|Q9LII9|GDL54_ARATH	198	2e-50	GDSL esterase/lipase At3g27950 OS=Arabidopsis thaliana GN=At3g27950 PE=2 SV=1
	Unigene14275_All	604	4.8836	44.7532	-3.19597	gi|3776573|gb|AAC64890.1|	105	3e-22	Similar to nodulins and lipase homolog F14J9.5 gi|3482914 from Arabidopsis thaliana BAC gb|AC003970. Alternate first exon from 72258 to 72509	sp|Q3ECP6|GDL22_ARATH	84.3	5e-16	GDSL esterase/lipase At1g54790 OS=Arabidopsis thaliana GN=At1g54790 PE=2 SV=1
	Unigene23525_All	1083	7.8939	32.5874	-2.0455	gi|297833908|ref|XP_002884836.1|	326	3e-88	CPRD49 [Arabidopsis lyrata subsp. lyrata] >gi|297330676|gb|EFH61095.1| CPRD49 [Arabidopsis lyrata subsp. lyrata]	sp|Q9SRM5|CPR49_ARATH	317	7e-86	GDSL esterase/lipase CPRD49 OS=Arabidopsis thaliana GN=CPRD49 PE=2 SV=1
	Unigene26298_All	778	54.8141	25.3997	1.10974	gi|257051026|sp|O23470.2|GDL64_ARATH	310	1e-83	RecName: Full=GDSL esterase/lipase At4g16230; AltName: Full=Extracellular lipase At4g16230; Flags: Precursor	sp|O23470|GDL64_ARATH	310	7e-84	GDSL esterase/lipase At4g16230 OS=Arabidopsis thaliana GN=At4g16230 PE=2 SV=2
	Unigene7173_All	263	14.4471	24.1242	-0.739701	gi|2062167|gb|AAB63641.1|	136	6e-32	Proline-rich protein APG isolog [Arabidopsis thaliana]	sp|Q9LU14|APG2_ARATH	136	4e-32	GDSL esterase/lipase APG OS=Arabidopsis thaliana GN=APG PE=1 SV=1
	Unigene23929_All	722	42.8624	23.1591	0.888133	gi|297806327|ref|XP_002871047.1|	228	4e-59	GDSL-motif lipase/hydrolase family protein [Arabidopsis lyrata subsp. lyrata] >gi|297316884|gb|EFH47306.1| GDSL-motif lipase/hydrolase family protein [Arabidopsis lyrata subsp. lyrata]	sp|Q9LZS7|GDL71_ARATH	226	9e-59	GDSL esterase/lipase At5g03610 OS=Arabidopsis thaliana GN=At5g03610 PE=2 SV=1
	Unigene14542_All	316	29.4272	22.1695	0.408574	gi|13161403|dbj|BAB33036.1|	116	9e-26	CPRD49 [Vigna unguiculata]	sp|Q9SRM5|CPR49_ARATH	113	4e-25	GDSL esterase/lipase CPRD49 OS=Arabidopsis thaliana GN=CPRD49 PE=2 SV=1
	Unigene11085_All	1519	55.4581	22.0591	1.33002	gi|3688284|emb|CAA09694.1|	538	1e-152	lanatoside 15'-O-acetylesterase [Digitalis lanata]	sp|Q9M153|GDL61_ARATH	523	2e-147	GDSL esterase/lipase At4g01130 OS=Arabidopsis thaliana GN=At4g01130 PE=2 SV=1
	Unigene35692_All	1415	16.5706	20.9247	-0.336581	gi|28950935|gb|AAO63391.1|	393	1e-108	At5g24230 [Arabidopsis thaliana]	sp|Q680C0|GDL62_ARATH	345	6e-94	GDSL esterase/lipase At4g10955 OS=Arabidopsis thaliana GN=At4g10955 PE=2 SV=1
	Unigene23970_All	547	28.1505	20.9024	0.429492	gi|229890086|sp|Q9FM04.2|GDL88_ARATH	223	1e-57	RecName: Full=GDSL esterase/lipase At5g62930	sp|Q9FM04|GDL88_ARATH	223	6e-58	GDSL esterase/lipase At5g62930 OS=Arabidopsis thaliana GN=At5g62930 PE=2 SV=2
	Unigene19094_All	886	34.0256	20.7371	0.714406	gi|297806327|ref|XP_002871047.1|	207	1e-52	GDSL-motif lipase/hydrolase family protein [Arabidopsis lyrata subsp. lyrata] >gi|297316884|gb|EFH47306.1| GDSL-motif lipase/hydrolase family protein [Arabidopsis lyrata subsp. lyrata]	sp|Q9LZS7|GDL71_ARATH	202	2e-51	GDSL esterase/lipase At5g03610 OS=Arabidopsis thaliana GN=At5g03610 PE=2 SV=1
	Unigene15087_All	1557	16.5685	19.4833	-0.233795	gi|297813551|ref|XP_002874659.1|	398	1e-117	lipase class 3 family protein [Arabidopsis lyrata subsp. lyrata] >gi|297320496|gb|EFH50918.1| lipase class 3 family protein [Arabidopsis lyrata subsp. lyrata]	sp|Q680C0|GDL62_ARATH	388	4e-114	GDSL esterase/lipase At4g10955 OS=Arabidopsis thaliana GN=At4g10955 PE=2 SV=1
	Unigene26299_All	642	43.2196	16.8829	1.35612	gi|257051026|sp|O23470.2|GDL64_ARATH	254	6e-67	RecName: Full=GDSL esterase/lipase At4g16230; AltName: Full=Extracellular lipase At4g16230; Flags: Precursor	sp|O23470|GDL64_ARATH	254	3e-67	GDSL esterase/lipase At4g16230 OS=Arabidopsis thaliana GN=At4g16230 PE=2 SV=2
	Unigene23514_All	1203	11.8441	16.4814	-0.47667	gi|297830242|ref|XP_002883003.1|	536	1e-151	GDSL-motif lipase/hydrolase family protein [Arabidopsis lyrata subsp. lyrata] >gi|297328843|gb|EFH59262.1| GDSL-motif lipase/hydrolase family protein [Arabidopsis lyrata subsp. lyrata]	sp|Q9LU14|APG2_ARATH	528	2e-149	GDSL esterase/lipase APG OS=Arabidopsis thaliana GN=APG PE=1 SV=1
	Unigene2593_All	1158	4.5764	16.3228	-1.8346	gi|297824265|ref|XP_002880015.1|	462	1e-129	GDSL-motif lipase/hydrolase family protein [Arabidopsis lyrata subsp. lyrata] >gi|297325854|gb|EFH56274.1| GDSL-motif lipase/hydrolase family protein [Arabidopsis lyrata subsp. lyrata]	sp|Q67ZI9|GDL48_ARATH	461	3e-129	GDSL esterase/lipase At2g42990 OS=Arabidopsis thaliana GN=At2g42990 PE=2 SV=1
	Unigene2739_All	875	1.9998	14.8798	-2.89543	gi|15240452|ref|NP_200316.1|	272	5e-72	GDSL-motif lipase/hydrolase family protein [Arabidopsis thaliana] >gi|75170788|sp|Q9FIA1.1|GDL87_ARATH RecName: Full=GDSL esterase/lipase At5g55050; AltName: Full=Extracellular lipase At5g55050; Flags: Precursor >gi|10177380|dbj|BAB10579.1| GDSL-motif lipase/hydrolase-like protein [Arabidopsis thaliana]	sp|Q9FIA1|GDL87_ARATH	272	3e-72	GDSL esterase/lipase At5g55050 OS=Arabidopsis thaliana GN=At5g55050 PE=2 SV=1
	Unigene53414_All	379	17.5443	14.648	0.260299	gi|229890086|sp|Q9FM04.2|GDL88_ARATH	186	5e-47	RecName: Full=GDSL esterase/lipase At5g62930	sp|Q9FM04|GDL88_ARATH	186	3e-47	GDSL esterase/lipase At5g62930 OS=Arabidopsis thaliana GN=At5g62930 PE=2 SV=2
	Unigene19351_All	1470	63.2924	14.387	2.13727	gi|297814874|ref|XP_002875320.1|	495	1e-139	GDSL-motif lipase/hydrolase family protein [Arabidopsis lyrata subsp. lyrata] >gi|297321158|gb|EFH51579.1| GDSL-motif lipase/hydrolase family protein [Arabidopsis lyrata subsp. lyrata]	sp|Q9FXE5|FUCO3_ARATH	491	7e-138	Alpha-L-fucosidase 3 OS=Arabidopsis thaliana GN=FXG1 PE=2 SV=1
	Unigene43379_All	1347	15.9225	14.376	0.147405	gi|297813551|ref|XP_002874659.1|	464	1e-129	lipase class 3 family protein [Arabidopsis lyrata subsp. lyrata] >gi|297320496|gb|EFH50918.1| lipase class 3 family protein [Arabidopsis lyrata subsp. lyrata]	sp|Q680C0|GDL62_ARATH	459	2e-128	GDSL esterase/lipase At4g10955 OS=Arabidopsis thaliana GN=At4g10955 PE=2 SV=1
	Unigene81720_All	324	0.7715	14.0748	-4.1893	gi|15240452|ref|NP_200316.1|	127	5e-29	GDSL-motif lipase/hydrolase family protein [Arabidopsis thaliana] >gi|75170788|sp|Q9FIA1.1|GDL87_ARATH RecName: Full=GDSL esterase/lipase At5g55050; AltName: Full=Extracellular lipase At5g55050; Flags: Precursor >gi|10177380|dbj|BAB10579.1| GDSL-motif lipase/hydrolase-like protein [Arabidopsis thaliana]	sp|Q9FIA1|GDL87_ARATH	127	3e-29	GDSL esterase/lipase At5g55050 OS=Arabidopsis thaliana GN=At5g55050 PE=2 SV=1
	Unigene31286_All	575	18.5197	13.9077	0.413177	gi|297833908|ref|XP_002884836.1|	169	1e-41	CPRD49 [Arabidopsis lyrata subsp. lyrata] >gi|297330676|gb|EFH61095.1| CPRD49 [Arabidopsis lyrata subsp. lyrata]	sp|Q9SRM5|CPR49_ARATH	167	5e-41	GDSL esterase/lipase CPRD49 OS=Arabidopsis thaliana GN=CPRD49 PE=2 SV=1
	Unigene11105_All	1204	23.0041	13.0095	0.822325	gi|15241404|ref|NP_196949.1|	555	1e-157	GDSL-motif lipase/hydrolase family protein [Arabidopsis thaliana] >gi|75181027|sp|Q9LY84.1|GDL76_ARATH RecName: Full=GDSL esterase/lipase At5g14450; AltName: Full=Extracellular lipase At5g14450; Flags: Precursor >gi|7573470|emb|CAB87784.1| early nodule-specific protein-like [Arabidopsis thaliana] >gi|28950957|gb|AAO63402.1| At5g14450 [Arabidopsis thaliana]	sp|Q9LY84|GDL76_ARATH	555	3e-157	GDSL esterase/lipase At5g14450 OS=Arabidopsis thaliana GN=At5g14450 PE=2 SV=1
	Unigene1274_All	711	10.688	12.6417	-0.242199	gi|167593941|gb|ABZ85657.1|	87.4	1e-16	At5g03810 [Arabidopsis thaliana]	sp|Q9FFN0|GDL72_ARATH	87.4	8e-17	GDSL esterase/lipase At5g03810 OS=Arabidopsis thaliana GN=At5g03810 PE=3 SV=1
	Unigene9191_All	1111	86.4442	12.4923	2.79073	gi|297794665|ref|XP_002865217.1|	183	5e-86	carboxylic ester hydrolase [Arabidopsis lyrata subsp. lyrata] >gi|297311052|gb|EFH41476.1| carboxylic ester hydrolase [Arabidopsis lyrata subsp. lyrata]	sp|Q6NMR9|GDL84_ARATH	178	6e-86	GDSL esterase/lipase At5g45920 OS=Arabidopsis thaliana GN=At5g45920 PE=2 SV=1
	Unigene35362_All	914	82.3214	12.2202	2.752	gi|15217506|ref|NP_172410.1|	343	2e-93	GDSL-motif lipase/hydrolase family protein [Arabidopsis thaliana] >gi|75099786|sp|O80522.1|GDL2_ARATH RecName: Full=GDSL esterase/lipase At1g09390; AltName: Full=Extracellular lipase At1g09390; Flags: Precursor >gi|3482914|gb|AAC33199.1| Similar to nodulins and lipase [Arabidopsis thaliana]	sp|O80522|GDL2_ARATH	343	1e-93	GDSL esterase/lipase At1g09390 OS=Arabidopsis thaliana GN=At1g09390 PE=2 SV=1
	Unigene38849_All	288	13.3666	11.015	0.279163	gi|229890086|sp|Q9FM04.2|GDL88_ARATH	112	1e-24	RecName: Full=GDSL esterase/lipase At5g62930	sp|Q9FM04|GDL88_ARATH	112	5e-25	GDSL esterase/lipase At5g62930 OS=Arabidopsis thaliana GN=At5g62930 PE=2 SV=2
	Unigene29480_All	1332	3.6407	10.5189	-1.5307	gi|297806889|ref|XP_002871328.1|	437	1e-121	GDSL-motif lipase/hydrolase family protein [Arabidopsis lyrata subsp. lyrata] >gi|297317165|gb|EFH47587.1| GDSL-motif lipase/hydrolase family protein [Arabidopsis lyrata subsp. lyrata]	sp|Q9FNP2|GDL75_ARATH	436	2e-121	GDSL esterase/lipase At5g08460 OS=Arabidopsis thaliana GN=At5g08460 PE=2 SV=1
	Unigene23232_All	460	12.2813	10.4882	0.227696	gi|15228381|ref|NP_190416.1|	115	1e-25	GDSL-motif lipase/hydrolase family protein [Arabidopsis thaliana] >gi|75207696|sp|Q9STM6.1|GDL57_ARATH RecName: Full=GDSL esterase/lipase At3g48460; AltName: Full=Extracellular lipase At3g48460; Flags: Precursor >gi|4678342|emb|CAB41152.1| lipase-like protein [Arabidopsis thaliana]	sp|Q9STM6|GDL57_ARATH	115	8e-26	GDSL esterase/lipase At3g48460 OS=Arabidopsis thaliana GN=At3g48460 PE=2 SV=1
	Unigene17948_All	1227	21.1876	9.9647	1.08832	gi|115435276|ref|NP_001042396.1|	418	1e-116	Os01g0215700 [Oryza sativa Japonica Group] >gi|113531927|dbj|BAF04310.1| Os01g0215700 [Oryza sativa Japonica Group]	sp|Q9FJ45|GDL83_ARATH	393	1e-108	GDSL esterase/lipase At5g45910 OS=Arabidopsis thaliana GN=At5g45910 PE=2 SV=1
	Unigene43378_All	231	12.9856	9.7276	0.416757	gi|226509138|ref|NP_001149280.1|	56.2	1e-07	triacylglycerol lipase [Zea mays] >gi|195625982|gb|ACG34821.1| triacylglycerol lipase [Zea mays]	sp|Q680C0|GDL62_ARATH	54.3	2e-07	GDSL esterase/lipase At4g10955 OS=Arabidopsis thaliana GN=At4g10955 PE=2 SV=1
	Unigene26707_All	795	6.3515	9.6434	-0.602445	gi|229890089|sp|Q9FFC6.2|GDL78_ARATH	124	4e-57	RecName: Full=GDSL esterase/lipase At5g22810; AltName: Full=Extracellular lipase At5g22810; Flags: Precursor	sp|Q9FFC6|GDL78_ARATH	124	2e-57	GDSL esterase/lipase At5g22810 OS=Arabidopsis thaliana GN=At5g22810 PE=2 SV=2
	Unigene4121_All	1638	13.4906	7.9486	0.763182	gi|168274274|dbj|BAG09557.1|	423	1e-117	acetylcholinesterase [Macroptilium atropurpureum]	sp|Q9LY84|GDL76_ARATH	394	8e-109	GDSL esterase/lipase At5g14450 OS=Arabidopsis thaliana GN=At5g14450 PE=2 SV=1
	Unigene47921_All	467	1.7129	7.3591	-2.10309	gi|161610920|gb|ABX75139.1|	238	3e-62	lipase [Gossypium hirsutum]	sp|Q8LB81|GDL79_ARATH	233	3e-61	GDSL esterase/lipase At5g33370 OS=Arabidopsis thaliana GN=At5g33370 PE=2 SV=1
	Unigene3798_All	659	10.4693	7.2208	0.535934	gi|115439961|ref|NP_001044260.1|	298	4e-80	Os01g0751600 [Oryza sativa Japonica Group] >gi|15623855|dbj|BAB67914.1| lipase (class 3)-like protein [Oryza sativa Japonica Group] >gi|20160583|dbj|BAB89530.1| lipase (class 3)-like protein [Oryza sativa Japonica Group] >gi|113533791|dbj|BAF06174.1| Os01g0751600 [Oryza sativa Japonica Group]	sp|Q680C0|GDL62_ARATH	101	4e-21	GDSL esterase/lipase At4g10955 OS=Arabidopsis thaliana GN=At4g10955 PE=2 SV=1
	Unigene40374_All	759	7.5749	7.0531	0.102969	gi|297813551|ref|XP_002874659.1|	150	1e-52	lipase class 3 family protein [Arabidopsis lyrata subsp. lyrata] >gi|297320496|gb|EFH50918.1| lipase class 3 family protein [Arabidopsis lyrata subsp. lyrata]	sp|Q680C0|GDL62_ARATH	146	4e-52	GDSL esterase/lipase At4g10955 OS=Arabidopsis thaliana GN=At4g10955 PE=2 SV=1
	Unigene73333_All	494	0	6.5555	/	gi|75216243|sp|Q9ZQI3.1|GDL40_ARATH	192	1e-48	RecName: Full=GDSL esterase/lipase At2g27360; AltName: Full=Extracellular lipase At2g27360; Flags: Precursor	sp|Q9ZQI3|GDL40_ARATH	192	8e-49	GDSL esterase/lipase At2g27360 OS=Arabidopsis thaliana GN=At2g27360 PE=2 SV=1
	Unigene83269_All	495	0	6.5423	/	gi|15242811|ref|NP_195981.1|	154	6e-37	GDSL-motif lipase/hydrolase family protein [Arabidopsis thaliana] >gi|75181338|sp|Q9LZS7.1|GDL71_ARATH RecName: Full=GDSL esterase/lipase At5g03610; AltName: Full=Extracellular lipase At5g03610; Flags: Precursor	sp|Q9LZS7|GDL71_ARATH	154	3e-37	GDSL esterase/lipase At5g03610 OS=Arabidopsis thaliana GN=At5g03610 PE=2 SV=1
	Unigene16588_All	428	2.5698	5.559	-1.11317	gi|115187508|gb|ABI84257.1|	130	4e-30	triacylglycerol lipase [Arachis hypogaea]	sp|Q680C0|GDL62_ARATH	118	1e-26	GDSL esterase/lipase At4g10955 OS=Arabidopsis thaliana GN=At4g10955 PE=2 SV=1
	Unigene508_All	479	2.5049	5.381	-1.10312	gi|297792973|ref|XP_002864371.1|	110	2e-32	GDSL-motif lipase/hydrolase family protein [Arabidopsis lyrata subsp. lyrata] >gi|297310206|gb|EFH40630.1| GDSL-motif lipase/hydrolase family protein [Arabidopsis lyrata subsp. lyrata]	sp|Q9FIA1|GDL87_ARATH	111	5e-32	GDSL esterase/lipase At5g55050 OS=Arabidopsis thaliana GN=At5g55050 PE=2 SV=1
	Unigene35361_All	281	59.7799	5.1743	3.53022	gi|297719901|ref|NP_001172312.1|	124	3e-28	Os01g0331100 [Oryza sativa Japonica Group] >gi|255673187|dbj|BAH91042.1| Os01g0331100 [Oryza sativa Japonica Group]	sp|Q9FXB6|LIP4_ARATH	122	9e-28	GDSL esterase/lipase LIP-4 OS=Arabidopsis thaliana GN=LIP4 PE=2 SV=1
	Unigene75731_All	208	0.4807	5.0839	-3.40273	gi|13161399|dbj|BAB33034.1|	62.4	2e-09	CPRD47 [Vigna unguiculata]	sp|O23470|GDL64_ARATH	56.6	5e-08	GDSL esterase/lipase At4g16230 OS=Arabidopsis thaliana GN=At4g16230 PE=2 SV=2
	Unigene78256_All	236	0.4237	5.0408	-3.57254	gi|15240452|ref|NP_200316.1|	84	5e-16	GDSL-motif lipase/hydrolase family protein [Arabidopsis thaliana] >gi|75170788|sp|Q9FIA1.1|GDL87_ARATH RecName: Full=GDSL esterase/lipase At5g55050; AltName: Full=Extracellular lipase At5g55050; Flags: Precursor >gi|10177380|dbj|BAB10579.1| GDSL-motif lipase/hydrolase-like protein [Arabidopsis thaliana]	sp|Q9FIA1|GDL87_ARATH	84	3e-16	GDSL esterase/lipase At5g55050 OS=Arabidopsis thaliana GN=At5g55050 PE=2 SV=1
	Unigene72033_All	808	0.2475	4.6623	-4.23554	gi|229890089|sp|Q9FFC6.2|GDL78_ARATH	281	7e-75	RecName: Full=GDSL esterase/lipase At5g22810; AltName: Full=Extracellular lipase At5g22810; Flags: Precursor	sp|Q9FFC6|GDL78_ARATH	281	4e-75	GDSL esterase/lipase At5g22810 OS=Arabidopsis thaliana GN=At5g22810 PE=2 SV=2
	Unigene46731_All	1057	6.2434	4.5644	0.451907	gi|15231558|ref|NP_189274.1|	265	1e-122	GDSL-motif lipase/hydrolase family protein [Arabidopsis thaliana] >gi|75273423|sp|Q9LIN2.1|GDL53_ARATH RecName: Full=GDSL esterase/lipase At3g26430; AltName: Full=Extracellular lipase At3g26430; Flags: Precursor >gi|9294302|dbj|BAB02204.1| nodulin-like protein protein [Arabidopsis thaliana]	sp|Q9LIN2|GDL53_ARATH	265	1e-122	GDSL esterase/lipase At3g26430 OS=Arabidopsis thaliana GN=At3g26430 PE=2 SV=1
	Unigene72107_All	339	0	4.484	/	gi|75165511|sp|Q94F40.1|GDL9_ARATH	88.2	3e-17	RecName: Full=GDSL esterase/lipase At1g28600; AltName: Full=Extracellular lipase At1g28600; Flags: Precursor >gi|14326570|gb|AAK60329.1|AF385739_1 At1g28600/F1K23_6 [Arabidopsis thaliana] >gi|22137320|gb|AAM91505.1| At1g28600/F1K23_6 [Arabidopsis thaliana]	sp|Q94F40|GDL9_ARATH	88.2	1e-17	GDSL esterase/lipase At1g28600 OS=Arabidopsis thaliana GN=At1g28600 PE=2 SV=1
	Unigene78405_All	238	0	4.443	/	gi|115440849|ref|NP_001044704.1|	94.4	4e-19	Os01g0832100 [Oryza sativa Japonica Group] >gi|113534235|dbj|BAF06618.1| Os01g0832100 [Oryza sativa Japonica Group]	sp|O22918|GDL41_ARATH	90.5	3e-18	GDSL esterase/lipase At2g30220 OS=Arabidopsis thaliana GN=At2g30220 PE=2 SV=1
	Unigene71429_All	299	0	4.4208	/	gi|15227849|ref|NP_179935.1|	162	9e-40	GDSL-motif lipase/hydrolase family protein [Arabidopsis thaliana] >gi|75099763|sp|O80470.1|GDL38_ARATH RecName: Full=GDSL esterase/lipase At2g23540; AltName: Full=Extracellular lipase At2g23540; Flags: Precursor	sp|O80470|GDL38_ARATH	162	5e-40	GDSL esterase/lipase At2g23540 OS=Arabidopsis thaliana GN=At2g23540 PE=2 SV=1
	Unigene72048_All	627	0.9568	4.0055	-2.06569	gi|15224005|ref|NP_177281.1|	270	4e-86	GDSL-motif lipase/hydrolase family protein [Arabidopsis thaliana] >gi|75172677|sp|Q9FVV1.1|GDL28_ARATH RecName: Full=GDSL esterase/lipase At1g71250; AltName: Full=Extracellular lipase At1g71250; Flags: Precursor >gi|28950931|gb|AAO63389.1| At1g71250 [Arabidopsis thaliana]	sp|Q9FVV1|GDL28_ARATH	270	2e-86	GDSL esterase/lipase At1g71250 OS=Arabidopsis thaliana GN=At1g71250 PE=2 SV=1
	Unigene72811_All	957	0.5224	3.7983	-2.86213	gi|92885122|gb|ABE87642.1|	259	8e-90	Lipolytic enzyme, G-D-S-L [Medicago truncatula]	sp|Q9LY84|GDL76_ARATH	233	7e-84	GDSL esterase/lipase At5g14450 OS=Arabidopsis thaliana GN=At5g14450 PE=2 SV=1
	Unigene6840_All	479	5.1143	3.7253	0.45718	gi|15228381|ref|NP_190416.1|	91.3	4e-18	GDSL-motif lipase/hydrolase family protein [Arabidopsis thaliana] >gi|75207696|sp|Q9STM6.1|GDL57_ARATH RecName: Full=GDSL esterase/lipase At3g48460; AltName: Full=Extracellular lipase At3g48460; Flags: Precursor >gi|4678342|emb|CAB41152.1| lipase-like protein [Arabidopsis thaliana]	sp|Q9STM6|GDL57_ARATH	91.3	2e-18	GDSL esterase/lipase At3g48460 OS=Arabidopsis thaliana GN=At3g48460 PE=2 SV=1
	Unigene49915_All	313	3.8334	3.5896	0.0948015	gi|15240452|ref|NP_200316.1|	103	5e-22	GDSL-motif lipase/hydrolase family protein [Arabidopsis thaliana] >gi|75170788|sp|Q9FIA1.1|GDL87_ARATH RecName: Full=GDSL esterase/lipase At5g55050; AltName: Full=Extracellular lipase At5g55050; Flags: Precursor >gi|10177380|dbj|BAB10579.1| GDSL-motif lipase/hydrolase-like protein [Arabidopsis thaliana]	sp|Q9FIA1|GDL87_ARATH	103	3e-22	GDSL esterase/lipase At5g55050 OS=Arabidopsis thaliana GN=At5g55050 PE=2 SV=1
	Unigene80057_All	269	0.3717	3.4396	-3.21003	gi|15227849|ref|NP_179935.1|	161	3e-39	GDSL-motif lipase/hydrolase family protein [Arabidopsis thaliana] >gi|75099763|sp|O80470.1|GDL38_ARATH RecName: Full=GDSL esterase/lipase At2g23540; AltName: Full=Extracellular lipase At2g23540; Flags: Precursor	sp|O80470|GDL38_ARATH	161	1e-39	GDSL esterase/lipase At2g23540 OS=Arabidopsis thaliana GN=At2g23540 PE=2 SV=1
	Unigene74711_All	200	1.2499	2.9741	-1.25064	gi|297841881|ref|XP_002888822.1|	89.7	9e-18	GDSL-motif lipase/hydrolase 6 [Arabidopsis lyrata subsp. lyrata] >gi|297334663|gb|EFH65081.1| GDSL-motif lipase/hydrolase 6 [Arabidopsis lyrata subsp. lyrata]	sp|Q9C996|GLIP6_ARATH	89.7	5e-18	GDSL esterase/lipase 6 OS=Arabidopsis thaliana GN=GLIP6 PE=2 SV=1
	Unigene73578_All	304	1.1512	2.6088	-1.18025	gi|121489763|emb|CAK18853.1|	175	1e-43	GDSL-motif lipase/acylhydrolase precursor [Phillyrea latifolia]	sp|Q8LB81|GDL79_ARATH	166	5e-41	GDSL esterase/lipase At5g33370 OS=Arabidopsis thaliana GN=At5g33370 PE=2 SV=1
	Unigene507_All	431	2.7839	2.4535	0.182266	gi|13161399|dbj|BAB33034.1|	162	1e-39	CPRD47 [Vigna unguiculata]	sp|Q9FIA1|GDL87_ARATH	135	8e-32	GDSL esterase/lipase At5g55050 OS=Arabidopsis thaliana GN=At5g55050 PE=2 SV=1
	Unigene80301_All	275	1.9998	2.4033	-0.265161	gi|297794665|ref|XP_002865217.1|	113	6e-25	carboxylic ester hydrolase [Arabidopsis lyrata subsp. lyrata] >gi|297311052|gb|EFH41476.1| carboxylic ester hydrolase [Arabidopsis lyrata subsp. lyrata]	sp|Q6NMR9|GDL84_ARATH	112	7e-25	GDSL esterase/lipase At5g45920 OS=Arabidopsis thaliana GN=At5g45920 PE=2 SV=1
	Unigene80363_All	276	1.4491	2.3946	-0.724628	gi|115187508|gb|ABI84257.1|	115	2e-25	triacylglycerol lipase [Arachis hypogaea]	sp|Q680C0|GDL62_ARATH	92.4	8e-19	GDSL esterase/lipase At4g10955 OS=Arabidopsis thaliana GN=At4g10955 PE=2 SV=1
	Unigene41546_All	353	7.5063	2.2467	1.74029	gi|297816044|ref|XP_002875905.1|	184	2e-46	GDSL-motif lipase/hydrolase family protein [Arabidopsis lyrata subsp. lyrata] >gi|297321743|gb|EFH52164.1| GDSL-motif lipase/hydrolase family protein [Arabidopsis lyrata subsp. lyrata]	sp|Q9STM6|GDL57_ARATH	179	6e-45	GDSL esterase/lipase At3g48460 OS=Arabidopsis thaliana GN=At3g48460 PE=2 SV=1
	Unigene56759_All	531	10.3567	1.9914	2.37871	gi|297810487|ref|XP_002873127.1|	180	9e-45	GDSL-motif lipase/hydrolase family protein [Arabidopsis lyrata subsp. lyrata] >gi|297318964|gb|EFH49386.1| GDSL-motif lipase/hydrolase family protein [Arabidopsis lyrata subsp. lyrata]	sp|Q9LZB2|GDL74_ARATH	168	2e-41	GDSL esterase/lipase At5g03980 OS=Arabidopsis thaliana GN=At5g03980 PE=2 SV=1
	Unigene67795_All	355	6.9007	1.8617	1.89012	gi|59595625|gb|AAW88320.1|	81.3	3e-15	acetylajmalan acetylesterase [Rauvolfia serpentina]	sp|Q9FJ45|GDL83_ARATH	73.6	4e-13	GDSL esterase/lipase At5g45910 OS=Arabidopsis thaliana GN=At5g45910 PE=2 SV=1
	Unigene49529_All	322	2.6395	1.8472	0.514925	gi|297847804|ref|XP_002891783.1|	73.9	2e-21	GDSL-motif lipase 3 [Arabidopsis lyrata subsp. lyrata] >gi|297337625|gb|EFH68042.1| GDSL-motif lipase 3 [Arabidopsis lyrata subsp. lyrata]	sp|Q9FLN0|GLIP1_ARATH	72	1e-20	GDSL esterase/lipase 1 OS=Arabidopsis thaliana GN=GLIP1 PE=1 SV=1
	Unigene22316_All	1022	5.968	1.8107	1.7207	gi|297833112|ref|XP_002884438.1|	515	1e-145	Li-tolerant lipase 1 [Arabidopsis lyrata subsp. lyrata] >gi|297330278|gb|EFH60697.1| Li-tolerant lipase 1 [Arabidopsis lyrata subsp. lyrata]	sp|Q9M8Y5|LTL1_ARATH	515	2e-145	GDSL esterase/lipase LTL1 OS=Arabidopsis thaliana GN=LTL1 PE=2 SV=1
	Unigene16094_All	713	7.9234	1.7612	2.16956	gi|75173087|sp|Q9FXJ1.1|GDL6_ARATH	252	3e-66	RecName: Full=GDSL esterase/lipase At1g28570; AltName: Full=Extracellular lipase At1g28570; Flags: Precursor >gi|10764860|gb|AAG22837.1|AC007508_14 F1K23.19 [Arabidopsis thaliana]	sp|Q9FXJ1|GDL6_ARATH	252	2e-66	GDSL esterase/lipase At1g28570 OS=Arabidopsis thaliana GN=At1g28570 PE=2 SV=1
	Unigene55136_All	253	3.3593	1.3061	1.3629	gi|79456849|ref|NP_191787.2|	135	2e-31	carboxylesterase/ hydrolase, acting on ester bonds [Arabidopsis thaliana] >gi|75126974|sp|Q6NLP7.1|GDL60_ARATH RecName: Full=GDSL esterase/lipase At3g62280; AltName: Full=Extracellular lipase At3g62280; Flags: Precursor >gi|45773932|gb|AAS76770.1| At3g62280 [Arabidopsis thaliana]	sp|Q6NLP7|GDL60_ARATH	135	1e-31	GDSL esterase/lipase At3g62280 OS=Arabidopsis thaliana GN=At3g62280 PE=2 SV=1
	Unigene64867_All	258	1.744	1.2808	0.445355	gi|161610920|gb|ABX75139.1|	154	2e-37	lipase [Gossypium hirsutum]	sp|Q9SVU5|GDL67_ARATH	131	1e-30	GDSL esterase/lipase At4g28780 OS=Arabidopsis thaliana GN=At4g28780 PE=2 SV=1
	Unigene32895_All	562	2.3129	1.0584	1.12782	gi|79530356|ref|NP_199404.3|	155	2e-37	carboxylesterase/ hydrolase/ hydrolase, acting on ester bonds [Arabidopsis thaliana] >gi|75127073|sp|Q6NMR9.1|GDL84_ARATH RecName: Full=GDSL esterase/lipase At5g45920 >gi|38454102|gb|AAR20745.1| At5g45920 [Arabidopsis thaliana] >gi|44022121|gb|AAS46640.1| At5g45920 [Arabidopsis thaliana]	sp|Q6NMR9|GDL84_ARATH	155	1e-37	GDSL esterase/lipase At5g45920 OS=Arabidopsis thaliana GN=At5g45920 PE=2 SV=1
	Unigene66541_All	295	1.5253	0.8961	0.767361	gi|60459375|gb|AAX20033.1|	177	3e-44	GDSL-lipase protein [Capsicum annuum]	sp|Q93YW8|GDL65_ARATH	167	2e-41	GDSL esterase/lipase At4g18970 OS=Arabidopsis thaliana GN=At4g18970 PE=2 SV=1
	Unigene55091_All	313	2.0765	0.8446	1.29781	gi|297728401|ref|NP_001176564.1|	105	2e-22	Os11g0521000 [Oryza sativa Japonica Group] >gi|77551166|gb|ABA93963.1| GDSL-like Lipase/Acylhydrolase family protein, expressed [Oryza sativa (japonica cultivar-group)] >gi|255680130|dbj|BAH95292.1| Os11g0521000 [Oryza sativa Japonica Group]	sp|Q9FXJ2|GDL7_ARATH	85.1	1e-16	GDSL esterase/lipase At1g28580 OS=Arabidopsis thaliana GN=At1g28580 PE=2 SV=1
	Unigene59904_All	202	3.465	0.6544	2.40461	gi|87240518|gb|ABD32376.1|	100	5e-21	Lipolytic enzyme, G-D-S-L [Medicago truncatula] >gi|124361052|gb|ABN09024.1| Lipolytic enzyme, G-D-S-L [Medicago truncatula]	sp|Q3ECP6|GDL22_ARATH	80.5	3e-15	GDSL esterase/lipase At1g54790 OS=Arabidopsis thaliana GN=At1g54790 PE=2 SV=1
	Unigene57908_All	273	3.8457	0.4842	2.98957	gi|15228381|ref|NP_190416.1|	73.9	5e-13	GDSL-motif lipase/hydrolase family protein [Arabidopsis thaliana] >gi|75207696|sp|Q9STM6.1|GDL57_ARATH RecName: Full=GDSL esterase/lipase At3g48460; AltName: Full=Extracellular lipase At3g48460; Flags: Precursor >gi|4678342|emb|CAB41152.1| lipase-like protein [Arabidopsis thaliana]	sp|Q9STM6|GDL57_ARATH	73.9	3e-13	GDSL esterase/lipase At3g48460 OS=Arabidopsis thaliana GN=At3g48460 PE=2 SV=1
	Unigene68097_All	381	32.5424	0.3469	6.55166	gi|60459375|gb|AAX20033.1|	151	3e-36	GDSL-lipase protein [Capsicum annuum]	sp|Q9FK75|GDL82_ARATH	149	7e-36	GDSL esterase/lipase At5g45670 OS=Arabidopsis thaliana GN=At5g45670 PE=2 SV=1
	Unigene54043_All	479	13.7772	0.276	5.64147	gi|270342120|gb|ACZ74703.1|	210	5e-54	carboxilic ester hydrolase [Phaseolus vulgaris]	sp|Q9LY84|GDL76_ARATH	157	2e-38	GDSL esterase/lipase At5g14450 OS=Arabidopsis thaliana GN=At5g14450 PE=2 SV=1
	Unigene65760_All	274	4.3791	0.2412	4.18233	gi|71143481|gb|AAZ23955.1|	173	6e-43	GDSL-lipase 1 [Capsicum annuum]	sp|Q9C7N4|GDL15_ARATH	163	4e-40	GDSL esterase/lipase At1g29670 OS=Arabidopsis thaliana GN=At1g29670 PE=2 SV=1
	Unigene56501_All	289	1.9029	0.2287	3.05667	gi|124360057|gb|ABN08073.1|	82	2e-15	Lipolytic enzyme, G-D-S-L [Medicago truncatula]	sp|Q9FHQ1|GDL80_ARATH	79	9e-15	GDSL esterase/lipase At5g37690 OS=Arabidopsis thaliana GN=At5g37690 PE=2 SV=1
	Unigene69163_All	731	25.0999	0.1808	7.11714	gi|297845886|ref|XP_002890824.1|	182	4e-45	GDSL-motif lipase/hydrolase family protein [Arabidopsis lyrata subsp. lyrata] >gi|297336666|gb|EFH67083.1| GDSL-motif lipase/hydrolase family protein [Arabidopsis lyrata subsp. lyrata]	sp|Q9C7N4|GDL15_ARATH	182	3e-45	GDSL esterase/lipase At1g29670 OS=Arabidopsis thaliana GN=At1g29670 PE=2 SV=1
	Unigene53921_All	738	16.9358	0	/	gi|168274274|dbj|BAG09557.1|	301	5e-81	acetylcholinesterase [Macroptilium atropurpureum]	sp|Q9LY84|GDL76_ARATH	295	3e-79	GDSL esterase/lipase At5g14450 OS=Arabidopsis thaliana GN=At5g14450 PE=2 SV=1
	Unigene68557_All	443	12.8654	0	/	gi|168274274|dbj|BAG09557.1|	171	3e-42	acetylcholinesterase [Macroptilium atropurpureum]	sp|Q9LY84|GDL76_ARATH	168	1e-41	GDSL esterase/lipase At5g14450 OS=Arabidopsis thaliana GN=At5g14450 PE=2 SV=1
	Unigene59031_All	629	6.1202	0	/	gi|270342120|gb|ACZ74703.1|	173	1e-42	carboxilic ester hydrolase [Phaseolus vulgaris]	sp|Q9LII9|GDL54_ARATH	171	4e-42	GDSL esterase/lipase At3g27950 OS=Arabidopsis thaliana GN=At3g27950 PE=2 SV=1
	Unigene59830_All	202	4.7025	0	/	gi|71143481|gb|AAZ23955.1|	86.7	8e-17	GDSL-lipase 1 [Capsicum annuum]	sp|Q9C7N5|GDL14_ARATH	79.7	5e-15	GDSL esterase/lipase At1g29660 OS=Arabidopsis thaliana GN=At1g29660 PE=2 SV=1
	Unigene61560_All	215	1.3952	0	/	gi|297791107|ref|XP_002863438.1|	67.8	4e-11	GDSL-motif lipase/hydrolase family protein [Arabidopsis lyrata subsp. lyrata] >gi|297309273|gb|EFH39697.1| GDSL-motif lipase/hydrolase family protein [Arabidopsis lyrata subsp. lyrata]	sp|Q9FJ40|GDL86_ARATH	65.1	1e-10	GDSL esterase/lipase At5g45960 OS=Arabidopsis thaliana GN=At5g45960 PE=2 SV=1
			1825.75	2441.59	-0.41933
PAP	Unigene1579_All	595	53.2715	54.4273	-0.0309666	gi|145332885|ref|NP_001078308.1|	187	6e-47	phosphatidic acid phosphatase family protein / PAP2 family protein [Arabidopsis thaliana]	--			--
	Unigene6812_All	621	21.8978	19.7952	0.145635	gi|15235691|ref|NP_193986.1|	161	6e-39	phosphatidic acid phosphatase-related / PAP2-related [Arabidopsis thaliana]	sp|Q5TZ07|PPAC2_DANRE	56.2	2e-07	Presqualene diphosphate phosphatase OS=Danio rerio GN=ppapdc2 PE=2 SV=1
	Unigene40701_All	528	6.8174	5.5075	0.307824	gi|15235691|ref|NP_193986.1|	79.3	1e-29	phosphatidic acid phosphatase-related / PAP2-related [Arabidopsis thaliana]	sp|Q8IY26|PPAC2_HUMAN	42	1e-06	Presqualene diphosphate phosphatase OS=Homo sapiens GN=PPAPDC2 PE=1 SV=3
	Unigene34253_All	235	54.6749	48.6537	0.168329	gi|15232394|ref|NP_190970.1|	148	2e-35	phosphatidic acid phosphatase-related / PAP2-related [Arabidopsis thaliana] >gi|22655034|gb|AAM98108.1| At3g54020/F5K20_320 [Arabidopsis thaliana]	--			--
	Unigene51392_All	233	32.1853	46.2348	-0.522577	gi|15232394|ref|NP_190970.1|	137	5e-32	phosphatidic acid phosphatase-related / PAP2-related [Arabidopsis thaliana] >gi|22655034|gb|AAM98108.1| At3g54020/F5K20_320 [Arabidopsis thaliana]	--			--
	Unigene34254_All	1060	16.1303	20.2012	-0.324668	gi|15232394|ref|NP_190970.1|	295	1e-108	phosphatidic acid phosphatase-related / PAP2-related [Arabidopsis thaliana] >gi|22655034|gb|AAM98108.1| At3g54020/F5K20_320 [Arabidopsis thaliana]	sp|Q7TSX5|SMS1_RAT	46.2	5e-06	Phosphatidylcholine:ceramide cholinephosphotransferase 1 OS=Rattus norvegicus GN=Sgms1 PE=2 SV=2
	Unigene44644_All	475	11.5777	22.6794	-0.970034	gi|15232394|ref|NP_190970.1|	137	6e-32	phosphatidic acid phosphatase-related / PAP2-related [Arabidopsis thaliana] >gi|22655034|gb|AAM98108.1| At3g54020/F5K20_320 [Arabidopsis thaliana]	--			--
	Unigene40019_All	738	7.8582	10.7464	-0.451583	gi|15232394|ref|NP_190970.1|	405	1e-112	phosphatidic acid phosphatase-related / PAP2-related [Arabidopsis thaliana] >gi|22655034|gb|AAM98108.1| At3g54020/F5K20_320 [Arabidopsis thaliana]	sp|Q7TSX5|SMS1_RAT	54.7	6e-07	Phosphatidylcholine:ceramide cholinephosphotransferase 1 OS=Rattus norvegicus GN=Sgms1 PE=2 SV=2
	Unigene15187_All	1221	19.572	13.8568	0.498197	gi|30698229|ref|NP_201446.2|	234	2e-60	phosphatidic acid phosphatase-related / PAP2-related [Arabidopsis thaliana] >gi|34146858|gb|AAQ62437.1| At5g66450 [Arabidopsis thaliana]	sp|B2KI79|DOPP1_RHIFE	56.6	4e-07	Dolichyldiphosphatase 1 OS=Rhinolophus ferrumequinum GN=DOLPP1 PE=3 SV=1
	Unigene32086_All	1109	41.5194	27.9498	0.570948	gi|15242619|ref|NP_195928.1|	346	3e-94	phosphatidic acid phosphatase-related / PAP2-related [Arabidopsis thaliana] >gi|38564298|gb|AAR23728.1| At5g03080 [Arabidopsis thaliana] >gi|46402486|gb|AAS92345.1| At5g03080 [Arabidopsis thaliana]	sp|Q86IX2|DOPP1_DICDI	152	5e-36	Dolichyldiphosphatase 1 OS=Dictyostelium discoideum GN=dolpp1 PE=3 SV=1
	Unigene62501_All	225	2.4442	0	/	gi|15242619|ref|NP_195928.1|	81.3	3e-15	phosphatidic acid phosphatase-related / PAP2-related [Arabidopsis thaliana] >gi|38564298|gb|AAR23728.1| At5g03080 [Arabidopsis thaliana] >gi|46402486|gb|AAS92345.1| At5g03080 [Arabidopsis thaliana]	--			--
			267.949	270.052	-0.011281
Note: Embryo axis abbreviated as EAX, Cotyledon abbreviated as COT, FC EAX/COT (RPKMs) is calculated by the formula: log (RPKM (EAX)/RPKM (COT), 2).
