# Supplementary material for: Comparative Transcriptomic Analysis of Developing Cotton Cotyledons and Embryo Axis
Source: PLoS One. 2013 Aug 20;8(8):e71756. doi: 10.1371/journal.pone.0071756 (PMC3748104; doi:10.1371/journal.pone.0071756)
Supplement: Table S6 — Expression profile of seed storage proteins, LEA and LTP genes. (XLSX) [file pone.0071756.s007.xlsx]

## Sheet: LEA
Embryo axis abbreviated as EAX, Cotyledon abbreviated as COT, FC EAX/COT (RPKMs) is calculated by the formula: log (RPKM (EAX)/RPKM (COT), 2).
		geneLength	ghEAX01_RPKM	ghCOT01_RPKM	FC EAX/COT (RPKMs)	Nr-ID	Swissprot-ID	Proterin function
Late embryogenesis abundant protein (LEA)	Unigene54455_All	334	63.0171	0.5936	6.73011	gi|167381|	sp|P09443|	Late embryogenesis abundant protein D-19
	Unigene82371_All	363	231.793	68.6392	1.75573	gi|1170748|	sp|P46522|	Late embryogenesis abundant protein Lea5-D
	Unigene39108_All	370	139.309	41.9763	1.73064	gi|1170747|	sp|P46521|	Late embryogenesis abundant protein Lea5-A
	Unigene70917_All	564	1335.14	10.1948	7.03301	gi|167334|	sp|P09442|DH11_GOSHI	Late embryogenesis abundant protein D-11
	Unigene59482_All	200	165.732	122.928	0.431039	gi|1170745|	sp|P46518|	Late embryogenesis abundant protein Lea14-A
	Unigene68153_All	386	9.973	1.0273	3.27917	gi|1170745|	sp|P46518|	Late embryogenesis abundant protein Lea14-A
	Unigene70697_All	341	1386.8	77.1376	4.16818	gi|18499|	sp|Q05191|	Late embryogenesis abundant protein B19.4
	Unigene48573_All	576	105.197	6.5402	4.00761	gi|126078|	sp|P09444|	Late embryogenesis abundant protein D-34
	Unigene20960_All	459	120.357	5.4715	4.45924	gi|126078|	sp|P09444|	Late embryogenesis abundant protein D-34
	Unigene10472_All	450	342.518	44.3539	2.94905	gi|167383|	sp|P13940|	Late embryogenesis abundant protein D-29
	Unigene80069_All	270	491.428	59.726	3.04055	gi|167383|	sp|P13940|	Late embryogenesis abundant protein D-29
	Unigene22594_All	369	201.739	28.4779	2.82458	gi|126077|	sp|P13940|	Late embryogenesis abundant protein D-29
	Unigene75653_All	208	179.788	27.008	2.73484	gi|167383|	sp|P13940|	Late embryogenesis abundant protein D-29

## Sheet: LTP
Table S6. Expression profiles of seed storage protein, LEA, and LTP
		geneLength	ghEAX01_RPKM	ghCOT01_RPKM	FC EAX/COT (RPKMs)	Nr-ID	Swissprot-ID	Swissprot-annotation
lipid transfer protein(LTP)	Unigene69255_All	909	38.4446	0	\	gi|15221483|	sp|Q00451|	protease inhibitor/seed storage/lipid transfer protein (LTP) family protein	Rv2264c
	Unigene68117_All	383	11.7481	0	\	gi|15232384|	--	protease inhibitor/seed storage/lipid transfer protein (LTP) family protein
	Unigene70829_All	413	0	2.0803	\	gi|15221483|	sp|Q43564|	protease inhibitor/seed storage/lipid transfer protein (LTP) family protein
	Unigene72307_All	821	0	11.431	\	gi|18396941|	sp|Q00451|	protease inhibitor/seed storage/lipid transfer protein (LTP) family protein
	Unigene68745_All	489	23.1059	1.6218	3.83259	gi|115456101|	sp|Q9ZPW9|	Non-specific lipid-transfer protein 8
	Unigene4310_All	603	42.9472	3.2881	3.70724	gi|15238989|	sp|Q8W453|	Putative lipid-transfer protein DIR1
	Unigene58569_All	419	17.4205	1.5773	3.46526	gi|15238989|	sp|Q8W453|	Putative lipid-transfer protein DIR1
	Unigene68617_All	457	18.1599	3.7601	2.27191	gi|13507262|	sp|P80273|	Non-specific lipid-transfer protein P3
	Unigene63044_All	231	2.5971	0.5722	2.18231	gi|208427035|	sp|Q43681|	Probable non-specific lipid-transfer protein AKCS9
	Unigene82836_All	412	259.438	57.2675	2.1796	gi|128384|	sp|P27631|	Non-specific lipid-transfer protein
	Unigene45060_All	315	189.979	46.7877	2.02164	gi|223667948|	sp|Q43019|	Non-specific lipid-transfer protein 3
	Unigene810_All	1216	11.5941	3.0436	1.92954	gi|16226251|	sp|Q8R1R3|	StAR-related lipid transfer protein 7, mitochondrial
	Unigene23284_All	648	12.19	4.0796	1.5792	gi|18407534|	sp|Q9ZQI8|	Non-specific lipid-transfer protein-like protein
	Unigene2562_All	898	80.6705	28.0405	1.52453	gi|297797417|	sp|Q8VYI9|	Non-specific lipid-transfer protein-like protein
	Unigene12707_All	476	243.566	94.137	1.37148	gi|79330866|	sp|Q8W453|	Putative lipid-transfer protein DIR1
	Unigene60754_All	209	2.3921	0.9487	1.33425	gi|18403453|	sp|Q9ZQI8|	Non-specific lipid-transfer protein-like protein
	Unigene22440_All	339	334.624	143.098	1.22554	gi|297793017|	sp|Q8W453|	Putative lipid-transfer protein DIR1
	Unigene66964_All	311	4.6619	2.1251	1.13339	gi|297820134|	--	protease inhibitor/seed storage/lipid transfer protein family protein
	Unigene68935_All	559	8.9436	4.2563	1.07126	gi|195636998|	--	lipid transfer protein
	Unigene52411_All	209	14.5917	10.4353	0.483676	gi|18424785|	sp|Q8VYI9|	Non-specific lipid-transfer protein-like protein
	Unigene52477_All	212	14.621	11.2229	0.381596	gi|18424785|	sp|Q8VYI9|	Non-specific lipid-transfer protein-like protein
	Unigene32555_All	702	22.3622	17.5111	0.352792	gi|15220327|	sp|Q9ZQI8|	Non-specific lipid-transfer protein-like protein
	Unigene9057_All	1398	62.0462	50.3477	0.301417	gi|14334998|	sp|Q8R1R3|	StAR-related lipid transfer protein 7, mitochondrial
	Unigene49545_All	488	3.6881	3.2503	0.182305	gi|297847890|	sp|Q8VYI9|	Non-specific lipid-transfer protein-like protein
	Unigene61356_All	214	2.8034	2.4707	0.182258	gi|146454608|	--	protease inhibitor/seed storage/lipid transfer protein family protein
	Unigene31625_All	356	6.8813	6.312	0.124584	gi|30696757|	--	protease inhibitor/seed storage/lipid transfer protein family protein
	Unigene18884_All	945	30.5258	32.1709	-0.0757272	gi|16226251|	sp|Q8R1R3|	StAR-related lipid transfer protein 7, mitochondrial
	Unigene6590_All	985	58.8261	62.3329	-0.0835374	gi|15217736|	sp|Q8R1R3|	StAR-related lipid transfer protein 7, mitochondrial
	Unigene66828_All	305	0.1639	0.2167	-0.402883	gi|15221585|	--	protease inhibitor/seed storage/lipid transfer protein family protein
	Unigene6297_All	485	5.4633	7.4948	-0.456117	gi|18403453|	sp|Q9ZVC7|	protease inhibitor/seed storage/lipid transfer protein family protein
	Unigene29824_All	935	38.0707	54.8514	-0.526847	gi|15226804|	sp|A2BG43|	Glycolipid transfer protein
	Unigene69748_All	274	0.3649	0.7236	-0.987691	gi|18406723|	sp|P14009|	protease inhibitor/seed storage/lipid transfer protein (LTP) family protein
	Unigene46621_All	1400	11.5345	23.8869	-1.05026	gi|15217736|	sp|Q8R1R3|	StAR-related lipid transfer protein 7, mitochondrial
	Unigene76801_All	219	1.1414	2.4143	-1.0808	gi|18403285|	--	GLTP1 (glycolipid transfer protein 1)
	Unigene37096_All	479	25.7801	59.7434	-1.21252	gi|15224863|	sp|Q9C7F7|	lipid transfer protein-related
	Unigene79740_All	262	0.7633	2.2703	-1.57256	gi|7012722|	sp|Q43129|	Non-specific lipid-transfer protein
	Unigene37199_All	534	8.7069	36.263	-2.05827	gi|218684529|	sp|P10973|	Non-specific lipid-transfer protein A
	Unigene35060_All	320	1.8748	9.2939	-2.30955	gi|7012724|	sp|Q43129|	Non-specific lipid-transfer protein
	Unigene46532_All	614	74.259	371.462	-2.32258	gi|18399355|	sp|O94183|	MD-2-related lipid recognition domain-containing protein / ML domain-containing protein
	Unigene82964_All	430	1.6277	8.2997	-2.35022	gi|297823659|	--	protease inhibitor/seed storage/lipid transfer protein family protein
	Unigene37407_All	721	55.8885	1012.35	-4.17901	gi|266638|	sp|P10975|	Non-specific lipid-transfer protein C, cotyledon-specific isoform
Note: Embryo axis abbreviated as EAX, Cotyledon abbreviated as COT, FC EAX/COT (RPKMs) is calculated by the formula: log (RPKM (EAX)/RPKM (COT), 2).
