# Supplementary material for: Comparative Transcriptomic Analysis of Developing Cotton Cotyledons and Embryo Axis
Source: PLoS One. 2013 Aug 20;8(8):e71756. doi: 10.1371/journal.pone.0071756 (PMC3748104; doi:10.1371/journal.pone.0071756)
Supplement: Table S7 — A list of genes involved in gossypol biosynthesis. (XLSX) [file pone.0071756.s008.xlsx]

## Sheet: gossypol
Table S7. A list of genes involved in the gossypol biosynthesis
	geneID	geneLength	ghEAX01_rawreads(20002185)	ghEAX01_RPKM	ghCOT01_rawreads(15130820)	ghCOT01_RPKM	Ratio; log(EAX/COT(RPKM),2)	Nr-ID	Nr-Score	Nr-Evalue	Nr-annotation	Swissprot-ID	Swissprot-Score	Swissprot-Evalue	Swissprot-annotation	COG-Protein-or-Domain	COG-Score	COG-Evalue	COG-ID	COG-Function-Description	KO_id	KEGG-Evalue	KEGG-Score	KEGG-Gene	ko_definition	GO-BiologicalProcess	GO-MolecularFunction	Go-CellularComponent
acetyl-CoA C-acetyltransferase	Unigene20225_All	586	1985	169.35	1672	188.572	-0.155104	gi|164604962|dbj|BAF98277.1|	157	1e-37	acetyl-CoA C-acetyltransferase [Hevea brasiliensis]	sp|Q8S4Y1|THIC1_ARATH	152	2e-36	Acetyl-CoA acetyltransferase, cytosolic 1 OS=Arabidopsis thaliana GN=AAT1 PE=2 SV=1	YPL028w	119	5e-27	COG0183	Acetyl-CoA acetyltransferase	K00626	2e-38	155	pop:POPTR_732472	acetyl-CoA C-acetyltransferase [EC:2.3.1.9]	GO:0003006//reproductive developmental process	GO:0016453	GO:0016020//membrane;GO:0042579//microbody
	Unigene73794_All	791	11	0.6952	41	3.4257	-2.3009	gi|16417944|gb|AAL18924.1|AF429383_1	339	3e-92	acetyl Co-A acetyltransferase [Hevea brasiliensis]	sp|Q9FIK7|THIC2_ARATH	333	8e-91	Probable acetyl-CoA acetyltransferase, cytosolic 2 OS=Arabidopsis thaliana GN=At5g47720 PE=2 SV=1	SPBC215.09c	212	5e-55	COG0183	Acetyl-CoA acetyltransferase	K00626	1e-94	343	rcu:RCOM_0860740	acetyl-CoA C-acetyltransferase [EC:2.3.1.9]	GO:0003006//reproductive developmental process	GO:0016453	GO:0016020//membrane;GO:0042579//microbody
	Unigene2459_All	467	1804	193.127	1844	260.965	-0.434306	gi|289552247|gb|ADD10719.1|	221	2e-57	acetyl-CoA C-acetyltransferase protein [Camellia oleifera]	sp|Q8S4Y1|THIC1_ARATH	209	6e-54	Acetyl-CoA acetyltransferase, cytosolic 1 OS=Arabidopsis thaliana GN=AAT1 PE=2 SV=1	SPBC215.09c	147	6e-36	COG0183	Acetyl-CoA acetyltransferase	K00626	8e-58	219	pop:POPTR_652350	acetyl-CoA C-acetyltransferase [EC:2.3.1.9]	-	GO:0016453	-
				363.172		452.962	-0.318737
3-hydroxy-3-methylglutaryl-CoA synthase	Unigene17660_All	517	521	50.3813	875	111.855	-1.15067	gi|164604964|dbj|BAF98278.1|	332	1e-90	hydroxymethylglutaryl-CoA synthase [Hevea brasiliensis]	sp|P54873|HMCS_ARATH	326	4e-89	Hydroxymethylglutaryl-CoA synthase OS=Arabidopsis thaliana GN=HMGS PE=2 SV=2	YML126c	217	9e-57	COG3425	3-hydroxy-3-methylglutaryl CoA synthase	K01641	6e-92	332	pop:POPTR_548531	hydroxymethylglutaryl-CoA synthase [EC:2.3.3.10]	-	-	-
	Unigene49765_All	211	167	39.5691	334	104.617	-1.40267	gi|157042747|gb|ABV02025.1|	144	2e-34	HMG-CoA synthase [Nicotiana langsdorffii x Nicotiana sanderae]	sp|P54873|HMCS_ARATH	139	4e-33	Hydroxymethylglutaryl-CoA synthase OS=Arabidopsis thaliana GN=HMGS PE=2 SV=2	YML126c	94.7	3e-20	COG3425	3-hydroxy-3-methylglutaryl CoA synthase	K01641	1e-35	144	pop:POPTR_548531	hydroxymethylglutaryl-CoA synthase [EC:2.3.3.10]	GO:0006720//isoprenoid metabolic process	GO:0046912//transferase activity, transferring acyl groups, acyl groups converted into alkyl on transfer;GO:0016747//transferase activity, transferring acyl groups other than amino-acyl groups	-
	Unigene40324_All	770	1072	69.6028	1180	101.281	-0.541149	gi|164604966|dbj|BAF98279.1|	474	1e-133	hydroxymethylglutaryl-CoA synthase [Hevea brasiliensis]	sp|P54873|HMCS_ARATH	428	2e-119	Hydroxymethylglutaryl-CoA synthase OS=Arabidopsis thaliana GN=HMGS PE=2 SV=2	YML126c	173	2e-43	COG3425	3-hydroxy-3-methylglutaryl CoA synthase	K01641	4e-135	477	rcu:RCOM_1683050	hydroxymethylglutaryl-CoA synthase [EC:2.3.3.10]	-	-	-
	Unigene17661_All	401	205	25.5583	383	63.1236	-1.30439	gi|189309489|gb|ACD87446.1|	254	2e-67	3-hydroxy-3-methylglutaryl-CoA synthase [Camptotheca acuminata]	sp|P54873|HMCS_ARATH	244	9e-65	Hydroxymethylglutaryl-CoA synthase OS=Arabidopsis thaliana GN=HMGS PE=2 SV=2	YML126c	131	4e-31	COG3425	3-hydroxy-3-methylglutaryl CoA synthase	K01641	7e-69	255	rcu:RCOM_1683050	hydroxymethylglutaryl-CoA synthase [EC:2.3.3.10]	-	-	-
				185.112		380.877	-1.04093
3-hydroxy-3-methylglutaryl-coenzyme A reductase	Unigene42496_All	1009	410	20.3149	317	20.7637	-0.0315253	gi|11132838|sp|O64967.1|HMDH2_GOSHI	547	1e-179	RecName: Full=3-hydroxy-3-methylglutaryl-coenzyme A reductase 2; Short=HMG-CoA reductase 2 >gi|2935300|gb|AAC05089.1| 3-hydroxy-3-methylglutaryl-coenzyme A reductase 2 [Gossypium hirsutum]	sp|O64967|HMDH2_GOSHI	547	4e-179	3-hydroxy-3-methylglutaryl-coenzyme A reductase 2 OS=Gossypium hirsutum GN=HMG2 PE=3 SV=1	YML075c	352	5e-109	COG1257	Hydroxymethylglutaryl-CoA reductase	K00021	6e-159	486	ath:AT1G76490	3-hydroxy-3-methylglutaryl-CoA reductase [EC:1.1.1.34]	-	-	-
	Unigene12008_All	352	1528	217.022	2709	508.632	-1.22878	gi|89258493|gb|ABD65460.1|	225	1e-58	geranylgeranyl dehydrogenase [Gossypium hirsutum]	sp|Q9ZS34|CHLP_TOBAC	216	4e-56	Geranylgeranyl diphosphate reductase, chloroplastic OS=Nicotiana tabacum GN=CHLP PE=2 SV=1	alr0128	146	8e-36	COG0644	Dehydrogenases (flavoproteins)	K10960	1e-58	220	vvi:100243277	geranylgeranyl reductase [EC:1.3.1.83]	GO:0042360//vitamin E metabolic process;GO:0006399//tRNA metabolic process;GO:0006779//porphyrin biosynthetic process;GO:0008654//phospholipid biosynthetic process	GO:0030554//adenyl nucleotide binding;GO:0016491//oxidoreductase activity	GO:0009526//plastid envelope;GO:0009534//chloroplast thylakoid
	Unigene46529_All	586	1942	165.682	3531	398.233	-1.2652	gi|114324489|gb|ABI63587.1|	373	1e-103	geranylgeranyl reductase [Brassica rapa subsp. pekinensis]	sp|Q9CA67|CHLP_ARATH	369	6e-102	Geranylgeranyl diphosphate reductase, chloroplastic OS=Arabidopsis thaliana GN=CHLP PE=1 SV=1	alr0128	277	8e-75	COG0644	Dehydrogenases (flavoproteins)	K10960	6e-103	369	ath:AT1G74470	geranylgeranyl reductase [EC:1.3.1.83]	-	-	-
	Unigene42496_All	1009	410	20.3149	317	20.7637	-0.0315253	gi|11132838|sp|O64967.1|HMDH2_GOSHI	547	1e-179	RecName: Full=3-hydroxy-3-methylglutaryl-coenzyme A reductase 2; Short=HMG-CoA reductase 2 >gi|2935300|gb|AAC05089.1| 3-hydroxy-3-methylglutaryl-coenzyme A reductase 2 [Gossypium hirsutum]	sp|O64967|HMDH2_GOSHI	547	4e-179	3-hydroxy-3-methylglutaryl-coenzyme A reductase 2 OS=Gossypium hirsutum GN=HMG2 PE=3 SV=1	YML075c	352	5e-109	COG1257	Hydroxymethylglutaryl-CoA reductase	K00021	6e-159	486	ath:AT1G76490	3-hydroxy-3-methylglutaryl-CoA reductase [EC:1.1.1.34]	-	-	-
	Unigene51887_All	417	160	19.1826	116	18.3848	0.0612848	gi|11132838|sp|O64967.1|HMDH2_GOSHI	268	1e-71	RecName: Full=3-hydroxy-3-methylglutaryl-coenzyme A reductase 2; Short=HMG-CoA reductase 2 >gi|2935300|gb|AAC05089.1| 3-hydroxy-3-methylglutaryl-coenzyme A reductase 2 [Gossypium hirsutum]	sp|O64967|HMDH2_GOSHI	268	8e-72	3-hydroxy-3-methylglutaryl-coenzyme A reductase 2 OS=Gossypium hirsutum GN=HMG2 PE=3 SV=1	--	--	--	--	--	K00021	3e-22	100	ath:AT1G76490	3-hydroxy-3-methylglutaryl-CoA reductase [EC:1.1.1.34]	GO:0006732//coenzyme metabolic process;GO:0006720//isoprenoid metabolic process	GO:0016616//oxidoreductase activity, acting on the CH-OH group of donors, NAD or NADP as acceptor;GO:0000166//nucleotide binding;GO:0048037//cofactor binding	GO:0031224//intrinsic to membrane;GO:0009526//plastid envelope;GO:0031090//organelle membrane;GO:0005740//mitochondrial envelope
	Unigene36659_All	534	185	17.3202	133	16.4607	0.0734299	gi|11132838|sp|O64967.1|HMDH2_GOSHI	264	4e-70	RecName: Full=3-hydroxy-3-methylglutaryl-coenzyme A reductase 2; Short=HMG-CoA reductase 2 >gi|2935300|gb|AAC05089.1| 3-hydroxy-3-methylglutaryl-coenzyme A reductase 2 [Gossypium hirsutum]	sp|O64967|HMDH2_GOSHI	264	2e-70	3-hydroxy-3-methylglutaryl-coenzyme A reductase 2 OS=Gossypium hirsutum GN=HMG2 PE=3 SV=1	--	--	--	--	--	K00021	3e-33	137	ath:AT1G76490	3-hydroxy-3-methylglutaryl-CoA reductase [EC:1.1.1.34]	GO:0006732//coenzyme metabolic process;GO:0006720//isoprenoid metabolic process	GO:0016616//oxidoreductase activity, acting on the CH-OH group of donors, NAD or NADP as acceptor;GO:0000166//nucleotide binding;GO:0048037//cofactor binding	GO:0031224//intrinsic to membrane;GO:0009526//plastid envelope;GO:0031090//organelle membrane;GO:0005740//mitochondrial envelope
	Unigene42497_All	314	147	23.4051	76	15.9964	0.549076	gi|11132838|sp|O64967.1|HMDH2_GOSHI	140	3e-33	RecName: Full=3-hydroxy-3-methylglutaryl-coenzyme A reductase 2; Short=HMG-CoA reductase 2 >gi|2935300|gb|AAC05089.1| 3-hydroxy-3-methylglutaryl-coenzyme A reductase 2 [Gossypium hirsutum]	sp|O64967|HMDH2_GOSHI	140	2e-33	3-hydroxy-3-methylglutaryl-coenzyme A reductase 2 OS=Gossypium hirsutum GN=HMG2 PE=3 SV=1	YLR450w	77.4	6e-15	COG1257	Hydroxymethylglutaryl-CoA reductase	K00021	3e-27	116	ath:AT1G76490	3-hydroxy-3-methylglutaryl-CoA reductase [EC:1.1.1.34]	GO:0006732//coenzyme metabolic process;GO:0006720//isoprenoid metabolic process	GO:0016616//oxidoreductase activity, acting on the CH-OH group of donors, NAD or NADP as acceptor;GO:0000166//nucleotide binding;GO:0048037//cofactor binding	GO:0031224//intrinsic to membrane;GO:0009526//plastid envelope;GO:0031090//organelle membrane;GO:0005740//mitochondrial envelope
	Unigene71441_All	233	4	0.8583	36	10.2114	-3.57255	gi|67483357|gb|AAY68034.1|	55.8	1e-07	3-hydroxy-methylglutaryl coenzyme A reductase [Tilia miqueliana]	sp|O64967|HMDH2_GOSHI	54.7	2e-07	3-hydroxy-3-methylglutaryl-coenzyme A reductase 2 OS=Gossypium hirsutum GN=HMG2 PE=3 SV=1	--	--	--	--	--	--	--	--	--	--	GO:0044238//primary metabolic process;GO:0044237//cellular metabolic process	GO:0016616//oxidoreductase activity, acting on the CH-OH group of donors, NAD or NADP as acceptor;GO:0048037//cofactor binding	GO:0031967;GO:0005739//mitochondrion;GO:0009536//plastid;GO:0044425//membrane part;GO:0031090//organelle membrane
	Unigene52605_All	219	17	3.8809	21	6.3374	-0.7075	gi|11132838|sp|O64967.1|HMDH2_GOSHI	147	3e-35	RecName: Full=3-hydroxy-3-methylglutaryl-coenzyme A reductase 2; Short=HMG-CoA reductase 2 >gi|2935300|gb|AAC05089.1| 3-hydroxy-3-methylglutaryl-coenzyme A reductase 2 [Gossypium hirsutum]	sp|O64967|HMDH2_GOSHI	147	2e-35	3-hydroxy-3-methylglutaryl-coenzyme A reductase 2 OS=Gossypium hirsutum GN=HMG2 PE=3 SV=1	--	--	--	--	--	K00021	9e-13	68.6	ath:AT1G76490	3-hydroxy-3-methylglutaryl-CoA reductase [EC:1.1.1.34]	-	-	-
	Unigene62401_All	224	8	1.7855	2	0.5901	1.5973	gi|162945932|gb|ABY20975.1|	132	9e-31	3-hydroxy-3-methylglutaryl coenzyme A reductase 4 [Medicago truncatula]	sp|O64967|HMDH2_GOSHI	131	1e-30	3-hydroxy-3-methylglutaryl-coenzyme A reductase 2 OS=Gossypium hirsutum GN=HMG2 PE=3 SV=1	SPCC162.09c	92.4	2e-19	COG1257	Hydroxymethylglutaryl-CoA reductase	K00021	8e-30	125	ath:AT1G76490	3-hydroxy-3-methylglutaryl-CoA reductase [EC:1.1.1.34]	GO:0006732//coenzyme metabolic process;GO:0006720//isoprenoid metabolic process	GO:0016616//oxidoreductase activity, acting on the CH-OH group of donors, NAD or NADP as acceptor;GO:0000166//nucleotide binding;GO:0048037//cofactor binding	GO:0031224//intrinsic to membrane;GO:0009526//plastid envelope;GO:0031090//organelle membrane;GO:0005740//mitochondrial envelope
	Unigene65695_All	273	11	2.0144	1	0.2421	3.05668	gi|4107037|dbj|BAA36291.1|	149	1e-35	HMG-CoA reductase [Cucumis melo] >gi|269851485|gb|ACZ50511.1| 3-hydroxy-3-methylglutaryl coenzyme-A reductase [Cucumis melo]	sp|P14891|HMDH1_ARATH	145	8e-35	3-hydroxy-3-methylglutaryl-coenzyme A reductase 1 OS=Arabidopsis thaliana GN=HMG1 PE=1 SV=1	YLR450w	102	2e-22	COG1257	Hydroxymethylglutaryl-CoA reductase	K00021	6e-36	145	ath:AT1G76490	3-hydroxy-3-methylglutaryl-CoA reductase [EC:1.1.1.34]	GO:0006732//coenzyme metabolic process;GO:0006720//isoprenoid metabolic process;GO:0006694//steroid biosynthetic process	GO:0016616//oxidoreductase activity, acting on the CH-OH group of donors, NAD or NADP as acceptor;GO:0000166//nucleotide binding;GO:0048037//cofactor binding	GO:0031224//intrinsic to membrane;GO:0009526//plastid envelope;GO:0042579//microbody;GO:0031090//organelle membrane;GO:0005740//mitochondrial envelope
	Unigene63177_All	233	9	1.9311	0	0	/	gi|67483357|gb|AAY68034.1|	136	9e-32	3-hydroxy-methylglutaryl coenzyme A reductase [Tilia miqueliana]	sp|O64966|HMDH1_GOSHI	120	2e-27	3-hydroxy-3-methylglutaryl-coenzyme A reductase 1 OS=Gossypium hirsutum GN=HMG1 PE=3 SV=1	--	--	--	--	--	K00021	6e-17	82.4	ath:AT1G76490	3-hydroxy-3-methylglutaryl-CoA reductase [EC:1.1.1.34]	GO:0006732//coenzyme metabolic process;GO:0006720//isoprenoid metabolic process	GO:0016616//oxidoreductase activity, acting on the CH-OH group of donors, NAD or NADP as acceptor;GO:0000166//nucleotide binding;GO:0048037//cofactor binding	GO:0031224//intrinsic to membrane;GO:0009526//plastid envelope;GO:0031090//organelle membrane;GO:0005740//mitochondrial envelope
	Unigene55969_All	285	116	20.3487	498	115.484	-2.50469	gi|67483357|gb|AAY68034.1|	153	5e-37	3-hydroxy-methylglutaryl coenzyme A reductase [Tilia miqueliana]	sp|O64967|HMDH2_GOSHI	144	1e-34	3-hydroxy-3-methylglutaryl-coenzyme A reductase 2 OS=Gossypium hirsutum GN=HMG2 PE=3 SV=1	--	--	--	--	--	K00021	2e-28	120	ath:AT1G76490	3-hydroxy-3-methylglutaryl-CoA reductase [EC:1.1.1.34]	-	-	-
	Unigene54658_All	308	330	53.5656	505	108.362	-1.01648	gi|85542668|gb|ABC71314.1|	197	3e-50	3-hydroxy-3-methylglutaryl-coenzyme A reductase [Gossypium barbadense]	sp|O64967|HMDH2_GOSHI	196	4e-50	3-hydroxy-3-methylglutaryl-coenzyme A reductase 2 OS=Gossypium hirsutum GN=HMG2 PE=3 SV=1	SPCC162.09c	147	4e-36	COG1257	Hydroxymethylglutaryl-CoA reductase	K00021	1e-46	181	osa:4346017	3-hydroxy-3-methylglutaryl-CoA reductase [EC:1.1.1.34]	GO:0006732//coenzyme metabolic process;GO:0006720//isoprenoid metabolic process	GO:0016616//oxidoreductase activity, acting on the CH-OH group of donors, NAD or NADP as acceptor;GO:0000166//nucleotide binding;GO:0048037//cofactor binding	GO:0031224//intrinsic to membrane;GO:0009526//plastid envelope;GO:0031090//organelle membrane;GO:0005740//mitochondrial envelope
	Unigene19799_All	544	321	29.5005	867	105.331	-1.83612	gi|67483357|gb|AAY68034.1|	254	3e-70	3-hydroxy-methylglutaryl coenzyme A reductase [Tilia miqueliana]	sp|O64966|HMDH1_GOSHI	223	3e-62	3-hydroxy-3-methylglutaryl-coenzyme A reductase 1 OS=Gossypium hirsutum GN=HMG1 PE=3 SV=1	--	--	--	--	--	K00021	3e-36	144	ath:AT1G76490	3-hydroxy-3-methylglutaryl-CoA reductase [EC:1.1.1.34]	GO:0006732//coenzyme metabolic process;GO:0006720//isoprenoid metabolic process	GO:0016616//oxidoreductase activity, acting on the CH-OH group of donors, NAD or NADP as acceptor;GO:0000166//nucleotide binding;GO:0048037//cofactor binding	GO:0031224//intrinsic to membrane;GO:0009526//plastid envelope;GO:0031090//organelle membrane;GO:0005740//mitochondrial envelope
	Unigene20622_All	663	936	70.5805	905	90.2137	-0.354077	gi|11132836|sp|O64966.1|HMDH1_GOSHI	427	1e-119	RecName: Full=3-hydroxy-3-methylglutaryl-coenzyme A reductase 1; Short=HMG-CoA reductase 1 >gi|2935298|gb|AAC05088.1| 3-hydroxy-3-methylglutaryl-coenzyme A reductase 1 [Gossypium hirsutum]	sp|O64966|HMDH1_GOSHI	427	4e-119	3-hydroxy-3-methylglutaryl-coenzyme A reductase 1 OS=Gossypium hirsutum GN=HMG1 PE=3 SV=1	SPCC162.09c	278	7e-75	COG1257	Hydroxymethylglutaryl-CoA reductase	K00021	3e-106	380	osa:4346017	3-hydroxy-3-methylglutaryl-CoA reductase [EC:1.1.1.34]	-	-	-
	Unigene51920_All	464	349	37.6037	426	60.6777	-0.690292	gi|11132836|sp|O64966.1|HMDH1_GOSHI	306	8e-83	RecName: Full=3-hydroxy-3-methylglutaryl-coenzyme A reductase 1; Short=HMG-CoA reductase 1 >gi|2935298|gb|AAC05088.1| 3-hydroxy-3-methylglutaryl-coenzyme A reductase 1 [Gossypium hirsutum]	sp|O64966|HMDH1_GOSHI	306	4e-83	3-hydroxy-3-methylglutaryl-coenzyme A reductase 1 OS=Gossypium hirsutum GN=HMG1 PE=3 SV=1	--	--	--	--	--	K00021	6e-35	143	ath:AT1G76490	3-hydroxy-3-methylglutaryl-CoA reductase [EC:1.1.1.34]	GO:0006732//coenzyme metabolic process;GO:0006720//isoprenoid metabolic process	GO:0016616//oxidoreductase activity, acting on the CH-OH group of donors, NAD or NADP as acceptor;GO:0000166//nucleotide binding;GO:0048037//cofactor binding	GO:0031224//intrinsic to membrane;GO:0009526//plastid envelope;GO:0031090//organelle membrane;GO:0005740//mitochondrial envelope
	Unigene42495_All	522	229	21.9325	458	57.9872	-1.40266	gi|11132836|sp|O64966.1|HMDH1_GOSHI	264	3e-79	RecName: Full=3-hydroxy-3-methylglutaryl-coenzyme A reductase 1; Short=HMG-CoA reductase 1 >gi|2935298|gb|AAC05088.1| 3-hydroxy-3-methylglutaryl-coenzyme A reductase 1 [Gossypium hirsutum]	sp|O64966|HMDH1_GOSHI	264	2e-79	3-hydroxy-3-methylglutaryl-coenzyme A reductase 1 OS=Gossypium hirsutum GN=HMG1 PE=3 SV=1	SPCC162.09c	197	4e-57	COG1257	Hydroxymethylglutaryl-CoA reductase	K00021	5e-75	247	ath:AT1G76490	3-hydroxy-3-methylglutaryl-CoA reductase [EC:1.1.1.34]	GO:0006732//coenzyme metabolic process;GO:0006720//isoprenoid metabolic process	GO:0016616//oxidoreductase activity, acting on the CH-OH group of donors, NAD or NADP as acceptor;GO:0000166//nucleotide binding;GO:0048037//cofactor binding	GO:0031224//intrinsic to membrane;GO:0009526//plastid envelope;GO:0031090//organelle membrane;GO:0005740//mitochondrial envelope
	Unigene41112_All	278	204	36.6866	230	54.679	-0.575734	gi|11132836|sp|O64966.1|HMDH1_GOSHI	185	2e-46	RecName: Full=3-hydroxy-3-methylglutaryl-coenzyme A reductase 1; Short=HMG-CoA reductase 1 >gi|2935298|gb|AAC05088.1| 3-hydroxy-3-methylglutaryl-coenzyme A reductase 1 [Gossypium hirsutum]	sp|O64966|HMDH1_GOSHI	185	9e-47	3-hydroxy-3-methylglutaryl-coenzyme A reductase 1 OS=Gossypium hirsutum GN=HMG1 PE=3 SV=1	YML075c	102	2e-22	COG1257	Hydroxymethylglutaryl-CoA reductase	K00021	9e-37	148	ath:AT1G76490	3-hydroxy-3-methylglutaryl-CoA reductase [EC:1.1.1.34]	-	-	-
	Unigene39126_All	285	114	19.9978	199	46.1472	-1.2064	gi|67483357|gb|AAY68034.1|	85.5	2e-16	3-hydroxy-methylglutaryl coenzyme A reductase [Tilia miqueliana]	sp|O64967|HMDH2_GOSHI	83.6	4e-16	3-hydroxy-3-methylglutaryl-coenzyme A reductase 2 OS=Gossypium hirsutum GN=HMG2 PE=3 SV=1	--	--	--	--	--	K00021	4e-10	59.7	ath:AT1G76490	3-hydroxy-3-methylglutaryl-CoA reductase [EC:1.1.1.34]	GO:0006732//coenzyme metabolic process;GO:0006720//isoprenoid metabolic process	GO:0016616//oxidoreductase activity, acting on the CH-OH group of donors, NAD or NADP as acceptor;GO:0000166//nucleotide binding;GO:0048037//cofactor binding	GO:0031224//intrinsic to membrane;GO:0009526//plastid envelope;GO:0031090//organelle membrane;GO:0005740//mitochondrial envelope
	Unigene24831_All	453	45	4.9663	270	39.3916	-2.98764	gi|29468498|gb|AAO85554.1|	52	2e-06	3-hydroxy-3-methylglutaryl-CoA reductase [Nicotiana attenuata]	sp|Q01559|HMDH_NICSY	52	1e-06	3-hydroxy-3-methylglutaryl-coenzyme A reductase OS=Nicotiana sylvestris GN=HMGR PE=2 SV=1	--	--	--	--	--	K00021	5e-06	47	osa:4346017	3-hydroxy-3-methylglutaryl-CoA reductase [EC:1.1.1.34]	-	-	-
	Unigene27641_All	670	128	9.5512	238	23.4768	-1.29748	gi|85542670|gb|ABC71315.1|	99	4e-20	3-hydroxy-3-methylglutaryl-coenzyme A reductase [Gossypium barbadense]	sp|P29057|HMDH1_HEVBR	97.8	5e-20	3-hydroxy-3-methylglutaryl-coenzyme A reductase 1 OS=Hevea brasiliensis GN=HMGR1 PE=2 SV=1	YLR450w	64.3	2e-10	COG1257	Hydroxymethylglutaryl-CoA reductase	K00021	3e-18	88.6	osa:4346017	3-hydroxy-3-methylglutaryl-CoA reductase [EC:1.1.1.34]	GO:0006732//coenzyme metabolic process;GO:0006720//isoprenoid metabolic process	GO:0016616//oxidoreductase activity, acting on the CH-OH group of donors, NAD or NADP as acceptor;GO:0000166//nucleotide binding;GO:0048037//cofactor binding	GO:0031224//intrinsic to membrane;GO:0009526//plastid envelope;GO:0031090//organelle membrane;GO:0005740//mitochondrial envelope
	Unigene13707_All	326	64	9.8149	113	22.9086	-1.22284	gi|67483357|gb|AAY68034.1|	178	1e-44	3-hydroxy-methylglutaryl coenzyme A reductase [Tilia miqueliana]	sp|O64966|HMDH1_GOSHI	160	2e-39	3-hydroxy-3-methylglutaryl-coenzyme A reductase 1 OS=Gossypium hirsutum GN=HMG1 PE=3 SV=1	--	--	--	--	--	K00021	3e-15	77	ath:AT1G76490	3-hydroxy-3-methylglutaryl-CoA reductase [EC:1.1.1.34]	GO:0006732//coenzyme metabolic process;GO:0006720//isoprenoid metabolic process	GO:0016616//oxidoreductase activity, acting on the CH-OH group of donors, NAD or NADP as acceptor;GO:0000166//nucleotide binding;GO:0048037//cofactor binding	GO:0031224//intrinsic to membrane;GO:0009526//plastid envelope;GO:0031090//organelle membrane;GO:0005740//mitochondrial envelope
				808.26		1741.28	-1.10725
mevalonate kinase	Unigene23264_All	355	348	49.0087	759	141.303	-1.52768	gi|16417946|gb|AAL18925.1|AF429384_1	163	6e-40	mevalonate kinase [Hevea brasiliensis] >gi|164604974|dbj|BAF98283.1| mevalonate kinase [Hevea brasiliensis]	sp|P46086|KIME_ARATH	131	1e-30	Mevalonate kinase OS=Arabidopsis thaliana GN=At5g27450 PE=2 SV=1	--	--	--	--	--	K00869	3e-44	173	rcu:RCOM_0573350	mevalonate kinase [EC:2.7.1.36]	-	-	-
	Unigene32818_All	327	368	56.263	610	123.288	-1.13177	gi|16417946|gb|AAL18925.1|AF429384_1	144	4e-34	mevalonate kinase [Hevea brasiliensis] >gi|164604974|dbj|BAF98283.1| mevalonate kinase [Hevea brasiliensis]	sp|P46086|KIME_ARATH	132	7e-31	Mevalonate kinase OS=Arabidopsis thaliana GN=At5g27450 PE=2 SV=1	SPAC13G6.11c	68.2	4e-12	COG1577	Mevalonate kinase	K00869	2e-37	150	vvi:100251148	mevalonate kinase [EC:2.7.1.36]	-	-	-
				105.272		264.591	-1.32964
phosphomevalonate kinase	Unigene42738_All	1297	888	34.2291	1429	72.8165	-1.08904	gi|16417948|gb|AAL18926.1|AF429385_1	573	1e-162	phosphomevalonate kinase [Hevea brasiliensis]	sp|Q9UT88|ERG8_SCHPO	145	8e-34	Probable phosphomevalonate kinase OS=Schizosaccharomyces pombe GN=erg8 PE=2 SV=1	SPAC343.01c	145	2e-34	COG3890	Phosphomevalonate kinase	K00938	8e-168	587	vvi:100242124	phosphomevalonate kinase [EC:2.7.4.2]	-	-	-
	Unigene32184_All	461	230	24.943	450	64.5133	-1.37096	gi|157042751|gb|ABV02027.1|	242	1e-63	phosphate-melvalonate kinase [Nicotiana langsdorffii x Nicotiana sanderae]	sp|Q9UT88|ERG8_SCHPO	51.2	3e-06	Probable phosphomevalonate kinase OS=Schizosaccharomyces pombe GN=erg8 PE=2 SV=1	SPAC343.01c	51.2	7e-07	COG3890	Phosphomevalonate kinase	K00938	3e-64	240	vvi:100242124	phosphomevalonate kinase [EC:2.7.4.2]	GO:0006796//phosphate metabolic process	GO:0016301//kinase activity;GO:0016854//racemase and epimerase activity;GO:0032559//adenyl ribonucleotide binding	-
				59.1721		137.33	-1.21466
mevalonate disphosphate decarboxylase	Unigene52768_All	229	26	5.6762	13	3.7518	0.597343	gi|159024148|gb|ABW87316.1|	73.6	7e-13	mevalonate disphosphate decarboxylase [Solanum lycopersicum]	sp|Q6BY07|MVD1_DEBHA	54.3	2e-07	Diphosphomevalonate decarboxylase OS=Debaryomyces hansenii GN=MVD1 PE=3 SV=2	YNR043w	53.9	7e-08	COG3407	Mevalonate pyrophosphate decarboxylase	K01597	3e-14	73.6	pop:POPTR_655777	diphosphomevalonate decarboxylase [EC:4.1.1.33]	-	-	-
	Unigene38901_All	335	768	114.614	1414	278.96	-1.28327	gi|159024148|gb|ABW87316.1|	197	4e-50	mevalonate disphosphate decarboxylase [Solanum lycopersicum]	sp|Q99JF5|MVD1_MOUSE	101	1e-21	Diphosphomevalonate decarboxylase OS=Mus musculus GN=Mvd PE=1 SV=2	SPAC24C9.03	95.5	2e-20	COG3407	Mevalonate pyrophosphate decarboxylase	K01597	7e-52	198	vvi:100251686	diphosphomevalonate decarboxylase [EC:4.1.1.33]	GO:0006720//isoprenoid metabolic process;GO:0006084//acetyl-CoA metabolic process;GO:0006796//phosphate metabolic process	GO:0042802//identical protein binding;GO:0016831//carboxy-lyase activity;GO:0032559//adenyl ribonucleotide binding;GO:0016772//transferase activity, transferring phosphorus-containing groups	-
	Unigene39285_All	390	518	66.403	1566	265.378	-1.99873	gi|118763544|gb|ABG24207.2|	66.2	1e-10	mevalonate disphosphate decarboxylase [Arnebia euchroma]	--	--	--	--	--	--	--	--	--	K01597	7e-12	65.9	rcu:RCOM_0888230	diphosphomevalonate decarboxylase [EC:4.1.1.33]	GO:0006720//isoprenoid metabolic process;GO:0006796//phosphate metabolic process	GO:0016772//transferase activity, transferring phosphorus-containing groups;GO:0016831//carboxy-lyase activity;GO:0032559//adenyl ribonucleotide binding	-
	Unigene11767_All	379	364	48.0159	487	84.9234	-0.82265	gi|157042753|gb|ABV02028.1|	58.5	2e-08	mevalonate diphosphate decarboxylase [Nicotiana langsdorffii x Nicotiana sanderae]	--	--	--	--	--	--	--	--	--	K01597	1e-09	58.5	vvi:100251686	diphosphomevalonate decarboxylase [EC:4.1.1.33]	-	-	-
	Unigene30725_All	254	228	44.877	530	137.905	-1.61963	gi|164604978|dbj|BAF98285.1|	158	2e-38	diphosphomevelonate decarboxylase [Hevea brasiliensis]	sp|Q99JF5|MVD1_MOUSE	69.7	5e-12	Diphosphomevalonate decarboxylase OS=Mus musculus GN=Mvd PE=1 SV=2	YNR043w	67.4	6e-12	COG3407	Mevalonate pyrophosphate decarboxylase	K01597	6e-40	158	rcu:RCOM_0888230	diphosphomevalonate decarboxylase [EC:4.1.1.33]	GO:0006720//isoprenoid metabolic process;GO:0006084//acetyl-CoA metabolic process;GO:0006796//phosphate metabolic process	GO:0042802//identical protein binding;GO:0016831//carboxy-lyase activity;GO:0032559//adenyl ribonucleotide binding;GO:0016772//transferase activity, transferring phosphorus-containing groups	-
				279.586		770.918	-1.46328
isopentyl diphosphate isomerase	Unigene1046_All	572	914	79.8864	1477	170.656	-1.09507	gi|115338597|gb|ABI94388.1|	376	1e-103	isopentyl diphosphate isomerase [Gossypium barbadense]	sp|Q39471|IDI2_CLABR	303	5e-82	Isopentenyl-diphosphate Delta-isomerase II OS=Clarkia breweri GN=IPI2 PE=3 SV=2	SPBC106.15	151	6e-37	COG1443	Isopentenyldiphosphate isomerase	K01823	7e-82	299	rcu:RCOM_1078490	isopentenyl-diphosphate delta-isomerase [EC:5.3.3.2]	-	-	-
				79.8864		170.656	-1.09507
farnesyl diphosphate synthase	Unigene40547_All	1072	773	36.0502	686	42.2928	-0.230405	gi|1346029|sp|P49352.1|FPPS2_LUPAL	475	1e-133	RecName: Full=Farnesyl pyrophosphate synthase 2; Short=FPP synthase 2; Short=FPS 2; AltName: Full=Farnesyl diphosphate synthase 2; Includes: RecName: Full=Dimethylallyltranstransferase; Includes: RecName: Full=Geranyltranstransferase >gi|710350|gb|AAA87729.1| farnesyl pyrophosphate synthase [Lupinus albus]	sp|P49352|FPPS2_LUPAL	475	3e-133	Farnesyl pyrophosphate synthase 2 OS=Lupinus albus GN=FPS2 PE=2 SV=1	YJL167w	292	8e-79	COG0142	Geranylgeranyl pyrophosphate synthase	K00787	2e-132	468	vvi:100232975	farnesyl diphosphate synthase [EC:2.5.1.1 2.5.1.10]	-	-	-
	Unigene48905_All	1592	767	24.0866	964	40.0195	-0.732472	gi|1922251|emb|CAA72793.1|	676	0	farnesyl pyrophosphate synthase [Gossypium arboreum]	sp|P49351|FPPS1_LUPAL	630	6e-180	Farnesyl pyrophosphate synthase 1 OS=Lupinus albus GN=FPS1 PE=2 SV=1	YJL167w	342	8e-94	COG0142	Geranylgeranyl pyrophosphate synthase	K00787	7e-179	624	pop:POPTR_560081	farnesyl diphosphate synthase [EC:2.5.1.1 2.5.1.10]	-	-	-
	Unigene24987_All	441	104	11.7901	132	19.7821	-0.74662	gi|300431229|gb|ADK12004.1|	119	9e-27	farnesyl diphosphate synthase [Aralia elata]	sp|O24241|FPPS1_PARAR	108	2e-23	Farnesyl pyrophosphate synthase 1 OS=Parthenium argentatum GN=FPS1 PE=2 SV=1	YJL167w	48.5	4e-06	COG0142	Geranylgeranyl pyrophosphate synthase	K00787	1e-25	112	vvi:100232975	farnesyl diphosphate synthase [EC:2.5.1.1 2.5.1.10]	-	-	-
				71.9269		102.094	-0.5053
(+)-delta-cadinene synthase	Unigene83544_All	606	5	0.4125	54	5.8892	-3.83561	gi|30519654|emb|CAD90835.1|	317	6e-86	(+)-delta-cadinene synthase [Gossypium arboreum]	sp|Q39761|DCS1_GOSAR	312	9e-85	(+)-delta-cadinene synthase isozyme XC1 OS=Gossypium arboreum PE=1 SV=1	--	--	--	--	--	K12929	3e-30	128	rcu:RCOM_1574190	casbene synthase [EC:4.2.3.8]	-	GO:0046872//metal ion binding;GO:0010334//sesquiterpene synthase activity	-
	Unigene80122_All	271	2	0.369	22	5.3653	-3.86197	gi|30519654|emb|CAD90835.1|	82	2e-15	(+)-delta-cadinene synthase [Gossypium arboreum]	sp|O49853|DCS4_GOSAR	79	9e-15	(+)-delta-cadinene synthase isozyme C2 OS=Gossypium arboreum GN=CAD1-C2 PE=2 SV=1	--	--	--	--	--	K12467	3e-09	57	ath:AT2G24210	myrcene/ocimene synthase [EC:4.2.3.15]	-	-	-
	Unigene82161_All	347	2	0.2882	53	10.0945	-5.13036	gi|3970689|emb|CAA77191.1|	89	2e-17	(+)-delta-cadinene synthase [Gossypium arboreum]	sp|Q43714|DCS3_GOSAR	89	8e-18	(+)-delta-cadinene synthase isozyme A OS=Gossypium arboreum GN=CAD1-A PE=2 SV=1	--	--	--	--	--	K07385	1e-06	48.5	ath:AT3G25830	1,8-cineole synthase [EC:4.2.3.-]	-	-	-
	Unigene52686_All	224	83	18.5248	302	89.1038	-2.26603	gi|61354279|gb|AAX44033.1|	153	5e-37	(+)-delta-cadinene synthase [Gossypium hirsutum]	sp|P93665|DCS1_GOSHI	153	3e-37	(+)-delta-cadinene synthase OS=Gossypium hirsutum GN=CDN1 PE=1 SV=1	--	--	--	--	--	K12929	1e-13	71.6	rcu:RCOM_1574190	casbene synthase [EC:4.2.3.8]	-	-	-
	Unigene66965_All	311	191	30.704	1145	243.323	-2.98637	gi|5802576|gb|AAD51718.1|	203	6e-52	(+)-delta-cadinene sythase [Gossypium arboreum]	sp|Q39761|DCS1_GOSAR	201	9e-52	(+)-delta-cadinene synthase isozyme XC1 OS=Gossypium arboreum PE=1 SV=1	--	--	--	--	--	K12929	4e-21	96.3	rcu:RCOM_1574380	casbene synthase [EC:4.2.3.8]	-	GO:0046872//metal ion binding;GO:0010334//sesquiterpene synthase activity	-
	Unigene19433_All	266	56	10.5252	372	92.427	-3.13447	gi|5802576|gb|AAD51718.1|	110	4e-24	(+)-delta-cadinene sythase [Gossypium arboreum]	sp|Q39761|DCS1_GOSAR	110	2e-24	(+)-delta-cadinene synthase isozyme XC1 OS=Gossypium arboreum PE=1 SV=1	--	--	--	--	--	--	--	--	--	--	-	GO:0046872//metal ion binding;GO:0010334//sesquiterpene synthase activity	-
	Unigene74569_All	810	14	0.8641	66	5.3851	-2.6397	gi|3287835|sp|Q43714.1|DCS3_GOSAR	309	2e-83	RecName: Full=(+)-delta-cadinene synthase isozyme A; Short=D-cadinene synthase A >gi|1002523|gb|AAB41259.1| (+)-delta-cadinene synthase isozyme A [Gossypium arboreum] >gi|1217956|emb|CAA65289.1| (+)-delta-cadinene synthase [Gossypium arboreum]	sp|Q43714|DCS3_GOSAR	309	1e-83	(+)-delta-cadinene synthase isozyme A OS=Gossypium arboreum GN=CAD1-A PE=2 SV=1	--	--	--	--	--	K12929	2e-55	213	rcu:RCOM_1574190	casbene synthase [EC:4.2.3.8]	-	GO:0046872//metal ion binding;GO:0016829//lyase activity	-
	Unigene37248_All	282	343	60.809	2444	572.782	-3.23563	gi|3287826|sp|O49853.1|DCS4_GOSAR	197	4e-50	RecName: Full=(+)-delta-cadinene synthase isozyme C2; Short=D-cadinene synthase C2 >gi|2879841|emb|CAA76223.1| (+)-delta-cadinene synthase [Gossypium arboreum]	sp|O49853|DCS4_GOSAR	197	2e-50	(+)-delta-cadinene synthase isozyme C2 OS=Gossypium arboreum GN=CAD1-C2 PE=2 SV=1	--	--	--	--	--	K12929	4e-13	69.7	rcu:RCOM_1574190	casbene synthase [EC:4.2.3.8]	-	GO:0046872//metal ion binding;GO:0010334//sesquiterpene synthase activity	-
	Unigene27645_All	729	571	39.159	2137	193.738	-2.30669	gi|3287824|sp|Q39761.1|DCS1_GOSAR	484	1e-136	RecName: Full=(+)-delta-cadinene synthase isozyme XC1; Short=D-cadinene synthase XC1 >gi|240104441|pdb|3G4D|A Chain A, Crystal Structure Of (+)-Delta-Cadinene Synthase From Gossypium Arboreum And Evolutionary Divergence Of Metal Binding Motifs For Catalys	sp|Q39761|DCS1_GOSAR	484	2e-136	(+)-delta-cadinene synthase isozyme XC1 OS=Gossypium arboreum PE=1 SV=1	--	--	--	--	--	K12929	1e-53	206	rcu:RCOM_1574190	casbene synthase [EC:4.2.3.8]	-	GO:0016829//lyase activity	-
	Unigene52460_All	211	71	16.8228	178	55.7539	-1.72865	gi|3287824|sp|Q39761.1|DCS1_GOSAR	141	2e-33	RecName: Full=(+)-delta-cadinene synthase isozyme XC1; Short=D-cadinene synthase XC1 >gi|240104441|pdb|3G4D|A Chain A, Crystal Structure Of (+)-Delta-Cadinene Synthase From Gossypium Arboreum And Evolutionary Divergence Of Metal Binding Motifs For Catalys	sp|Q39761|DCS1_GOSAR	141	1e-33	(+)-delta-cadinene synthase isozyme XC1 OS=Gossypium arboreum PE=1 SV=1	--	--	--	--	--	K12929	7e-08	52.4	rcu:RCOM_1574190	casbene synthase [EC:4.2.3.8]	GO:0008152//metabolic process	GO:0046872//metal ion binding;GO:0010334//sesquiterpene synthase activity	-
	Unigene76685_All	218	0	0	5	1.5158	/	gi|3287824|sp|Q39761.1|DCS1_GOSAR	82	2e-15	RecName: Full=(+)-delta-cadinene synthase isozyme XC1; Short=D-cadinene synthase XC1 >gi|240104441|pdb|3G4D|A Chain A, Crystal Structure Of (+)-Delta-Cadinene Synthase From Gossypium Arboreum And Evolutionary Divergence Of Metal Binding Motifs For Catalys	sp|Q39760|DCS2_GOSAR	82	1e-15	(+)-delta-cadinene synthase isozyme XC14 OS=Gossypium arboreum PE=2 SV=1	--	--	--	--	--	--	--	--	--	--	-	GO:0046872//metal ion binding;GO:0010334//sesquiterpene synthase activity	-
	Unigene73271_All	265	0	0	8	1.9952	/	gi|3287824|sp|Q39761.1|DCS1_GOSAR	72.4	4e-23	RecName: Full=(+)-delta-cadinene synthase isozyme XC1; Short=D-cadinene synthase XC1 >gi|240104441|pdb|3G4D|A Chain A, Crystal Structure Of (+)-Delta-Cadinene Synthase From Gossypium Arboreum And Evolutionary Divergence Of Metal Binding Motifs For Catalys	sp|Q39760|DCS2_GOSAR	72.4	2e-23	(+)-delta-cadinene synthase isozyme XC14 OS=Gossypium arboreum PE=2 SV=1	--	--	--	--	--	--	--	--	--	--	-	GO:0046872//metal ion binding;GO:0010334//sesquiterpene synthase activity	-
	Unigene78653_All	242	0	0	11	3.0041	/	gi|3287834|sp|Q39760.1|DCS2_GOSAR	84.7	3e-16	RecName: Full=(+)-delta-cadinene synthase isozyme XC14; Short=D-cadinene synthase XC14 >gi|1045314|gb|AAA93065.1| (+)-delta-cadinene synthase isozyme XC14 [Gossypium arboreum]	sp|Q39760|DCS2_GOSAR	84.7	2e-16	(+)-delta-cadinene synthase isozyme XC14 OS=Gossypium arboreum PE=2 SV=1	--	--	--	--	--	K12929	2e-10	60.5	rcu:RCOM_1574190	casbene synthase [EC:4.2.3.8]	-	GO:0046872//metal ion binding;GO:0010334//sesquiterpene synthase activity	-
				178.479		1280.38	-2.84275
(+)-δ-cadinene-8-hydroxylase ,P450 monooxygenase	Unigene35113_All	1605	1061	33.0493	5127	211.118	-2.67536	gi|14334057|gb|AAK60517.1|AF332974_1	1024	0	P450 monooxygenase [Gossypium arboreum]	sp|Q9SBQ9|F3PH_PETHY	330	2e-89	Flavonoid 3'-monooxygenase OS=Petunia hybrida GN=CYP75B2 PE=2 SV=1	alr1450	108	2e-23	COG2124	Cytochrome P450	K05280	3e-92	336	pop:POPTR_823742	flavonoid 3'-monooxygenase [EC:1.14.13.21]	GO:0008152//metabolic process	GO:0016491//oxidoreductase activity;GO:0005506//iron ion binding	-
				33.0493		211.118	-2.67536
							/
