# Supplementary material for: Comparative Transcriptomic Analysis of Developing Cotton Cotyledons and Embryo Axis
Source: PLoS One. 2013 Aug 20;8(8):e71756. doi: 10.1371/journal.pone.0071756 (PMC3748104; doi:10.1371/journal.pone.0071756)
Supplement: Table S8 — A list of primer sequences used for real time qRT-PCR. (XLSX) [file pone.0071756.s009.xlsx]

## Sheet: Sheet1
Table S8. PCR primers used in the real time qRT-PCR
Target gene	primer sequences(5'-3')	primer length(nt)	Tm	GC%
GhUBQ14	CAACGCTCCATCTTGTCCTT	20	64.1	50
	TGATCGTCTTTCCCGTAAGC	20	63.96	50
Unigene39905	TAAATTTCGGGGATGTCAGC	20	63.57	45
	CCAGTTAAACCGAGGCAGAA	20	63.94	50
Unigene72799	ACAAAGAGGCGTGCCGTT	18	65.8	55.56
	GCTGGTATGGATGCTGCA	18	63.6	55.56
Unigene83630	TAATCGCCAAACTTCGCTCT	20	63.61	45
	TGCAACAGCTGAGGATGAAC	20	64.09	50
Unigene70917	GCACCACGAGAAGAAAGGAG	20	63.86	55
	CCAAAGGCAGCTAATCAAGG	20	63.46	50
Unigene4514	TAAACAACGCCCTCTCCAACT	21	64.58	47.62
	CTGCAGCGATGGGAATGT	18	65.02	55.56
Unigene68878	GCCAACAAGTCCTCAGCATT	20	64.13	50
	AGCAGGGAACCCAAGCAA	18	65.77	55.56
Unigene50071	GGGACTACAGGTGAAACAGCAT	22	64.05	50
	CAATGCACCCCGACTTCA	18	65.96	55.56
Unigene37407	GGGATCATGGCAAGAACCTAT	21	63.77	47.62
	CATGCTGCAATGGACTTCG	19	65.51	52.63
Unigene27501	CAAACCCTTGCCCCTTTCT	19	65.05	52.63
	TGGCGGTTGAACATACGA	18	63.84	50
Unigene25168	CGTCTTGAGAGTCGTCCATAACT	23	63.36	47.83
	ATCTTTCTCAGTGCCTTCAATG	22	62.09	40.91
Unigene44587	CTTCACATCGGGGTTCAAAG	20	64.31	50
	GGTAAGAATCGGGGAGACTGA	21	64.12	52.38
Unigene35113	TTGGACCTCAAGCAGAAGAAC	21	63.24	47.62
	GCATCCGAACCGACAACT	18	63.81	55.56
Unigene26277	TGCTTGTCCGCTCTTTTTCT	20	63.85	45
	TTGTTTCTGGCTTCAGTTTGTC	22	63.03	40.91
Unigene42372	TTGGTGGTGAGAGAGAAGCA	20	63.66	50
	CTTTGCCATTCCAGGTGAG	19	63.24	52.63
Unigene28534	GTAAGCAGCACGGTTCAAAA	20	62.71	45
	GCCGACACCAAACAAATACC	20	63.97	50
Unigene3360	TACCCACAACCACCCAAGAA	20	65.07	50
	CGAGTGCCTTATCCCCAATC	20	65.42	55
Unigene26921	ATAATGTGGTGCCGTTGCTT	20	64.11	55
	CGACTCCGTTCTTCCATCTC	20	63.72	50
Unigene19199	ATCTCTCTCGCACCTCCATC	20	63.36	55
	AGGTCTTCCACACCAAACAAG	21	62.88	47.62
Unigene29210	TTGGCGAATTTGGTCTGATT	20	64.18	40
	CGCTTTCCCAACATACCACT	20	63.72	50
Unigene18574	GAACGCGAAATCCAGGAATA	20	63.7	45
	AGACCAGCCAATTCCACAAC	20	63.87	50
Unigene42855	TTCCTCCTCTCCAGTCCTCA	20	63.96	55
	AAGGTGCTCCCATGTTTGTC	20	63.87	50
Unigene35185	TGAATCCCAACCCATACACC	20	64.32	50
	GTTCCCAAAATCAAGCCAAA	20	63.57	40
Unigene19246	CTACCGTGAGAATGAAGGCC	20	63.48	55
	GGTGGGAATGAGTTGCTGTC	20	64.52	55
Unigene3151	CCAAACAATGCCACTGAAAA	20	63.39	40
	GTGAAAGGCTGGGAAATGGT	20	64.97	50
Unigene56305	GAATTTGAGTCCTGGGGTTG	20	63.2	50
	AGCTTGATGTGCGTTGTGAG	20	64.1	50
Unigene69167	CGTTGGACATTGCTGTTTTG	20	64.03	45
	TTATTGCTCTTGCCGAAGG	19	62.78	47.37
Unigene30934	GAGTTGGCAGCGAGATGACT	20	64.54	55
	GGTTCTGTTTGTGGGTTTTCTT	22	62.88	40.91
Unigene36175	CAAATCAACAATCCCTGACCT	21	62.62	42.86
	GAAAGAGCAACACCAAAATCTG	22	62.46	40.91
Unigene14250	TGAGCCTGAGTCCCTTGATT	20	63.72	50
	GGTTGGAGCCTGGTTACTGA	20	63.97	55
Unigene46188	CCTGCCAGATTTCGTCACTT	20	64.1	50
	GATCATGGTGGAACCCTTTG	20	64.08	50
Unigene36897	GGCACCGCTACCATTTCTTA	20	63.71	50
	ATTTCGTGTGGGCTGTTCTC	20	64	50
Unigene21244	TTCACCCTGTCGTTTTAGCC	20	63.84	50
	AAACAGACCATCGGACAAGG	20	63.84	50
Unigene69299	TGGCAAGGAATGGAGTTACC	20	63.7	50
	TTTTCCTATCACCGGTTTCG	20	63.56	45
